# Supplementary material for: Large Scale SARS-CoV-2 Molecular Testing and Genomic Surveillance Reveal Prolonged Infections, Protracted RNA shedding, and Viral Reinfections
Source: Front Cell Infect Microbiol. 2022 Apr 11;12:809407. doi: 10.3389/fcimb.2022.809407 (PMC9035932; doi:10.3389/fcimb.2022.809407)
Supplement: Supplementary file 1 [file Table_1.xlsx]

## Sheet: Sheet1
Immunosuppression
B20	Human immunodeficiency virus [HIV] disease
B59	Pneumocystosis
D61.8	Pancytopenia
D70	Neutropenia
D71	Functional disorders of polymorphonuclear neutrophils
D72.8	Elevated white blood cell count, unspecified
D80	Selective deficiency of immunoglobulin A [IgA]
D81	Combined immunodeficiency, unspecified
D82	Wiskott
D83	Common variable immunodeficiency
D84	Other immunodeficiencies
D89	Disorder involving the immune mechanism, unspecified
E43	Unspecified severe protein
I12.0	Hypertensive chronic kidney disease with stage 5 chronic kidney disease or end stage renal disease
I13.1	Hypertensive heart and chronic kidney disease without heart failure, with stage 1 through stage 4 chronic kidney disease, or unspecified chronic kidney disease
I13.2	Hypertensive heart and chronic kidney disease with heart failure and with stage 5 chronic kidney disease, or end stage renal disease
K91.2	Postsurgical malabsorption, not elsewhere classified
M35.9	Systemic involvement of connective tissue, unspecified
N18.5	Chronic kidney disease, stage 5
N18.6	End stage renal disease
T86	Transplant rejection
Z94.0	Kidney transplant status
Z94.1	Heart transplant status
Z94.2	Lung transplant status
Z94.4	Liver transplant status
Z94.8	Bone marrow transplant status
Z99.2	Dependence on renal dialysis
K70.3	Alcohol cirrhosis of liver
K74.0	Hepatic fibrosis
K74.6	Unspecified cirrhosis of the liver
I85.0	Esophageal varices (with and without) bleeding
I85.1	Seconary esophageal varices (with and without) bleeding
K72.9	Hepatic failure
K76.6	Portal hypertension
K76.7	Hepatorenal syndrome
