# Supplementary material for: Large Scale SARS-CoV-2 Molecular Testing and Genomic Surveillance Reveal Prolonged Infections, Protracted RNA shedding, and Viral Reinfections
Source: Front Cell Infect Microbiol. 2022 Apr 11;12:809407. doi: 10.3389/fcimb.2022.809407 (PMC9035932; doi:10.3389/fcimb.2022.809407)
Supplement: Supplementary file 2 [file Table_2.xlsx]

## Sheet: Sheet1
PID	HPID	Sequenced	Days from the first positive	Culture	EPI_ISL	lineage	Clade	QC_Pass	%Coverage	Depth	substitutions	deletions	missing	aaSubstitutions	aaDeletions	Ct
PIDAAGREKQ	HP03137	yes	0			None	19A	FAIL	5.5981	4.56277			2-10100,10439-17088,17432-18619,19277-24722,25054-29904
PIDADJIFBY	HP04779	yes	0			B.1.1.7	20I (Alpha, V1)	FAIL	86.2188	222.494	C913T,C3037T,C3267T,C4456T,A4638G,C4698T,C5388A,C5986T,T6954C,C14120T,C14408T,C14676T,C15279T,T16176C,C16733T,C19884T,A23063T,C23271A,A23403G,C23604A,C23709T,T24506G,C24904T,G24914C,C27972T,G28048T,A28095T,A28111G,G28280C,A28281T,T28282A,G28881A,G28882A,G28883C,C28977T	11288-11297,21766-21772,21994-21997,28274	1-343,1943-2206,2569-2851,3827-4078,7672-7969,8636-8914,9246-9503,12235-12440,13364-13626,17739-17994,19276-19571,22325-22543,25647-25925,26891-27165,27512-27809,29837-29904	N:D3L,N:R203K,N:G204R,N:S235F,ORF1a:T1001I,ORF1a:N1458S,ORF1a:S1478F,ORF1a:A1708D,ORF1a:I2230T,ORF1b:P218L,ORF1b:P314L,ORF1b:S1089L,ORF8:Q27*,ORF8:R52I,ORF8:K68*,ORF8:Y73C,S:N501Y,S:A570D,S:D614G,S:P681H,S:T716I,S:S982A,S:D1118H	ORF1a:S3675-,ORF1a:G3676-,ORF1a:F3677-,S:H69-,S:V70-,S:Y144-
PIDAFKZDCQ	HP04758	yes	0			None	20C	FAIL	15.6239	10.6028	C1059T,A1180G,C5986T,G23478T,C23604A,C23709T,G25563T,C27903T	28274	1-343,1313-1596,1943-5288,5543,5621-5895,6248-13947,14272-23467,23823-25302,25647-27165,27512-27809,28757-29008,29357-29904	ORF1a:T265I,ORF3a:Q57H,ORF8:L4F,S:G639V,S:P681H,S:T716I
PIDAGTFPTT	HP04753	yes	0				Attempted	FAIL		0
PIDAMPXUCP	HP05314	yes	0				Attempted	FAIL		0
PIDAPSKTRC	HP06468	yes	0	Negative		Q.4	20I (Alpha, V1)	FAIL	78.875	112.339	C241T,C335T,C913T,C3037T,C3267T,A4964G,C5388A,C5986T,T6954C,T10129C,C11139T,A12162G,C12756T,C14408T,C14676T,C15279T,T16176C,A17615G,C23271A,A23403G,C23604G,C23709T,T24506G,G24914C,C27972T,G28048T,A28111G,G28280C,A28281T,T28282A,G28881A,G28882A,G28883C,C28977T,T29361C	11082-11083,11288-11296,21765-21770,21992-21994,28271	1-54,1943-2205,2569-2850,3827-4077,4996-5287,7093-7332,7672-7968,10738-11022,13364-13625,16187-16444,19276-19570,19912-20496,21147-21682,21880-21886,22014-22542,22878-23144,25647-25924,26291-26542,26891-27164,27512-27808,29042-29316,29666-29903	N:D3L,N:R203K,N:G204R,N:S235F,N:F363S,ORF1b:P314L,ORF1b:K1383R,ORF8:Q27*,ORF8:R52I,ORF8:Y73C,S:A570D,S:D614G,S:P681R,S:T716I,S:S982A,S:D1118H	S:H69-,S:V70-,S:Y144-
PIDAQKIPGS	HP05862	yes	0			None	Attempted	FAIL		0.0558825
PIDAQPUTDA	HP13083	yes	0	Negative		None	20A	FAIL	65.1573	139.53	C241T,C3037T,C7765T,C10029T,C14408T,T20331C,C20956T,T21093A,A23403G,G23593C,C23595T,G25290T		1-55,1005-1265,1624-2206,2569-2851,3184-4078,4667-4967,5297-5895,6248-6496,7093-7333,7603,7672-7688,7998-8914,9558-9807,10147-10385,10738-11332,12627,13364-13626,14899-15504,16187-16245,16404-16445,16805-17088,17739-17994,19276-19571,19912-20201,21147-21387,22014-22543,24146-24417,25100-25102,25348-26220,26891-27165,27190-27221,27512-27809,29042-29317,29837-29904	ORF1a:T3255I,ORF1b:P314L,ORF1b:L2497F,S:D614G,S:Q677H,S:T678I,S:C1243F		35.3
PIDATFEYQK	HP05709	yes	0			None	20I (Alpha, V1)	FAIL	36.5716	68.2586	C241T,C913T,C3267T,T6954C,G7042T,C14120T,C14676T,T16176C,C23271A,A23403G,T24506G		1-55,386-665,1005-2530,2881-3167,3508-4323,4667-4967,5297-6198,6527-6746,7093-7333,7672-7969,8320-9227,9558-11585,11928-12134,12466-12733,13075-13947,14272-14571,14899-15194,15279,15539-15852,16187-16445,16805-17088,17431-17698,18037-18276,18651-18919,19276-20814,21147-22543,22878-23145,23501-23813,24146-24417,24766-25004,25348-26220,26567-28105,28270-28272,28280-28283,28443-29317,29666-29904	ORF1a:T1001I,ORF1a:I2230T,ORF1a:M2259I,ORF1b:P218L,S:A570D,S:D614G,S:S982A
PIDAXAIWUA	HP05999	yes	0			None	19A	FAIL	1.1972	0.966424			2-23467,23824-29904
PIDAZAZQUR	HP04871	yes	0			None	20A	FAIL	2.27402	2.72403	T16176C		1-11890,12235-15852,16187-29904
PIDBDEVERX	HP06153	yes	0			None	20I (Alpha, V1)	FAIL	37.849	46.2791	C3037T,C3267T,C5388A,C14120T,C14408T,C19763T,A21927G,C22839T,A23063T,C23604A,C23709T,G24914C,G26020T,C26571T,C27223T,C27972T,G28048T,A28095T,A28111G,G28280C,A28281T,T28282A	21766-21772,21994-21997,28274	1-343,705-966,1313-1596,1943-2206,2569-2851,3176,3508-5288,5696,5933-9503,9835-10689,11049-12440,13364-13626,14580-14896,15225-15504,15862-18619,18958-19233,19912-21105,21428-21683,22014-22822,23190-23467,24146-24722,25053-25302,25647-25925,26892-27166,27513-27810,28444-29905	N:D3L,ORF1a:T1001I,ORF1a:A1708D,ORF1b:P218L,ORF1b:P314L,ORF1b:T2099I,ORF3a:D210Y,ORF6:Q8*,ORF8:Q27*,ORF8:R52I,ORF8:K68*,ORF8:Y73C,S:N122S,S:P426L,S:N501Y,S:P681H,S:T716I,S:D1118H	S:H69-,S:V70-,S:Y144-
PIDBEQJVHN	HP05317	yes	0			None	20I (Alpha, V1)	FAIL	23.7903	13.698	C913T,C3267T,C14120T,T16176C,C23271A,A23403G,G28280C,A28281T,T28282A	11288-11297,21766-21772,21994-21997,28274	1-343,1005-3169,3508-4323,4667-6496,6847-7969,8320-11023,11074-11076,11373-11585,11928-13947,14272-15504,16187-16445,16805-17088,17431-17994,18958-21683,22014-22543,22878-23145,23501-26225,26567-28105,28111,28443-29904	N:D3L,ORF1a:T1001I,ORF1b:P218L,S:A570D,S:D614G	ORF1a:S3675-,ORF1a:G3676-,ORF1a:F3677-,S:H69-,S:V70-,S:Y144-
PIDBHXXIGV	HP06011	yes	0			None	20E (EU1)	FAIL	3.46119	5.31045	C29296T		1-11023,11373-13626,13962-29008,29357-29904
PIDBLEKEUZ	HP04544	yes	0			B.1.637	20C	FAIL	84.53	190.977	C1059T,C2878T,C3037T,G5300T,C5581T,C6031T,A9749G,T9867C,C9891T,G11804A,T12628C,C14408T,A22025C,T22032C,T22917G,A23403G,C24138A,G24410C,C25413T,C25517T,G25563T,G27382C,A27383T,T27384C,C27925T,G28044T,C28887T,G28975A	11288-11297,28274	1-343,1943-2206,2569-2851,3827-4078,4996-5288,5621-5895,6847-7059,8636-8914,9246-9503,12235-12440,13364-13626,17739-17994,21675-21994,22325-22543,25647-25925,26891-27165,27512-27809,29837-29904	N:T205I,N:M234I,ORF1a:T265I,ORF1a:A1679S,ORF1a:K3162E,ORF1a:L3201P,ORF1a:A3209V,ORF1a:V3847I,ORF1b:P314L,ORF3a:P42L,ORF3a:Q57H,ORF6:D61L,ORF8:T11I,ORF8:A51S,S:S155R,S:F157S,S:L452R,S:D614G,S:T859N,S:D950H	ORF1a:S3675-,ORF1a:G3676-,ORF1a:F3677-
PIDBLYSJLM	HP06094	yes	0			None	20E (EU1)	FAIL	3.3107	1.06454	C4456T		1-4323,4667-12134,12780-29904
PIDBPGTPEQ	HP04549	yes	0			None	20E (EU1)	FAIL	4.44437	2.62437	C21077T		1-18619,19276-19571,19912-20814,21078,21137,21147-29904
PIDBRPIUZV	HP06010	yes	0			None	20A	FAIL	10.203	10.1855	C18881T,C23271A,A23403G,G29706T	6262-6265,23266	1-6198,6527-7969,8320-8914,9246-13030,13364-18619,18958-22543,22878-23145,23501-29008,29357-29511,29837-29904	ORF1b:A1805V	ORF1a:N1999-
PIDBRWDQYR	HP05305	yes	0			None	19A	FAIL	6.85216	5.73938	C4815T		1-343,705-4659,4996-8914,9246-10100,10438-17088,17431-28420,28757-29904	ORF1a:S1517F
PIDBXCGOGR	HP01583	yes	0				Attempted	FAIL	0	0
PIDCAQSISF	HP05355	yes	0			None	20I (Alpha, V1)	FAIL	44.2531	40.2787	C913T,C3267T,C5986T,T6954C,G7042T,C14120T,C14408T,T16176C,C23271A,A23403G,G24914C,C27972T,G28048T,A28095T,A28111G,G28280C,A28281T,T28282A,C28651T,G28881A,G28882A,G28883C,C28977T	11288-11297,21766-21772,21994-21997,28274	1-343,1313-2206,2569-3167,3508-5895,6248-6496,6696,7093-7333,7672-7969,8320-8914,9246-10100,10438-11023,11373-11585,11928-13626,14580-15504,16187-16445,16805-17088,17739-17994,19276-20814,21147-21683,22014-22543,22878-23145,23501-24722,24933,25053-25302,25647-26220,26891-27165,27512-27809,29019-29022,29042-29317,29666-29904	N:D3L,N:R203K,N:G204R,N:S235F,ORF1a:T1001I,ORF1a:I2230T,ORF1a:M2259I,ORF1b:P218L,ORF1b:P314L,ORF8:Q27*,ORF8:R52I,ORF8:K68*,ORF8:Y73C,S:A570D,S:D614G,S:D1118H	ORF1a:S3675-,ORF1a:G3676-,ORF1a:F3677-,S:H69-,S:V70-,S:Y144-
PIDCCZIMNU	HP05525	yes	0			None	20C	FAIL	32.8228	22.842	C4456T,G8258A,A23403G,C25517T,G25563T,C28531T	11288-11297,28274	1-665,1005-1265,1624-3167,3508-4323,4667-6217,6527-6746,7093-7333,7672-7969,8320-8914,9246-11023,11373-11585,11928-12141,12466-12733,13075-13947,14272-15194,15539-15852,16187-17088,17431-17994,18651-19571,19912-20814,21147-22543,22583,22878-23145,23501-24722,25053-25302,25647-26543,26891-27165,27512-28105,28757-29904	ORF1a:V2665I,ORF3a:P42L,ORF3a:Q57H,ORF9b:T83I,S:D614G	ORF1a:S3675-,ORF1a:G3676-,ORF1a:F3677-
PIDCDCJHQE	HP05336	yes	0			None	Attempted	FAIL		0.134138
PIDCFHVEWM	HP13124	yes	0	Negative		None	19A	FAIL	2.18373	11.3475	C14614T		1-4078,4403-14571,14899-29904	ORF1b:R383C
PIDCGWIDLS	HP02163	yes	0				Attempted	FAIL	0	0
PIDCHXQPKO	HP06482	yes	0			None	Attempted	FAIL		0.0928335
PIDCKZMZDA	HP04278	yes	0			None	21B (Kappa)	FAIL	16.7642	11.5353	C241T,C913T,C14120T		1-55,386-665,1005-1265,1624-4323,4996-13947,14173-14571,14899-16445,16805-17088,17431-18276,18651-18919,19276-19571,19912-23813,24444-29317,29666-29904	ORF1b:P218L
PIDCQIZEGV	HP05534	yes	0				Attempted	FAIL		0
PIDDAOZGLM	HP04725	yes	0				Attempted	FAIL		0
PIDDBSKIZB	HP03767	yes	0			None	20C	FAIL	50.0686	34.0384	C241T,C2878T,C3037T,G5300T,C5581T,A9749G,T12628C,T16177C,A23403G,C25413T,C25517T,G25563T		1-55,386-665,1005-1596,1943-2206,2569-2851,3125,3761-4078,4996-5288,5621-6496,7093-7333,8320-8914,9246-9503,9835-10100,10738-11332,11669-11890,13364-13947,14272-14572,15225-15504,16187-16445,16805-17088,17739-17994,18325-18619,18829,18958-20201,20868-21105,21428-22543,22878-23145,23486,23501-24722,25053-25302,25647-26543,26891-28417,28757-29008,29357-29904	ORF1a:A1679S,ORF1a:K3162E,ORF1b:S904P,ORF3a:P42L,ORF3a:Q57H,S:D614G
PIDDKTZRKF	HP03861	yes	0			None	20C	FAIL	20.5063	13.8491	C1059T,G5300T,C5581T,G11939T,C24138A,C26340T,C26967T,C29311T		1-343,705-966,1313-3167,3508-4659,4996-5288,5621-8914,9246-10385,10738-11890,12235-15504,15862-16771,17131-18619,18958-23813,24146-24722,25348-26220,26567-26861,27191-28417,28757-29008,29357-29904	M:L149F,ORF1a:T265I,ORF1a:A1679S,ORF1a:V3892F,S:T859N
PIDDPZFWFN	HP08120	yes	0			None	21A (Delta)	FAIL	22.9977	10.6925	A11201G,A11332G,C16466T,A17236G,A18360G,A23403G	28248-28253,28271	1-664,1313-6495,6847-10099,10438-11022,11373-11584,11928-13650,13912-14670,14899-15503,16187-16444,16805-17133,17431-17993,18958-22542,22878-23144,23501-24721,25053-26219,26567-27164,27512-28104,28443-29903	ORF1a:T3646A,ORF1b:P1000L,ORF1b:I1257V,S:D614G	ORF8:D119-,ORF8:F120-
PIDDTNNZOP	HP02482	yes	0			None	20G	FAIL	65.6757	37	C241T,C3037T,T7348A,G8083A,T9757C,C10319T,C14408T,C14805T,C18131T,A23403G,C24904T,G25563T,G25907T,C27964T,C28311T,C28331T,C28472T	0	1-55,1005-2206,2569-2851,3508-4078,4996-5288,6847-7333,7672-7969,8320-8914,9246-9503,9811-9813,9835-10100,10438-10690,13364-13947,16187-16445,17739-17994,18325-18619,19276-19571,19912-20497,20868-21683,22014-22543,22878-23145,24146-24417,25053-25303,25970-26220,26891-27165,27512-27809,28757-29008,29666-29904	N:P13L,N:P20S,N:P67S,ORF1a:N2361K,ORF1a:M2606I,ORF1a:L3352F,ORF1b:P314L,ORF1b:T1555I,ORF3a:Q57H,ORF3a:G172V,ORF8:S24L,ORF9b:P10S,S:D614G
PIDDVMGURA	HP08416	yes	0			None	21A (Delta)	FAIL	9.07601	4.98198	C6402T,C8986T,G9053T		1-2205,2569-3166,3508-4322,4667-5586,5933-6197,6847-7332,7672-8913,9246-29903	ORF1a:P2046L,ORF1a:V2930L
PIDDWBVYGO	HP05343	yes	0			None	19A	FAIL	1.12698	0.937429			2-22543,22879-29904
PIDDWBVYGO	HP05242	yes	0			None	19A	FAIL	1.20389	1.58421			2-15504,15863-29904
PIDDXJBSUL	HP05800	yes	0			P.1.10	20J (Gamma, V3)	FAIL	77.019	117.546	C241T,T733C,C1427T,C3037T,A5648C,A6613G,C12778T,C13329T,C13860T,C14408T,G17259T,G21974T,A22812C,A23403G,C23525T,C24642T,G25088T,G28167A,C28512G	11288-11297	1-55,1943-2206,2569-2851,3508-4078,6248-6496,7093-7333,7672-7969,8320-8914,9558-9807,10738-11023,11179,13364-13626,16187-16445,19276-19571,19912-20201,21428-21683,22014-22543,22878-23145,25647-26220,26891-27165,27512-27809,28262,28757-29008,29666-29904	N:P80R,ORF1a:H388Y,ORF1a:K1795Q,ORF1a:T4355I,ORF1b:P314L,ORF1b:E1264D,ORF8:E92K,ORF9b:Q77E,S:D138Y,S:K417T,S:D614G,S:H655Y,S:T1027I,S:V1176F	ORF1a:S3675-,ORF1a:G3676-,ORF1a:F3677-
PIDEKOTMEG	HP06764	yes	0			B.1.577	20A	FAIL	90.9073	83.7136	C241T,C1059T,C3037T,C14408T,C21843T,A23403G,A26108G,C27998T,T28144C		1-54,2569-2850,7672-7968,9246-9502,13364-13625,19276-19570,22325-22542,22878-23144,26291-26542,27512-27808,29666-29903	ORF1a:T265I,ORF1b:P314L,ORF3a:E239G,ORF8:L84S,S:S94F,S:D614G		24.33
PIDEOJTFFB	HP06582	yes	0				Attempted	FAIL		0
PIDERDJJNH	HP03632	yes	0				Attempted	FAIL		0
PIDEUYJVHM	HP03828	yes	0			B.1.526	21F (Iota)	FAIL	81.5102	83.9146	C241T,C1059T,C14408T,C14599T,A16500C,C21846T,A23403G,C23664T,C25517T,G25563T,C27925T	11288-11297,28274	1-55,1943-2206,2569-3167,4996-5288,7093-7333,8320-8620,9835-10100,11074-11076,11567,13661-13947,16187-16445,19276-19571,20232-20497,21428-21683,22014-22543,22878-23145,25647-26220,27512-27809,28757-29008,29666-29904	ORF1a:T265I,ORF1b:P314L,ORF1b:Q1011H,ORF3a:P42L,ORF3a:Q57H,ORF8:T11I,S:T95I,S:D614G,S:A701V	ORF1a:S3675-,ORF1a:G3676-,ORF1a:F3677-
PIDFCDFARK	HP03761	yes	0			None	20I (Alpha, V1)	FAIL	37.7788	25.1336	C241T,C3267T,C5986T,C14120T,C14676T,T16176C,C22617T,C23271A,A23403G,C23604A,C23709T,T24506G,G24914C,C27972T,G28048T,A28095T,A28111G,G28280C,A28281T,T28282A	11288-11297,21766-21772,21994-21997,28274	1-55,386-3167,3508-5895,6248-6496,6847-7333,7672-7969,8320-8914,9246-10385,10738-11023,11928-12440,13075-13947,14272-14571,14899-15504,16187-16445,16805-17088,17431-18276,19276-20497,20868-21683,22014-22543,22878-23145,24146-24417,25053-25302,25647-27809,28757-29904	N:D3L,ORF1a:T1001I,ORF1b:P218L,ORF8:Q27*,ORF8:R52I,ORF8:K68*,ORF8:Y73C,S:A352V,S:A570D,S:D614G,S:P681H,S:T716I,S:S982A,S:D1118H	ORF1a:S3675-,ORF1a:G3676-,ORF1a:F3677-,S:H69-,S:V70-,S:Y144-
PIDFDCGZAS	HP05710	yes	0			None	20H (Beta, V2)	FAIL	15.4801	28.6625	G174T,C241T,C15279T,T16176C,C26456T	11288-11297	1-55,386-7333,7672-10385,10738-11023,11373-15194,15539-15852,16187-16445,16805-17088,17431-18919,19276-26220,26567-28417,28757-29008,29837-29904	E:P71L	ORF1a:S3675-,ORF1a:G3676-,ORF1a:F3677-
PIDFDCGZAS	HP06670	yes	0			B.1.1.7	20I (Alpha, V1)	FAIL	79.9619	116.376	C241T,C913T,C2453T,C3037T,C3267T,C5388A,C5986T,T6954C,T9956A,C10632T,C12068T,C14408T,C14676T,T16176C,G18651T,C21855T,G21974C,A23063T,C23271A,A23403G,C23604A,C23709T,T24506G,G24914C,C27389T,C27972T,G28048T,A28111G,G28280C,A28281T,T28282A,G28396A	11288-11296,21765-21770,21992-21994,28271	1-55,1943-2205,2569-2850,3508-3795,4074-4077,4996-5287,5621-5894,7672-7968,8636-8913,13364-13625,15225-15503,17739-18618,19276-19570,19912-20200,21147-21682,22014-22542,26891-27164,27512-27808,28757-29007,29837-29903	N:D3L,ORF1a:L730F,ORF1a:T1001I,ORF1a:A1708D,ORF1a:I2230T,ORF1a:C3231S,ORF1a:A3456V,ORF1b:P314L,ORF1b:E1728D,ORF8:Q27*,ORF8:R52I,ORF8:Y73C,ORF9b:G38D,S:S98F,S:D138H,S:N501Y,S:A570D,S:D614G,S:P681H,S:T716I,S:S982A,S:D1118H	ORF1a:S3675-,ORF1a:G3676-,ORF1a:F3677-,S:H69-,S:V70-,S:Y144-
PIDFGZVYAK	HP05561	yes	0				Attempted	FAIL		0
PIDFOXUYVJ	HP03763	yes	0				Attempted	FAIL		0
PIDFRSZHRQ	HP05337	yes	0			None	20B	FAIL	5.71849	5.08438	C23271A,A23403G,G28280C,A28281T,T28282A	21766-21772,21994-21997,28274	1-6496,6847-21683,22014-22543,22878-23145,23501-28105,28111,28443-29904	N:D3L,S:A570D,S:D614G	S:H69-,S:V70-,S:Y144-
PIDFRYXVFH	HP05320	yes	0			None	20A	FAIL	3.38093	5.236	G28280C,A28281T,T28282A	28274	1-18619,18958-22543,22878-28105,28111,28443-29904	N:D3L
PIDFVJFGYZ	HP06226	yes	0				Attempted	FAIL		0
PIDGAIKLGK	HP03858	yes	0				Attempted	FAIL		0
PIDGBTJIXE	HP05861	yes	0			None	20B	FAIL	5.70511	2.93138	C23604A,C23709T	12366	1-6496,6847-12134,12466-13030,13364-20814,21147-23467,23823-29904	S:P681H,S:T716I
PIDGCRXEFM	HP04727	yes	0				Attempted	FAIL		0
PIDGJYSSPI	HP04529	yes	0			B.1.1.7	20I (Alpha, V1)	FAIL	84.9079	222.311	C913T,C3037T,C3267T,C5388A,C5986T,T6954C,T7984C,C14120T,C14408T,C14676T,C15279T,C15951T,T16176C,C19390T,A23063T,C23271A,A23403G,C23604A,C23709T,T24506G,G24914C,G27870T,C27972T,G28048T,A28095T,A28111G,G28280C,A28281T,T28282A	11288-11297,21766-21772,21994-21997,28274	1-343,1943-2206,2569-2851,3827-4078,6248-6496,8636-8914,9246-9503,9539,12235-12440,13364-13626,17739-17994,22014-22543,24672-24674,25647-25925,26891-27165,27512-27809,28757-29008,29666-29904	N:D3L,ORF1a:T1001I,ORF1a:A1708D,ORF1a:I2230T,ORF1b:P218L,ORF1b:P314L,ORF1b:P1975S,ORF7b:E39*,ORF8:Q27*,ORF8:R52I,ORF8:K68*,ORF8:Y73C,S:N501Y,S:A570D,S:D614G,S:P681H,S:T716I,S:S982A,S:D1118H	ORF1a:S3675-,ORF1a:G3676-,ORF1a:F3677-,S:H69-,S:V70-,S:Y144-
PIDGMKCJSQ	HP08123	yes	0			None	Attempted	FAIL		0.217737
PIDGNPDVQW	HP05541	yes	0				Attempted	FAIL		0
PIDGOKSPZK	HP05318	yes	0			None	Attempted	FAIL		0.122166
PIDGSMZGOP	HP05869	yes	0			None	19A	FAIL	1.16042	0.737676	A27338G		1-27165,27512-29904	ORF6:E46G
PIDGSOLTMR	HP05322	yes	0				Attempted	FAIL		0
PIDGTPCJHT	HP13122	yes	0	#NAME?		None	19A	FAIL	3.35418	10.1567			2-5288,5622-15852,16176-17088,17432-29904			13.21
PIDGVRUKWJ	HP07221	yes	0			B.1	19A	FAIL	84.754	177.909	C241T,C13487T,A23403G,G25563T,G26690T		1-54,1005-1264,2881-3166,7093-7332,7672-7968,9246-9502,10738-11022,14272-14570,16187-16444,19276-19570,20868-21104,22325-22542,22878-23144,24146-24416,25053-25301,27512-27808,28757-29007,29666-29903	ORF1b:A7V,ORF3a:Q57H,S:D614G		23.66
PIDGYAJLAA	HP02715	yes	0			None	19B	FAIL	1.10691	2.84436	C241T	0	1-55,386-29904
PIDGYAJLAA	HP02730	yes	0			None	20A	FAIL	1.13032	1.2951	C10319T		1-10100,10438-29904	ORF1a:L3352F
PIDGYCSXMM	HP02468	yes	0			B.1.298	20C	FAIL	79.1325	44	C241T,C1059T,C3037T,G6533T,C6982T,C9679T,G10396T,C14408T,C18555T,A23403G,G23405A,G25650T,T28843G,C29296T	11082	1-55,1943-2206,2569-2851,3827-4078,4996-5288,6248-6496,6847-6850,7672-7969,9246-9503,9835-10100,10438-10689,17739-17994,19276-19571,19912-20497,20868-21105,21428-21683,22325-22543,22878-23145,25053-25624,25970-26220,27512-27809,29357-29904	N:S190R,ORF1b:P314L,ORF3a:L86F,S:D614G,S:V615I
PIDHAIBNKF	HP04713	yes	0				Attempted	FAIL		0
PIDHARTFPF	HP08121	yes	0			AY.25	21A (Delta)	FAIL	76.7515	117.361	C3037T,G4181T,C6402T,C8986T,G9053T,C10029T,A11201G,A11332G,G12801A,C13261T,C14408T,G15451A,C16466T,C17550T,C19220T,C22224T,G22801T,A23403G,C23604G,G24410A,C25469T,G26107C,T26767C,C27874T,A28461G,G28881T,G28916T,G29402T	28248-28253,28271	1-342,1943-2205,2569-2850,3827-4077,5621-5894,7093-7332,7672-7968,8636-8913,9246-9806,10738-11022,13364-13625,16187-16444,16805-17087,17739-17993,19276-19570,19912-20200,21428-22091,22325-22542,22878-23144,25647-25924,27512-27808,29042-29316,29666-29903	M:I82T,N:D63G,N:R203M,N:G215C,N:D377Y,ORF1a:A1306S,ORF1a:P2046L,ORF1a:V2930L,ORF1a:T3255I,ORF1a:T3646A,ORF1a:R4179K,ORF1b:P314L,ORF1b:G662S,ORF1b:P1000L,ORF1b:A1918V,ORF3a:S26L,ORF3a:E239Q,ORF7b:T40I,ORF9b:T60A,S:S221L,S:D614G,S:P681R,S:D950N	ORF8:D119-,ORF8:F120-
PIDHFJCPVR	HP04293	yes	0			None	Attempted	FAIL		0.0661494
PIDHKMYFMS	HP05339	yes	0				Attempted	FAIL		0
PIDHKUGYQQ	HP06580	yes	0			None	20B	FAIL	13.4836	7.32405	T16176C,G28280C,A28281T,T28282A	11288-11296,28271	1-7332,7672-11022,13364-13625,13962-15851,16187-17087,17431-28104,28443-29903	N:D3L	ORF1a:S3675-,ORF1a:G3676-,ORF1a:F3677-
PIDHMKAFJU	HP01397	yes	0				Attempted	FAIL	0	0
PIDHNSCRNY	HP05860	yes	0			None	20H (Beta, V2)	FAIL	34.7022	27.9472	C4698T,A10323G,A21801C,G22813T,A23403G,G25563T,C26456T,T27193C,C28253T	11288-11297	1-665,1005-3167,3508-4659,4996-5895,6248-7333,7672-7969,8320-10100,10433,10438-11023,11373-11890,12235-13030,13364-13626,13919-13947,14272-14571,14899-15194,15539-15852,16187-17088,17431-17994,19276-21683,22014-22543,22878-23145,23501-24722,25053-25302,25647-26220,26891-27165,27512-27809,28443-29317,29666-29904	E:P71L,ORF1a:S1478F,ORF1a:K3353R,ORF3a:Q57H,S:D80A,S:K417N,S:D614G	ORF1a:S3675-,ORF1a:G3676-,ORF1a:F3677-
PIDHPYQLLJ	HP02579	yes	0				Attempted	FAIL		0
PIDHSMARTW	HP09526	yes	0		Pending	None	19A	FAIL	2.24058	1.55834		28248-28253,28271	1-12133,12466-28104,28443-29903		ORF8:D119-,ORF8:F120-
PIDHWNJNAQ	HP04890	yes	0			B.1.1.7	20I (Alpha, V1)	FAIL	89.7903	267.901	C241T,C913T,C2110T,G2782T,C3037T,C3267T,C4456T,C5388A,C5986T,T6954C,C8748T,T12994C,C14120T,C14408T,C14676T,C15279T,T16176C,C19718T,C23271A,A23403G,C23604A,C23709T,T24506G,G24914C,C27972T,G28048T,A28095T,A28111G,G28280C,A28281T,T28282A,G28881A,G28882A,G28883C,C28977T	11288-11297,21766-21772,21994-21997,28274	1-55,7672-7969,9246-9807,10738-11023,11373-11585,16187-16445,19276-19571,19912-20201,22878-23145,27512-27809,29666-29904	N:D3L,N:R203K,N:G204R,N:S235F,ORF1a:T1001I,ORF1a:A1708D,ORF1a:I2230T,ORF1a:A2828V,ORF1b:P218L,ORF1b:P314L,ORF1b:T2084I,ORF8:Q27*,ORF8:R52I,ORF8:K68*,ORF8:Y73C,S:A570D,S:D614G,S:P681H,S:T716I,S:S982A,S:D1118H	ORF1a:S3675-,ORF1a:G3676-,ORF1a:F3677-,S:H69-,S:V70-,S:Y144-
PIDICETDPS	HP05619	yes	0			None	20I (Alpha, V1)	FAIL	27.2147	15.8954	C14120T,T16176C,G28280C,A28281T,T28282A	11288-11297,21766-21772,21994-21997,28274	1-450,705-967,1313-2314,2569-4078,4403-4659,4996-6496,6847-7333,7672-8914,9246-11023,11373-11585,11928-13030,13364-13626,14272-15504,16187-17088,17431-17994,18325-18619,19145-21683,22014-22543,22878-25302,25647-26220,26567-27165,27512-28105,28111,28443-29904	N:D3L,ORF1b:P218L	ORF1a:S3675-,ORF1a:G3676-,ORF1a:F3677-,S:H69-,S:V70-,S:Y144-	27.28
PIDIJJCKZZ	HP07314	yes	0				Attempted	FAIL		0
PIDIKURGLD	HP03478	yes	0			B.1.1.519	20B	FAIL	86.9913	237.776	C936T,G1738T,A1819G,T2489C,C3037T,C3140T,C5812T,T9898C,C10029T,C10954T,A11117G,C13665T,C14408T,T19839C,C21306T,A23403G,C23604A,A23756G,A27426G,T28130C,G28881A,G28882A,G28883C,C29197T,G29227T,G29321T	27902	1-343,7672-7969,8636-8914,9246-9807,12789,13364-13626,16187-16445,17739-17994,19276-19571,19912-20201,22878-23145,25970-26220,27512-27809,29666-29904	N:R203K,N:G204R,N:V350F,ORF1a:T224I,ORF1a:P959S,ORF1a:T3255I,ORF1a:I3618V,ORF1b:P314L,S:D614G,S:P681H,S:T732A
PIDINKCRLL	HP06574	yes	0			None	20B	FAIL	3.42106	3.91168	C27972T,G28048T,A28111G		1-18618,18958-27164,27512-27808,28146-29903	ORF8:Q27*,ORF8:R52I,ORF8:Y73C
PIDIQBGGPO	HP03633	yes	0			B.1.1.7	20I (Alpha, V1)	FAIL	86.5498	123.894	C241T,C913T,C3037T,C3267T,C4456T,C5388A,C5986T,T6954C,C14120T,C14408T,C14676T,C15279T,T16176C,C19390T,C20320T,A22798G,C23271A,A23403G,C23604A,C23709T,T24506G,G24914C,C27972T,G28048T,A28095T,A28111G,G28280C,A28281T,T28282A,G28881A,G28882A,G28883C,C28977T	11288-11297,21766-21772,21994-21997,28274	1-55,1313-1596,1943-2206,2569-2851,3827-4078,4996-5288,9835-10100,13364-13626,15965,16187-16445,17739-17994,21147-21683,22325-22543,22878-23145,27512-27809,29666-29904	N:D3L,N:R203K,N:G204R,N:S235F,ORF1a:T1001I,ORF1a:A1708D,ORF1a:I2230T,ORF1b:P218L,ORF1b:P314L,ORF1b:P1975S,ORF1b:H2285Y,ORF8:Q27*,ORF8:R52I,ORF8:K68*,ORF8:Y73C,S:A570D,S:D614G,S:P681H,S:T716I,S:S982A,S:D1118H	ORF1a:S3675-,ORF1a:G3676-,ORF1a:F3677-,S:H69-,S:V70-,S:Y144-
PIDISQAGJR	HP02484	yes	0			None	Attempted	FAIL	100	0		0	0
PIDJATHFYB	HP06148	yes	0			None	20A	FAIL	4.62495	5.1742	C14408T		1-14233,14580-17994,18325-18619,18958-25925,26291-29904	ORF1b:P314L
PIDJAYGOKG	HP05529	yes	0			None	Attempted	FAIL		0.623002
PIDJCJHDWA	HP03485	yes	0			B.1.2	20G	FAIL	85.1687	180.586	C1059T,T2034C,C2113T,C3037T,C5672T,T7348A,G8083A,C8311T,C10319T,G11299T,C12973T,C14408T,C14805T,T16077C,C18131T,A18424G,C18555T,C20629T,C21304T,A23403G,G25563T,G25907T,C26198T,G26211T,C27964T,C28311T,C28472T,C28869T,C29421T		1-343,2569-2851,7093-7333,7672-7969,8636-8914,9246-9807,13364-13626,16187-16445,17739-17994,19276-19571,19912-20201,22878-23145,26891-27165,27512-27809,29666-29904	N:P13L,N:P67S,N:P199L,N:P383L,ORF1a:T265I,ORF1a:L590S,ORF1a:P1803S,ORF1a:N2361K,ORF1a:M2606I,ORF1a:L3352F,ORF1a:K3678N,ORF1b:P314L,ORF1b:T1555I,ORF1b:N1653D,ORF1b:H2388Y,ORF1b:R2613C,ORF3a:Q57H,ORF3a:G172V,ORF3a:T269M,ORF8:S24L,ORF9b:P10S,S:D614G
PIDJCJVOPU	HP04209	yes	0			B.1.605	20C	FAIL	78.0323	145.849	T221C,C241T,C1059T,C3037T,C3096T,C6628T,C10747T,C12784T,C13694T,C14408T,T16785C,A23403G,C24909A,G25563T,G27258T,C29614T	28032-28034	1-55,1943-2206,2569-2851,3827-4078,7672-7969,8320-8914,9246-9503,12235-12741,13364-13626,14103,14184,15225-15504,17739-17994,19276-19571,19696,19912-20201,20868-21683,22014-22543,25647-25925,26891-27165,27512-27809,28757-29008,29666-29904	ORF1a:T265I,ORF1a:S944L,ORF1b:T76I,ORF1b:P314L,ORF3a:Q57H,ORF6:M19I,S:D614G,S:T1116N		29.86
PIDJDKBQLP	HP03768	yes	0				Attempted	FAIL		0
PIDJDXYOWA	HP09617	yes	0		Pending	AY.5	21A (Delta)	FAIL	75.0226	106.716	G174A,G210T,C241T,C2061T,T2974C,C3037T,G4181T,C6402T,C7124T,C8986T,G9053T,C10029T,A11201G,A11332G,C14408T,G15451A,C16466T,C17690T,C19220T,T22917G,C22995A,A23403G,C23604G,C23758T,G24872T,G25660T,T26767C,C27874T,A28461G,G29742T	28248-28253,28271	1-54,2243-2850,3508-3795,4667-5287,5933-6197,6847-7058,7672-8913,10438-11022,17739-17993,19276-19570,19912-20200,20543-20813,21428-22290,24146-24721,25348-25623,27512-27808,28757-29007,29357-29510,29837-29903	M:I82T,N:D63G,ORF1a:A599V,ORF1a:A1306S,ORF1a:P2046L,ORF1a:P2287S,ORF1a:V2930L,ORF1a:T3255I,ORF1a:T3646A,ORF1b:P314L,ORF1b:G662S,ORF1b:P1000L,ORF1b:S1408L,ORF1b:A1918V,ORF3a:V90F,ORF7b:T40I,ORF9b:T60A,S:L452R,S:T478K,S:D614G,S:P681R,S:V1104L	ORF8:D119-,ORF8:F120-
PIDJEIQQZX	HP06146	yes	0			None	19A	FAIL	2.30077	1.0802	C4815T		1-4659,4996-6496,6848-29905
PIDJGDPGIP	HP06578	yes	0				Attempted	FAIL		0
PIDJPXYAPZ	HP08090	yes	0				Attempted	FAIL		0
PIDJTHDKZR	HP04737	yes	0				Attempted	FAIL		0
PIDJTNSBWR	HP06106	yes	0			None	20A	FAIL	1.10691	1.74804	G24914C		1-24722,25053-29904	S:D1118H
PIDKCTFMEQ	HP06199	yes	0				Attempted	FAIL		0
PIDKDAJBWZ	HP05638	yes	0			B.1.1.7	20I (Alpha, V1)	FAIL	81.0588	124.262	C913T,G3004T,C3037T,C3267T,C5388A,C5986T,T6954C,G7042T,T13270C,C13694T,C14120T,C14408T,C14676T,C15279T,T16176C,C23271A,A23403G,C23604A,C23709T,T24506G,G24914C,T27401C,C27972T,G28048T,A28095T,A28111G,G28280C,A28281T,T28282A,G28881A,G28882A,G28883C,C28977T	11288-11297,21766-21772,21994-21997,28274	1-343,1624-2206,2569-2851,3827-4078,7093-7333,7672-7969,8636-8914,9246-9807,12235-12440,13364-13626,17739-17994,21147-21387,22325-22543,22878-23145,25647-26220,27512-27809,29033,29042-29317,29666-29904	N:D3L,N:R203K,N:G204R,N:S235F,ORF1a:E913D,ORF1a:T1001I,ORF1a:A1708D,ORF1a:I2230T,ORF1a:M2259I,ORF1b:T76I,ORF1b:P218L,ORF1b:P314L,ORF7a:I3T,ORF8:Q27*,ORF8:R52I,ORF8:K68*,ORF8:Y73C,S:A570D,S:D614G,S:P681H,S:T716I,S:S982A,S:D1118H	ORF1a:S3675-,ORF1a:G3676-,ORF1a:F3677-,S:H69-,S:V70-,S:Y144-
PIDKMRRAUA	HP04383	yes	0			B.1.1.7	20I (Alpha, V1)	FAIL	84.6537	183.632	C913T,C3037T,C3267T,C4456T,C5388A,C5986T,T6954C,C14120T,C14408T,C14676T,C15279T,T16176C,C16393T,A23063T,C23271A,A23403G,C23604A,C23709T,T24506G,G24914C,C27972T,G28048T,A28095T,A28111G,G28280C,A28281T,T28282A,G28881A,G28882A,G28883C,C28977T,G29000T	11288-11297,21766-21772,21994-21997,28274	1-343,1943-2206,2569-2851,3827-4078,7672-7969,8636-8914,9246-9503,13364-13626,19276-19571,21147-21683,22325-22543,25053-25302,25970-26220,26891-27165,27512-27809,29666-29904	N:D3L,N:R203K,N:G204R,N:S235F,N:G243C,ORF1a:T1001I,ORF1a:A1708D,ORF1a:I2230T,ORF1b:P218L,ORF1b:P314L,ORF1b:P976S,ORF8:Q27*,ORF8:R52I,ORF8:K68*,ORF8:Y73C,S:N501Y,S:A570D,S:D614G,S:P681H,S:T716I,S:S982A,S:D1118H	ORF1a:S3675-,ORF1a:G3676-,ORF1a:F3677-,S:H69-,S:V70-,S:Y144-
PIDKNHCSKS	HP03864	yes	0				Attempted	FAIL		0
PIDKNVOCKQ	HP05304	yes	0			None	19A	FAIL	1.10691	0.944251		21766-21772,21994-21997	1-21683,22014-29904		S:H69-,S:V70-,S:Y144-
PIDKQBLOYK	HP04877	yes	0			B.1.1.7	20I (Alpha, V1)	FAIL	88.9978	278.308	C913T,C3037T,C3267T,A5128G,C5388A,C5986T,T6954C,C11572T,C14408T,C14676T,C15279T,T16176C,C23271A,A23403G,C23604A,C23709T,T24506G,G24914C,G25218T,C25553T,C27972T,G28048T,A28095T,A28111G,G28280C,A28281T,T28282A,G28881A,G28882A,G28883C,C28977T	11288-11297,21766-21772,21994-21997,28274	1-343,2569-2851,7093-7333,8636-8914,9246-9807,11669-11890,13364-13626,17739-17994,22325-22543,22878-23145,27512-27809,29837-29904	N:D3L,N:R203K,N:G204R,N:S235F,ORF1a:T1001I,ORF1a:A1708D,ORF1a:I2230T,ORF1b:P314L,ORF3a:A54V,ORF8:Q27*,ORF8:R52I,ORF8:K68*,ORF8:Y73C,S:A570D,S:D614G,S:P681H,S:T716I,S:S982A,S:D1118H,S:G1219V	ORF1a:S3675-,ORF1a:G3676-,ORF1a:F3677-,S:H69-,S:V70-,S:Y144-
PIDKTJWRFU	HP05315	yes	0			None	20I (Alpha, V1)	FAIL	27.9069	13.5844	C241T,G6622A,C14120T,C14408T,C15279T,C16096T,T16176C,C23271A,G23282T,A23403G,G24914C,G28280C,A28281T,T28282A	11288-11297,28274	1-55,386-2206,2235,2569-6198,6847-7333,7672-7969,8320-8620,8955-11023,11373-12134,12466-13030,13364-13626,14580-15194,16187-18619,18958-20497,20868-23145,23501-24722,25053-26545,27512-28105,28111,28757-29904	N:D3L,ORF1b:P218L,ORF1b:P314L,ORF1b:Q877*,S:A570D,S:D574Y,S:D614G,S:D1118H	ORF1a:S3675-,ORF1a:G3676-,ORF1a:F3677-
PIDKUNUTQX	HP07484	yes	0	Negative		None	20I (Alpha, V1)	FAIL	26.0409	18.516	C14120T,C15951T,T16176C,C23271A,A23403G,G24914C	21765-21770,21992-21994	1-342,705-4077,4403-6495,6847-7332,7672-10384,10738-12133,12466-13625,14272-14895,15225-15503,16187-18275,19276-19570,19912-21682,22014-22542,22878-23144,23501-23812,24146-24721,25053-25301,25647-26542,26891-27164,27512-29903	ORF1b:P218L,S:A570D,S:D614G,S:D1118H	S:H69-,S:V70-,S:Y144-
PIDKUNUTQX	HP07482	yes	0	Negative			Attempted	FAIL		0
PIDKWKADMJ	HP02496	yes	0			None	Attempted	FAIL	100	0		0	0
PIDLJFMBMS	HP04548	yes	0			Q.8	20I (Alpha, V1)	FAIL	73.0161	92.24	C913T,C3037T,C3267T,C5388A,C5986T,C9979T,A10195G,C14120T,C14408T,C14676T,C15279T,T16176C,C23271A,A23403G,C23604A,C23709T,G24914C,C27972T,G28048T,G28075T,A28095T,A28111G,G28280C,A28281T,T28282A,G29162T	11288-11297,21766-21772,21994-21997,28274	1-343,1624-2206,2569-2851,3827-4078,4403-4659,4996-5288,5621-5895,6248-6496,6847-7059,8636-8914,9246-9503,11074-11076,12235-12440,12780-13030,13364-13626,16719,17739-17994,20232-20497,20868-21105,21428-21683,22014-22543,22878-23145,23823-24101,24444-24722,25053-25302,25647-26220,26891-27165,27512-27809,28757-29008,29837-29904	N:D3L,N:D297Y,ORF1a:T1001I,ORF1a:A1708D,ORF1b:P218L,ORF1b:P314L,ORF8:Q27*,ORF8:R52I,ORF8:C61F,ORF8:K68*,ORF8:Y73C,S:A570D,S:D614G,S:P681H,S:T716I,S:D1118H	ORF1a:S3675-,ORF1a:G3676-,ORF1a:F3677-,S:H69-,S:V70-,S:Y144-
PIDLLAZBNZ	HP07229	yes	0			B.1.1	20A	FAIL	71.7888	48.8377	C241T,T9172C,C12357T,C14408T,A23403G		1-54,2569-3482,3827-4077,4996-5287,5933-6197,7093-7332,7672-7968,9246-9502,10738-11022,16187-16444,19276-19570,19912-20200,20868-21682,22325-22542,22572-22573,22878-23144,23501-23812,24146-25623,25970-26219,26730,27512-28104,28443-29007,29666-29903	ORF1a:T4031I,ORF1b:P314L,S:D614G
PIDLOEEVTM	HP04009	yes	0			B.1.1.7	20I (Alpha, V1)	FAIL	88.7001	240.273	C241T,C913T,C2110T,G2782T,C3037T,C3267T,C4456T,C5388A,C5986T,T6954C,C14120T,C14408T,C14676T,C14889T,C15279T,T16176C,C17502T,A23063T,C23271A,A23403G,C23604A,C23709T,T24506G,G24914C,G28280C,A28281T,T28282A,G28881A,G28882A,G28883C,C28977T	11288-11297,21766-21772,21994-21997,28274	1-55,2243-2530,7672-7969,8320-8620,10386,14899-15194,19276-19571,19912-20201,20543-20814,21147-21387,22325-22543,27512-28105,28111,29666-29904	N:D3L,N:R203K,N:G204R,N:S235F,ORF1a:T1001I,ORF1a:A1708D,ORF1a:I2230T,ORF1b:P218L,ORF1b:P314L,S:N501Y,S:A570D,S:D614G,S:P681H,S:T716I,S:S982A,S:D1118H	ORF1a:S3675-,ORF1a:G3676-,ORF1a:F3677-,S:H69-,S:V70-,S:Y144-
PIDLUCTASO	HP06581	yes	0				Attempted	FAIL		0
PIDLUKTKKM	HP04283	yes	0				Attempted	FAIL		0
PIDLVSLHID	HP06230	yes	0			None	20I (Alpha, V1)	FAIL	60.6929	169.568	C913T,C2110T,C3037T,C8293T,C12437T,C14408T,C15279T,T16176C,C17740T,C19390T,C20831T,C23604A,C23709T,T24506G,C25521T,C25585T,C26058T,C26191T,C27103T,C27972T,G28048T,A28095T,A28111G,G28280C,A28281T,T28282A,C29284T	17462,28274	1-343,1005-1596,2569-2851,3184-3796,4143-4323,4667-5587,5933-6198,6847-7652,8636-8914,9835-10100,11049-11332,12466-13030,13213,13661-14233,14580-15194,16486-17088,18325-18919,19259,20232-20814,21428-22543,22878-23467,24146-24417,24766-25004,26291-26543,27191-27809,28757-29008,29837-29904	M:A194V,N:D3L,ORF1a:P4058S,ORF3a:L65F,ORF3a:P267S,ORF8:Q27*,ORF8:R52I,ORF8:K68*,ORF8:Y73C,S:P681H,S:T716I,S:S982A
PIDLXRTRDL	HP05998	yes	0			None	20A	FAIL	7.72163	6.50896	T16176C,C16640T		1-1596,1943-9503,9835-14896,15225-15504,16805-29904	ORF1b:A1058V
PIDMBBULWO	HP02462	yes	0			None	20A	FAIL	1.16711	0	C29098T	0	1-29008,29357-29904
PIDMJAMECR	HP05813	yes	0				Attempted	FAIL	0	0						33.72
PIDMJXSUUC	HP05997	yes	0			None	19A	FAIL	3.4846	2.19393	T12722C		1-343,705-12440,12780-28417,28757-29904	ORF1a:S4153P
PIDMKAMIVX	HP04007	yes	0				Attempted	FAIL		0
PIDMKFAGEN	HP05896	yes	0			None	Attempted	FAIL		0.0798609
PIDMMIMATC	HP05484	yes	0				Attempted	FAIL	0	0						31.49
PIDMMMMIKF	HP04736	yes	0				Attempted	FAIL		0
PIDMSMHTDP	HP01463	yes	0			None	Attempted	FAIL	0	0.0898937
PIDNDJWQIA	HP03468	yes	0			None	Attempted	FAIL		0.58772
PIDNJFTDJW	HP07236	yes	0			B.1	20C	FAIL	81.644	103.365	C241T,C1059T,T13231C,C13694T,T14103C,A23403G,C24909A,G25537T,G25563T		1-54,2881-3166,3827-4077,5231-5287,7093-7332,7672-7968,9246-9502,10738-11022,14272-14570,16187-16444,19276-19570,19912-20200,20868-21104,22325-22542,24146-24416,25053-25301,25970-26219,27512-28104,28443-29007,29666-29903	ORF1a:T265I,ORF1b:T76I,ORF3a:G49C,ORF3a:Q57H,S:D614G,S:T1116N		19.89
PIDNNVBMYV	HP02485	yes	0			B.1.561	20A	FAIL	89.9809	72	C241T,C2445T,G2516T,C3037T,G4399T,C5365T,A5999G,C6723T,A10323G,A13267T,C14408T,G16741T,C18693T,A20268G,G21974T,A23403G,A24922G,T25577C,C25916T,C28854T,G28975T	0	1-55,1313-1596,2569-2851,2856-2858,6847-7059,7672-7969,9246-9503,10438-10689,17111,19276-19571,22014-22291,25970-26220,27512-27809,29666-29904	N:S194L,N:M234I,ORF1a:T727I,ORF1a:V751L,ORF1a:M1378I,ORF1a:I1912V,ORF1a:T2153I,ORF1a:K3353R,ORF1b:P314L,ORF1b:V1092F,ORF3a:I62T,ORF3a:T175I,S:D138Y,S:D614G
PIDNPSCSYI	HP04106	yes	0			None	20I (Alpha, V1)	FAIL	56.3957	225.022	C3037T,C5388A,C5986T,C14408T,T16176C,C16393T,C19390T,A23063T,C23604A,C23709T,G24914C,C27972T,G28048T,A28095T,A28111G	21766-21772,21994-21997	1-343,705-966,1313-1596,1943-2206,2569-2851,3184-3483,3827-4078,4403-4659,4996-5288,5621-5895,6248-6496,6847-7059,7390-7652,7998-8276,8636-8914,9246-9503,9835-10100,10438-10689,11049-11332,11669-11890,12235-12440,12780-13030,13364-13626,13962-14233,14580-14896,15225-15504,15862-16145,16486-16771,17131-17407,17739-17994,18325-18619,18958-19233,19592-19867,20232-20497,20868-21105,21428-21683,22014-…	ORF1a:A1708D,ORF1b:P314L,ORF1b:P976S,ORF1b:P1975S,ORF8:Q27*,ORF8:R52I,ORF8:K68*,ORF8:Y73C,S:N501Y,S:P681H,S:T716I,S:D1118H	S:H69-,S:V70-,S:Y144-
PIDNQTINBL	HP05333	yes	0			None	19A	FAIL	1.13701	0.745903			2-10100,10439-29904
PIDNTRRADS	HP08084	yes	0				Attempted	FAIL		0
PIDNYPXQJC	HP05558	yes	0				Attempted	FAIL		0
PIDOBWPXSL	HP05898	yes	0				Attempted	FAIL		0
PIDOCEOAOA	HP03085	yes	0			None	20H (Beta, V2)	FAIL	43.6679	21.2121	G174T,T201C,C241T,C3037T,A10323G,G18090A,A21801C,A22206G,C28253T	11288-11297,22282-22290	1-55,1005-1898,2569-2851,3184-3483,3827-4078,4996-5288,5621-6198,6847-7059,7390-8620,9246-9516,9835-10100,10438-11023,11669-12134,12466-13030,13364-13626,14272-14896,15225-15504,16187-17088,17739-17994,18325-18619,18958-21683,22325-23813,24146-24722,25053-26543,27191-28105,28757-29008,29357-29904	ORF1a:K3353R	ORF1a:S3675-,ORF1a:G3676-,ORF1a:F3677-
PIDOCNZLAB	HP05358	yes	0			None	Attempted	FAIL		0.0446793
PIDOFDOSKM	HP02499	yes	0			None	20A	FAIL	18.1286	18	C14016T,A23403G,G26398A	21118	1-343,705-4078,4403-4659,4996-5288,5621-5895,6248-7969,8320-13947,14272-14571,14899-15852,16187-17994,18325-18619,18958-20814,21147-22543,22878-23145,23501-24722,25053-26220,26567-29904	E:V52I,S:D614G
PIDOIQOCTZ	HP05904	yes	0			None	20B	FAIL	2.32084	1.36155	C23271A,A23403G,G28280C,A28281T,T28282A	28274	1-23145,23501-28105,28443-29904	N:D3L,S:A570D,S:D614G
PIDOIQOCTZ	HP05640	yes	0			None	20I (Alpha, V1)	FAIL	22.5696	13.7609	C3267T,C14120T,C18355T,G24914C,G28280C,A28281T,T28282A	18420-18422,21766-21772,21994-21997,28274	1-343,705-3167,3508-4078,4403-6198,6847-11585,11928-13947,14272-16445,16805-18276,18434,19276-20497,20617-20619,20737-20739,20868-21683,22014-22543,22791,22878-24722,25053-25302,25647-26237,26329-26331,26891-27165,27512-28105,28443-29904	N:D3L,ORF1a:T1001I,S:D1118H	S:H69-,S:V70-,S:Y144-
PIDOJBSQBN	HP04787	yes	0				Attempted	FAIL		0
PIDOLLJCDJ	HP04734	yes	0			B.1.1.7	20I (Alpha, V1)	FAIL	79.3198	77.3285	C241T,C913T,C3037T,C3267T,C4456T,C5388A,C5986T,G6368A,C14120T,C14408T,C14676T,C15279T,T16176C,C16733T,A23063T,C23271A,A23403G,C23604A,C23709T,T24506G,C24904T,G24914C,C27972T,G28048T,A28095T,A28111G,G28280C,A28281T,T28282A,A28467G	11288-11297,21766-21772,21994-21997,28274	1-55,1313-1596,1943-2206,2569-2851,3827-4078,4996-5288,6847-7059,8636-8914,9246-9503,9835-10100,11074-11076,13365-13627,17740-17995,19277-19868,20233-20498,21148-21684,22015-22544,24147-24418,25971-26221,27513-27810,28758-29009,29667-29905	N:D3L,N:K65R,ORF1b:P218L,ORF1b:P314L,ORF1b:S1089L,ORF8:Q27*,ORF8:R52I,ORF8:K68*,ORF8:Y73C,ORF9b:N62D,S:N501Y,S:A570D,S:D614G,S:P681H,S:T716I,S:S982A,S:D1118H	S:H69-,S:V70-,S:Y144-
PIDOMZXRLN	HP05629	yes	0			None	21A (Delta)	FAIL	2.37769	1.76162	C28253T		1-18278,18651-28105,28443-29904
PIDORSFXCD	HP05814	yes	0			None	Attempted	FAIL	0	0.360177						32.83
PIDOTEVCIQ	HP04910	yes	0			None	20A	FAIL	11.4203	7.32068	C3267T,C14408T,G28280C,A28281T,T28282A	26625,28274	1-343,705-966,1313-3167,3508-10100,10438-14233,14580-18919,19276-26220,26891-28105,28757-29904	N:D3L,ORF1a:T1001I,ORF1b:P314L
PIDOWFVYDY	HP05894	yes	0				Attempted	FAIL		0
PIDOZJIIVY	HP04526	yes	0				Attempted	FAIL		0
PIDPAMKCLC	HP05265	yes	0			None	21F (Iota)	FAIL	24.3186	13.7663	A143G,C241T,C15720T,C21846T,G25563T		1-55,1005-2206,2569-6198,6527-7333,7667-7669,7672-7969,8320-8620,8955-9036,9246-12733,13075-13947,14272-15194,16187-17088,17431-17994,18325-18619,18958-20497,20868-21683,22014-24722,25053-25302,25517,25647-27165,27512-29904	ORF3a:Q57H,S:T95I
PIDPBTJGEH	HP06481	yes	0				Attempted	FAIL		0
PIDPCVGIUE	HP01468	yes	0			B.1.108	20C	FAIL	97.6089	91.9829	C241T,C619T,C1059T,C3037T,C7600T,G14277T,C14408T,A14912G,A23403G,G25563T		1-55,7672-7969,27512-27809,29837-29904	ORF1a:T265I,ORF1b:R270S,ORF1b:P314L,ORF1b:N482S,ORF3a:Q57H,S:D614G		19.67
PIDPDMEALH	HP06466	yes	0			None	Attempted	FAIL		0.185634
PIDPEAQHHF	HP01469	yes	0			None	20A	FAIL	47.4635	21.9883	C241T,C15763G,A23403G		1-55,386-450,624-665,1005-2277,2569-3167,3508-4078,4667-4680,4996-6198,6847-7333,7672-7969,8320-8914,9246-10100,10438-11023,11602-12134,12466-12807,13364-13626,13899-13947,14272-14671,16187-16445,16681-16902,17000-17088,17431-17464,17739-18070,19276-19571,19912-20497,20868-21683,22014-22543,22878-23145,23501-23813,24146-24417,25053-26220,26753-27253,27512-28105,28671-29904	ORF1b:L766V,S:D614G		26.23
PIDPEIWTNG	HP04788	yes	0			None	20C	FAIL	5.7419	2.47963	C1059T,C1102T,C3261T,C14408T		1-966,1313-3168,3508-14233,14580-22543,22878-26543,26891-29904	ORF1a:T265I,ORF1a:T999I,ORF1b:P314L
PIDPHYUCWQ	HP04759	yes	0			None	20A	FAIL	13.6174	10.3852	A23403G,G28378C,G29195C,G29255C	11288-11297,28274	1-4323,4667-6496,6847-7059,7390-11023,11373-17407,17739-22543,22878-23145,23501-26237,26567-27165,27512-28105,28443-29008,29666-29904	N:A308P,N:G328R,ORF9b:R32P,S:D614G	ORF1a:S3675-,ORF1a:G3676-,ORF1a:F3677-
PIDPJCBMIL	HP02461	yes	0				Attempted	FAIL		0
PIDPLVYXED	HP08889	yes	0			AY.12	21A (Delta)	FAIL	81.2494	146.12	G210T,C241T,C1093A,C3037T,G4181T,C6040T,C6402T,C6638T,C8722T,T8800C,C8986T,G9053T,C10029T,A11201G,A11332G,T14014G,C14408T,G15451A,C16466T,C16726T,C19220T,C19718T,A23403G,C23604G,G24410A,C25469T,T26767C,C27874T,G28073T,A28461G,G28881T,G28916T,G29402T,G29593T	28248-28253,28271	1-54,1624-1897,2569-2850,3827-4077,7093-7332,7672-7968,9558-9806,9811-9812,11074-11075,13364-13625,16187-16444,19273-19570,19912-20002,20077,21147-22542,22878-23144,25647-26219,27512-27808,29042-29316,29666-29903	M:I82T,N:D63G,N:R203M,N:G215C,N:D377Y,ORF1a:A1306S,ORF1a:P2046L,ORF1a:H2125Y,ORF1a:V2930L,ORF1a:T3255I,ORF1a:T3646A,ORF1b:F183V,ORF1b:P314L,ORF1b:G662S,ORF1b:P1000L,ORF1b:H1087Y,ORF1b:A1918V,ORF1b:T2084I,ORF3a:S26L,ORF7b:T40I,ORF8:L60F,ORF9b:T60A,S:D614G,S:P681R,S:D950N	ORF8:D119-,ORF8:F120-
PIDPOJHOYX	HP04373	yes	0				Attempted	FAIL		0
PIDPUMHDBH	HP05631	yes	0			None	Attempted	FAIL		0.453715
PIDPUYHJRL	HP03866	yes	0			B.1	20C	FAIL	70.2806	42.4239	C241T,C1059T,C3037T,C4890T,A9749G,C10332T,C11020T,G11804A,G12163T,C14408T,T22032C,A23403G,C24138A,T25072C,C25517T,G25563T,C27925T,G28044T	28274	1-55,1313-1596,1943-2206,2569-2851,3508-4078,4996-5288,5965,6847-7333,7672-7969,8320-8620,9246-9503,9835-10100,11049-11332,13364-13626,16187-16445,18037-18276,19276-20497,21147-21994,22325-22543,22878-23145,23501-23813,24146-24417,25647-26220,27512-27809,28757-29008,29666-29904	ORF1a:T265I,ORF1a:T1542I,ORF1a:K3162E,ORF1a:T3356I,ORF1a:V3847I,ORF1a:Q3966H,ORF1b:P314L,ORF3a:P42L,ORF3a:Q57H,ORF8:T11I,ORF8:A51S,S:F157S,S:D614G,S:T859N
PIDPXZXOGU	HP04781	yes	0			None	19A	FAIL	2.27068	2.05491			2-10100,10439-28105,28444-29904
PIDQAXPXPS	HP04783	yes	0			None	20I (Alpha, V1)	FAIL	19.3058	13.0117	C913T,C5388A,C5986T,G24914C,G25595T,C27972T,G28048T,A28095T,A28111G,G28280C,A28281T,T28282A	21766-21772,21994-21997,28274	1-665,1005-4659,4996-5288,5621-5895,6248-6496,6696,6847-15504,15862-17407,17739-20497,20868-21683,22014-24722,25053-25302,25647-26543,26891-27165,27512-27809,28757-29008,29357-29904	N:D3L,ORF1a:A1708D,ORF3a:R68I,ORF8:Q27*,ORF8:R52I,ORF8:K68*,ORF8:Y73C,S:D1118H	S:H69-,S:V70-,S:Y144-
PIDQCNVADE	HP04291	yes	0				Attempted	FAIL		0
PIDQIREQSQ	HP02495	yes	0			None	20C	FAIL	16.48	10	C29296T	0	1-4078,4403-9503,9835-10100,10438-11332,11669-11890,12466-13947,14272-15194,16187-17088,17431-18619,18958-21683,22014-28417,28757-29008,29357-29904
PIDQLJXZZO	HP04878	yes	0			None	20I (Alpha, V1)	FAIL	57.6665	79.2498	G805T,C913T,C3037T,C4900T,C5388A,C5986T,A12162G,A12187G,C14408T,C14676T,C15279T,C15720T,T16176C,A16474G,A16534G,A17615G,C21077T,C23271A,A23403G,C23604A,C23709T,G24914C,G25135T,C25509T,C27972T,G28048T,A28111G,G28280C,A28281T,T28282A	21766-21772,21994-21997,28274	1-343,1313-2206,2569-2851,3184-3483,3827-4078,4403-4659,4996-5288,5621-5895,6248-6496,6696,6847-8914,9246-10100,10738-11332,12235-12440,12768-13030,13364-13626,16187-16445,16596,17739-17994,19276-19571,19912-20201,21148-21684,22015-22544,22879-23146,23824-24102,24445-24723,25648-26221,26892-27166,27513-27810,28758-29905	N:D3L,ORF1a:A1708D,ORF1a:Q3966R,ORF8:Q27*,ORF8:R52I,ORF8:Y73C,S:A570D,S:D614G,S:P681H,S:T716I,S:D1118H,S:K1191N	S:H69-,S:V70-,S:Y144-
PIDQMZCSQJ	HP01009	yes	0	Negative		None	20C	FAIL	10.9822	7.60374				N:T135I,ORF1a:F143L,ORF1a:T265I,ORF1b:A1521S,ORF3a:W45*,ORF3a:Q57H
PIDQWNRRXB	HP07373	yes	0			None	20C	FAIL	68.4714	79.7236	C241T,C10138T,G10618T,C14184T,C16260T,G20489T,G22017T,A23403G,G25563T,C28821A,G29440T		1-54,1005-1264,1624-1897,2243-2529,2881-3166,3508-3795,4143-4322,4667-4966,5933-6197,6527-6745,7093-7332,7672-7968,8320-8619,9558-9806,10738-11022,11373-11584,14272-14570,14899-15193,15539-15851,16805-17087,19276-19570,19912-20200,20543-20813,21147-21386,21717-21990,22325-22542,22878-23144,23501-23812,24146-24416,25348-25431,26567-26860,27191-28104,29042-29316,29666-29903	N:S183Y,N:Q389H,ORF1a:R3451S,ORF1b:C2341F,ORF3a:Q57H,S:W152L,S:D614G		20.76
PIDQYDBYIB	HP05342	yes	0			None	Attempted	FAIL		0.0860812
PIDRBTCEKJ	HP08080	yes	0				Attempted	FAIL		0
PIDRDTPEVL	HP04791	yes	0				Attempted	FAIL		0
PIDRDZSKKG	HP06476	yes	0			None	20C	FAIL	2.21382	1.83657	G24914C	21765-21770,21992-21994	1-21682,22014-24721,25053-29903	S:D1118H	S:H69-,S:V70-,S:Y144-
PIDREORFEK	HP05630	yes	0			None	19A	FAIL	2.32084	0.735101			2-665,1006-6496,6848-29904
PIDRGRRTQV	HP02760	yes	0			None	20I (Alpha, V1)	FAIL	49.6907	21.6924	C913T,C3267T,C5388A,C5986T,C14120T,T16176C,C23271A,A23403G,C23604A,G24914C,G28280C,A28281T,T28282A	11288-11297,21766-21772,21994-21997,28242-28245,28274	1-343,1005-2206,2569-3167,3403-4078,4403-4659,4996-5288,5621-5895,6248-6496,6847-7333,7672-7969,8320-8914,9246-9503,9816-10100,10438-11023,11669-11890,12235-12440,12780-13030,13364-13626,14272-14896,15225-15504,16187-16895,17739-17994,19276-19571,19912-20497,20868-21683,22014-22543,22878-23145,23694-23813,24444-24722,25053-26220,26891-27165,27512-28105,28111,28443-29008,29541-29904	N:D3L,ORF1a:T1001I,ORF1a:A1708D,ORF1b:P218L,S:A570D,S:D614G,S:P681H,S:D1118H	ORF1a:S3675-,ORF1a:G3676-,ORF1a:F3677-,ORF8:V116-,S:H69-,S:V70-,S:Y144-
PIDRHVQWMT	HP05344	yes	0				Attempted	FAIL		0
PIDRJZOZLP	HP04778	yes	0			None	20I (Alpha, V1)	FAIL	52.1921	37.0639	C913T,C3267T,C4698T,C5388A,C5986T,C14120T,T16176C,C16733T,C19884T,A23063T,C23271A,A23403G,C23604A,C23709T,C24904T,G24914C,G28280C,A28281T,T28282A	11082,11288-11297,28274	1-343,1005-1596,1943-2206,2569-3167,3508-4078,4403-4659,4996-5288,5621-5895,6214,6248-6496,6847-7059,7390-8914,9246-9503,9811-9813,9835-10100,10438-11023,11670-11891,12236-12441,12781-13031,13365-13948,14273-14897,15226-15505,17740-17995,19277-19572,19913-20498,20869-22544,23824-24102,24445-24723,25054-25303,25648-26221,26892-27166,27513-28106,28112,28758-29009,29358-29905	N:D3L,ORF1a:T1001I,ORF1a:S1478F,ORF1a:A1708D,ORF1a:L3606C,ORF1a:Y3607M,ORF1a:E3608K,ORF1a:N3609M,ORF1a:A3610P,ORF1b:P218L,ORF1b:S1089L,S:N501Y,S:A570D,S:D614G,S:P681H,S:T716I,S:D1118H	ORF1a:S3675-,ORF1a:G3676-,ORF1a:F3677-
PIDRLIGXRR	HP03023	yes	0			None	19A	FAIL	1.21727	0.399137			2-343,706-29904
PIDROSDZMW	HP05854	yes	0			None	20I (Alpha, V1)	FAIL	35.8058	20.7876	C3037T,C10594T,C14676T,C15279T,T16176C,A21137G,C23271A,A23403G,C23604A,C23709T,T24506G,G25135T,C25276T,G28280C,A28281T,T28282A	21766-21772,21994-21997,28274	1-966,1313-2206,2569-2851,3184-6198,6527-7333,7672-7969,8320-10385,10738-12733,13075-13947,14272-14571,14899-15194,15539-15852,16187-16445,16805-17088,17431-17994,19277-19572,19913-20202,21148-21684,22015-22544,22879-23146,24147-24418,24767-25005,25648-26544,26892-28106,28444-29905	N:D3L,S:A570D,S:D614G,S:P681H,S:T716I,S:S982A,S:K1191N	S:H69-,S:V70-,S:Y144-
PIDRTBQCBN	HP08779	yes	0			None	21A (Delta)	FAIL	59.7365	57.7232	G210T,C241T,C788T,G4181T,C8986T,G9053T,A11201G,A11332G,C12043T,C14408T,C16466T,A17236G,C19220T,A23403G,C23604G,C24208T,G24410A,C25469T,T26719C,T26767C,T27291C,C27874T,A28461G,G28881T,G28916T,G29402T	28248-28253,28271	1-54,386-664,1624-2205,2569-3166,3827-4077,5297-6197,6402,7093-7332,7672-7968,8320-8913,9246-10384,10738-11022,11074-11075,11373-11584,12022,12235-12732,13364-13625,15225-15503,16187-16444,16805-17087,17431-17993,19276-19570,19912-20200,21147-22542,22878-23144,23823-24100,24444-24721,25647-26219,26891-27164,27512-27808,29032,29042-29316,29666-29903	M:V66A,M:I82T,N:D63G,N:R203M,N:G215C,N:D377Y,ORF1a:R175C,ORF1a:A1306S,ORF1a:V2930L,ORF1a:T3646A,ORF1b:P314L,ORF1b:P1000L,ORF1b:I1257V,ORF1b:A1918V,ORF3a:S26L,ORF7b:T40I,ORF9b:T60A,S:D614G,S:P681R,S:D950N	ORF8:D119-,ORF8:F120-
PIDRUPPBNP	HP04455	yes	0				Attempted	FAIL	0	0						31.4
PIDRWDXDLU	HP05986	yes	0			None	20B	FAIL	5.79875	5.35372	C13047T,G28209T,A28271G		1-1596,1943-12134,12466-12733,13075-18276,18651-28105,28443-29904	ORF1a:P4261L,ORF8:E106*
PIDSEYTJNL	HP06477	yes	0			None	Attempted	FAIL		0.150687
PIDSJNVIHF	HP06756	yes	0			B.1	20C	FAIL	94.9972	95.6021	C241T,C3037T,C8917T,C14184T,C14408T,C17850T,C18877T,A23403G,G25563T		1-54,7672-7968,19276-19570,22325-22542,22878-23144,27147,27512-27808,29837-29903	ORF1b:P314L,ORF3a:Q57H,S:D614G		24.96
PIDSRIINTZ	HP03859	yes	0				Attempted	FAIL		0
PIDSSENCTR	HP05335	yes	0			None	Attempted	FAIL		2.59147
PIDSSZPKWJ	HP04535	yes	0			B.1.1.7	20I (Alpha, V1)	FAIL	81.1323	146.1	C913T,C3037T,C3267T,C4113T,C4456T,C5365T,C5388A,C5986T,T6954C,G11312A,C14120T,C14408T,C14676T,C15279T,G15906T,T16176C,C16733T,C19390T,C23271A,A23403G,C23604A,C23709T,T24506G,C24904T,G24914C,C27972T,G28048T,A28095T,A28111G,G28280C,A28281T,T28282A	11288-11297,21766-21772,21994-21997,28274	1-343,1943-2206,2569-2851,3827-4078,4996-5288,5621-5895,8636-8914,9246-9503,12196-12198,12235-12440,12780-13030,13364-13626,17739-17994,22014-22543,22878-23145,25647-26220,26891-27165,27512-27809,28757-29008,29666-29904	N:D3L,ORF1a:T1001I,ORF1a:A1283V,ORF1a:A1708D,ORF1a:I2230T,ORF1a:V3683I,ORF1b:P218L,ORF1b:P314L,ORF1b:Q813H,ORF1b:S1089L,ORF1b:P1975S,ORF8:Q27*,ORF8:R52I,ORF8:K68*,ORF8:Y73C,S:A570D,S:D614G,S:P681H,S:T716I,S:S982A,S:D1118H	ORF1a:S3675-,ORF1a:G3676-,ORF1a:F3677-,S:H69-,S:V70-,S:Y144-
PIDSUCUTKK	HP04285	yes	0				Attempted	FAIL		0
PIDSWDCDKQ	HP03764	yes	0				Attempted	FAIL		0
PIDTAWKBJG	HP13059	yes	0			B.1	20C	FAIL	71.2537	134.404	C241T,T1592C,C14408T,C16260T		1-55,386-665,1005-1265,1624-1898,2243-2530,2881-3167,4143-4323,4667-4967,7093-7333,7672-7969,8955-10385,10738-11023,14580-15194,16486-16771,19276-19571,20543-20814,21147-21387,22014-22543,23190-23467,24119-24121,24146-24417,24766-25004,25348-25624,26567-26861,27512-28105,28821,29666-29904	ORF1a:S443P,ORF1b:P314L
PIDTGAWJXD	HP06780	yes	0			B.1	20C	FAIL	91.3253	61.9459	C241T,C1059T,C3037T,C14408T,A20755C,G22103C,A23403G,G25563T		1-54,7672-7968,9246-9502,19276-19570,19912-20200,21428-21682,22325-22542,22878-22958,23086-23144,26291-26542,26561-26562,27512-27808,29666-29903	ORF1a:T265I,ORF1b:P314L,ORF1b:S2430R,ORF3a:Q57H,S:G181R,S:D614G		24.54
PIDTKCCXIL	HP02493	yes	0				Attempted	FAIL		0
PIDTWVCLLF	HP04531	yes	0			None	20G	FAIL	2.44457	1.34817	T18359C,A18424G		1-18276,18651-23467,23823-29904	ORF1b:L1631S,ORF1b:N1653D
PIDTYAKYRS	HP05346	yes	0			None	Attempted	FAIL		0.364992
PIDUFMORZR	HP06462	yes	0			None	20A	FAIL	4.56476	2.32121	C14408T		1-13029,13364-14232,14580-18618,18958-25301,25647-29903	ORF1b:P314L
PIDUFTLLNH	HP04528	yes	0			None	19A	FAIL	2.27402	1.44141			2-11890,12236-15855,16188-29904
PIDUHEGMGI	HP02512	yes	0			None	19A	FAIL	1.1738	2		0	2-29008,29358-29904
PIDUKLVMJN	HP05292	yes	0			None	20I (Alpha, V1)	FAIL	37.538	19.3798	C241T,C913T,C4456T,C5388A,C5986T,C14120T,T16176C,G24914C,G28280C,A28281T,T28282A	11288-11297,21766-21772,21994-21997,28274	1-55,1005-2206,2569-4078,4667-5365,5621-5895,6118-6198,6847-7333,7672-7969,8320-8620,9246-10100,10438-11023,11373-12134,12466-12733,13364-13947,14272-15504,16187-16890,17431-17480,17739-17994,18325-18384,18564-18619,18958-19571,19912-20497,20868-21683,22014-24722,25053-25380,25546-26543,26891-27168,27512-28105,28443-29904	N:D3L,ORF1a:A1708D,ORF1b:P218L,S:D1118H	ORF1a:S3675-,ORF1a:G3676-,ORF1a:F3677-,S:H69-,S:V70-,S:Y144-
PIDULOTKVW	HP05556	yes	0				Attempted	FAIL		0
PIDUMUSFYP	HP03765	yes	0				Attempted	FAIL		0
PIDUPKHMHS	HP04610	yes	0			None	Attempted	FAIL	0	4.49361						28.63
PIDUQBIPHG	HP03650	yes	0				Attempted	FAIL		0
PIDUUSKASP	HP06145	yes	0			None	20I (Alpha, V1)	FAIL	66.903	66.7796	C241T,G625T,C913T,C3037T,C3267T,C4900T,C5986T,C10369T,A12162G,C14408T,C15279T,C15720T,T16176C,A17615G,A23063T,C23271A,A23403G,C23604A,C23709T,G24914C,C26013T,C27972T,G28048T,A28111G,G28280C,A28281T,T28282A	11288-11297,21766-21772,21994-21997,28274	1-55,75,1313-1596,1943-2206,2569-2851,3827-4078,4974-4976,4996-5033,5297-5895,6847-7059,7672-8914,9246-9503,9835-10100,10438-10689,13364-13626,14580-14896,17739-17994,18958-20497,20868-21683,22014-22543,24146-24417,24506,25053-25302,25647-25925,26567-27165,27512-27809,28757-29008,29666-29904	N:D3L,ORF1a:K120N,ORF1a:T1001I,ORF1a:Q3966R,ORF1b:P314L,ORF1b:K1383R,ORF8:Q27*,ORF8:R52I,ORF8:Y73C,S:N501Y,S:A570D,S:D614G,S:P681H,S:T716I,S:D1118H	ORF1a:S3675-,ORF1a:G3676-,ORF1a:F3677-,S:H69-,S:V70-,S:Y144-
PIDUZWNUFR	HP04889	yes	0			None	20I (Alpha, V1)	FAIL	21.2821	22.0699	G804T,C913T,C3267T,C11750T,C15279T,C18555T,T23239C,C23271A,A23403G,G28280C,A28281T,T28282A	21766-21772,21994-21997,23278,28274	1-665,1005-3167,3508-7333,7672-11585,11928-13030,13364-13947,14272-15194,15862-17088,17431-17994,18958-21683,22014-22543,22878-23145,23501-25302,25647-28105,28111,28757-29317,29666-29904	N:D3L,ORF1a:G180V,ORF1a:T1001I,ORF1a:L3829F
PIDVNTOXCD	HP02490	yes	0				Attempted	FAIL		0
PIDVPYNDPX	HP08972	yes	0			None	Attempted	FAIL		0.102331
PIDVQGPMEM	HP04891	yes	0			B.1.526	21F (Iota)	FAIL	72.277	147.482	C1059T,C3037T,G6101A,C6701T,T9094A,T9867C,A16500C,C19160T,A20262G,C21575T,C21846T,A23403G,T23464C,G23824T,A24432G,C25517T,G25563T,A26492G,C27925T,C28311T,T28879G	11288-11297,28274	1-343,1624-2206,2388,2569-2851,2968,3508-3796,4667-4967,7093-7333,7672-7969,8320-8914,9246-9807,10738-11023,11373-11585,12466-12733,13364-13626,14272-14571,16187-16445,16805-17088,17739-17994,19276-19571,19912-20201,21147-21387,22325-22543,22878-23145,23501-23813,25970-26220,27512-27809,29042-29317,29666-29904	N:P13L,N:S202R,ORF1a:T265I,ORF1a:G1946S,ORF1a:L2146F,ORF1a:L3201P,ORF1b:Q1011H,ORF1b:S1898F,ORF3a:P42L,ORF3a:Q57H,ORF8:T11I,ORF9b:P10S,S:L5F,S:T95I,S:D614G,S:L754F,S:Q957R	ORF1a:S3675-,ORF1a:G3676-,ORF1a:F3677-
PIDVQKXORP	HP04010	yes	0			None	20I (Alpha, V1)	FAIL	60.295	67.9914	C241T,C913T,G3179T,C3267T,C5388A,C5986T,G8872A,G9092T,C9131T,C10619A,C14408T,C14676T,C15279T,T16176C,A17615G,T20537C,A23063T,C23271A,A23403G,T24506G,G25879T,C27494T,G28280C,A28281T,T28282A,G28881A,G28882A,G28883C,C28977T	3389-3391,9121-9123,11288-11297,12768-12770,21766-21772,21994-21997,28274	1-55,368,1005-1596,2243-3167,3508-4078,4996-5288,5621-5895,6847-7059,7390-8620,9246-9503,9835-10100,10738-11023,12780-14233,18958-20497,20868-21683,22014-22543,23501-23813,24146-24417,24766-25624,27512-28105,28111,29357-29904	N:D3L,N:R203K,N:G204R,N:S235F,ORF1a:E972*,ORF1a:T1001I,ORF1a:N1042C,ORF1a:A1043R,ORF1a:D1044H,ORF1a:I1045C,ORF1a:V1046G,ORF1a:E1047R,ORF1a:E1048S,ORF1a:A1049*,ORF1a:N1059G,ORF1a:A1060K,ORF1a:A1061T,ORF1a:V1063R,ORF1a:Y1064S,ORF1a:H1067*,ORF1a:G1069Y,ORF1a:G1070*,ORF1a:V1071Q,ORF1a:N1262*,ORF1a:L1263*,ORF1a:D1275*,ORF1a:I1276H,ORF1a:T1277H,ORF1a:K1281E,ORF1a:D1282R,ORF1a:A1283C,ORF1a:P1284S,ORF1a:…	ORF1a:K1051-,ORF1a:V1052-,ORF1a:K1053-,ORF1a:P1054-,ORF1a:T1055-,ORF1a:V1056-,ORF1a:V1057-,ORF1a:V1058-,ORF1a:P1265-,ORF1a:D1266-,ORF1a:S1267-,ORF1a:A1268-,ORF1a:T1269-,ORF1a:L1270-,ORF1a:V1271-,ORF1a:S1272-,ORF1a:D1273-,ORF1a:I1274-,ORF1a:V1295-,ORF1a:L1296-,ORF1a:T1297-,ORF1a:A1298-,ORF1a:V1299-,ORF1a:V1300-,ORF1a:I1301-,ORF1a:P1302-,ORF1a:K1315-,ORF1a:A1316-,ORF1a:L1317-,ORF1a:R1318-,ORF1a:K13…
PIDVRUNMXM	HP05373	yes	0			None	Attempted	FAIL		0.453414
PIDVTFDZTO	HP07230	yes	0			B	19A	FAIL	72.0797	58.7011	C241T,A18879G,C20555T,A23403G		1-54,614-664,1005-1264,2569-3166,3827-4077,4996-5287,5933-6197,7093-7332,7672-7968,9246-9502,10738-11022,14272-14570,16187-16444,19276-19570,19912-20200,20868-21104,21428-21682,22325-22542,22878-23144,23501-23812,24146-24416,24766-25623,25970-26219,26567-26860,27512-28104,28443-29007,29666-29903	ORF1b:S2363F,S:D614G		19.55
PIDVWFOFTE	HP03469	yes	0			B.1.1.7	20I (Alpha, V1)	FAIL	83.3896	217.194	C913T,C2110T,C3037T,C3267T,C4456T,C5388A,C5986T,C6539T,T6954C,C14120T,C14408T,C14676T,C15279T,T16176C,C23271A,A23403G,C23604A,C23709T,T24506G,G24914C,C27972T,G28048T,A28095T,A28111G,G28280C,A28281T,T28282A,G28881A,G28882A,G28883C,C28977T	11288-11297,21766-21772,21994-21997,28274	1-343,1624-1906,2569-2851,7093-7333,7672-7969,8636-8914,9246-9807,13364-13626,16187-16445,17739-17994,19276-19571,19912-20201,22878-23145,25970-26220,26891-27165,27512-27809,29666-29904	N:D3L,N:R203K,N:G204R,N:S235F,ORF1a:T1001I,ORF1a:A1708D,ORF1a:H2092Y,ORF1a:I2230T,ORF1b:P218L,ORF1b:P314L,ORF8:Q27*,ORF8:R52I,ORF8:K68*,ORF8:Y73C,S:A570D,S:D614G,S:P681H,S:T716I,S:S982A,S:D1118H	ORF1a:S3675-,ORF1a:G3676-,ORF1a:F3677-,S:H69-,S:V70-,S:Y144-
PIDWBEWAOR	HP03045	yes	0			None	20C	FAIL	67.2106	64.5169	C241T,C1059T,C3037T,C10851T,C14408T,C23248T,A23403G,G25563T		1-55,1313-1596,1943-2851,3827-4078,4996-5288,5743,6248-6496,6847-7059,7390-8914,9246-9503,9835-10100,10438-10689,13364-13626,15619-15621,15628,15965,16486-16771,19276-20497,20868-21683,22014-22543,22878-23145,25053-25302,25647-25925,26291-26543,26561-26563,27512-27809,28757-29008,29357-29904	ORF1a:T265I,ORF1a:A3529V,ORF1b:P314L,ORF3a:Q57H,S:D614G		32.12
PIDWDNOMKD	HP06474	yes	0				Attempted	FAIL		0
PIDWHTMSCS	HP08083	yes	0			None	20A	FAIL	62.7328	52.2652	C241T,C3037T,C14408T,G17427T,G18677T,A20268G,A23403G		1-54,1624-2205,2569-2850,3508-4658,4996-5894,6248-6495,6847-7332,7672-7968,8320-8913,9246-9502,9835-10099,12780-13029,13364-13625,16187-16444,17739-17993,19276-19570,19912-20200,21147-21682,22014-22542,22878-23144,24444-24721,25053-25301,25647-26542,26891-27164,27512-28104,28757-29007,29357-29903	ORF1b:P314L,ORF1b:R1737L,S:D614G
PIDWHTMSCS	HP09394	yes	0				Attempted	FAIL		0
PIDWKBYKVV	HP02074	yes	0			B.1.243	20A	FAIL	73.4575	61	C241T,C875T,G4951A,G6618A,C14408T,T16820C,A20268G,A23403G,C23604A,T24076C,C28854T,G29266A		1-55,1943-2206,2569-3167,3827-4078,4996-5288,7672-7969,8320-8914,9246-10100,10438-11023,13364-13626,16187-16771,19276-19571,19912-20201,20868-21683,22014-22543,22878-23145,25647-26220,27512-27809,29666-29904	N:S194L,ORF1a:L204F,ORF1a:G2118D,ORF1b:P314L,ORF1b:I1118T,S:D614G,S:P681H		29.82
PIDWNXJSCB	HP05557	yes	0			None	20I (Alpha, V1)	FAIL	58.7466	40.6779	C241T,C912T,C913T,C3267T,C4173T,C4456T,C5388A,C14120T,C14408T,C14676T,C14889T,T16176C,C23271A,A23403G,C23604A,C23709T,G24914C,C27972T,G28048T,A28095T,A28111G,G28280C,A28281T,T28282A	11288-11297,21766-21772,21994-21997,28274	1-55,1313-3167,3827-4078,4996-5288,5933-6496,6847-7333,7672-7969,8320-8914,9246-9503,9835-10100,10738-11023,12235-12733,13364-13626,14899-15504,16187-16445,17739-17994,19276-19571,19912-20497,20868-21683,22014-22543,22878-23145,24146-24722,25053-25302,25959-26220,26891-27165,27512-27809,28443-29317,29666-29904	N:D3L,ORF1a:S216F,ORF1a:T1001I,ORF1a:T1303I,ORF1a:A1708D,ORF1b:P218L,ORF1b:P314L,ORF8:Q27*,ORF8:R52I,ORF8:K68*,ORF8:Y73C,S:A570D,S:D614G,S:P681H,S:T716I,S:D1118H	ORF1a:S3675-,ORF1a:G3676-,ORF1a:F3677-,S:H69-,S:V70-,S:Y144-
PIDWOIWORZ	HP03855	yes	0				Attempted	FAIL		0
PIDWQMGTBH	HP04294	yes	0			None	20C	FAIL	54.9176	157.882	C241T,T9867C,C9891T,G11804A,A22025C,T22032C,A23403G,C24138A,A25668T,C25703T,C28887T,G28975A	11288-11297,28274	1-55,386-665,1005-1265,1624-1898,2243-2530,2881-3167,3508-3796,4143-4323,4667-5587,5933-6198,6527-6746,7093-7333,7672-7969,8320-8620,8955-9227,9558-9807,10147-10385,10738-11023,11373-11585,11928-12134,12466-12733,13075-13345,13661-13947,14272-14571,14899-15194,15539-15852,16187-16445,16805-17088,17431-17698,18037-18276,18651-18919,19276-19571,19912-20201,20543-20814,21147-21387,21717-21991,22325-…	N:T205I,N:M234I,ORF1a:L3201P,ORF1a:A3209V,ORF1a:V3847I,ORF3a:P104L,S:S155R,S:F157S,S:D614G,S:T859N	ORF1a:S3675-,ORF1a:G3676-,ORF1a:F3677-
PIDWRGMOET	HP02622	yes	0				Attempted	FAIL		0
PIDWTEHZFB	HP05865	yes	0			None	19A	FAIL	3.47457	1.92489			2-11890,12236-13030,13365-23467,23824-29904
PIDWUOAVJP	HP06229	yes	0			None	20I (Alpha, V1)	FAIL	78.467	267.768	C241T,C913T,C2110T,C3037T,C3267T,C9598T,T9667C,C14120T,C14408T,C15279T,T16176C,T17319C,C20703T,C23271A,A23403G,C23604A,C23709T,T24506G,C27972T,G28048T,A28095T,A28111G,G28881A,G28882A,G28883C	11288-11297,28890-28904	1-55,1005-1265,4996-5587,5933-6198,6847-7059,7998-8276,9835-10100,11373-11585,11990,12235-12733,14580-14896,19912-20497,20868-21105,21428-21991,22325-22543,22878-23145,24146-24417,24766-25004,25348-25624,27512-27809,28146-28417,28982-29008,29666-29904	ORF1a:T1001I,ORF1b:P218L,ORF1b:P314L,ORF8:Q27*,ORF8:R52I,ORF8:K68*,ORF8:Y73C,S:A570D,S:D614G,S:P681H,S:T716I,S:S982A	ORF1a:S3675-,ORF1a:G3676-,ORF1a:F3677-
PIDWXCMRBM	HP05313	yes	0			None	Attempted	FAIL		0.0426393
PIDWXHDYKJ	HP08256	yes	0			AY.12	21A (Delta)	FAIL	83.189	237.932	G210T,C241T,C3037T,G4181T,C4891T,C6040T,C6402T,C7124T,C8986T,G9053T,A11201G,A11332G,G12191T,T14014G,C14408T,G15451A,C16466T,C19220T,T22917G,C22995A,A23403G,C23604G,G24410A,C25469T,T26767C,C27874T,A28461G	28248-28253,28271	1-54,1313-1595,3827-4077,4996-5287,6847-7058,7672-7968,9811-9812,9835-10099,19276-19570,19912-20496,21147-22542,27512-27808,28757-29007,29357-29903	M:I82T,N:D63G,ORF1a:A1306S,ORF1a:P2046L,ORF1a:P2287S,ORF1a:V2930L,ORF1a:T3646A,ORF1a:V3976F,ORF1b:F183V,ORF1b:P314L,ORF1b:G662S,ORF1b:P1000L,ORF1b:A1918V,ORF3a:S26L,ORF7b:T40I,ORF9b:T60A,S:L452R,S:T478K,S:D614G,S:P681R,S:D950N	ORF8:D119-,ORF8:F120-
PIDWYJCTVQ	HP03860	yes	0				Attempted	FAIL		0
PIDXDYBHSA	HP05548	yes	0				Attempted	FAIL		0
PIDXMKKXEQ	HP05538	yes	0			None	20B	FAIL	13.5104	7.90395	C241T,C913T,T16176C,C18555T,G28280C,A28281T,T28282A	11288-11297,28274	1-55,1005-4078,4403-11023,11373-11890,12235-13626,13962-15852,16187-17088,17431-18276,18651-26220,26567-28105,28111,28435-28437,28438,28443-29904	N:D3L	ORF1a:S3675-,ORF1a:G3676-,ORF1a:F3677-
PIDXQEZHEV	HP04599	yes	0			B.1.1.7	20I (Alpha, V1)	FAIL	77.7915	62.2266	C241T,C913T,C2110T,G3004T,C3037T,C3267T,C4456T,C5388A,C5986T,T6954C,C12084T,C14120T,C14676T,C15279T,T16176C,C23271A,A23403G,C23604A,C23709T,T24506G,G24914C,C27972T,G28048T,A28095T,A28111G,G28280C,A28281T,T28282A,G28881A,G28882A,G28883C,C28977T	11288-11297,21766-21772,21994-21997,28274	1-55,1624-1929,2569-2851,3827-4078,7093-7333,7672-7969,8320-8914,9246-9807,10738-11023,11373-11585,13364-13626,14272-14571,16187-16445,17431-17511,19276-19571,19912-20201,21428-21683,22325-22543,22878-23145,25053-25302,25970-26220,26891-27165,27512-27809,28671-28700,29666-29904	N:D3L,N:R203K,N:G204R,N:S235F,ORF1a:E913D,ORF1a:T1001I,ORF1a:A1708D,ORF1a:I2230T,ORF1a:T3940I,ORF1b:P218L,ORF8:Q27*,ORF8:R52I,ORF8:K68*,ORF8:Y73C,S:A570D,S:D614G,S:P681H,S:T716I,S:S982A,S:D1118H	ORF1a:S3675-,ORF1a:G3676-,ORF1a:F3677-,S:H69-,S:V70-,S:Y144-
PIDXZOKBTG	HP06479	yes	0			None	19A	FAIL	1.10691	0.25566		21765-21770,21992-21994	1-21682,22014-29903		S:H69-,S:V70-,S:Y144-
PIDYDVWJGD	HP04784	yes	0			B.1.1.7	20I (Alpha, V1)	FAIL	85.5433	200.047	C913T,C3037T,C3267T,C4456T,A4638G,C4698T,C5388A,C5986T,C14120T,C14408T,C14676T,C15279T,T16176C,C16733T,C19390T,C19884T,A23063T,C23271A,A23403G,C23604A,C23709T,T24506G,C24904T,G24914C,C27972T,G28048T,A28095T,A28111G,G28280C,A28281T,T28282A,G28881A,G28882A,G28883C,C28977T	11288-11297,21766-21772,21994-21997,28274	1-343,1943-2206,2569-2851,3827-4078,6248-6496,6847-7059,7672-7969,8636-8914,9246-9503,12235-12440,13364-13626,17739-17994,21428-21683,25647-25925,26891-27165,27512-27809,29837-29904	N:D3L,N:R203K,N:G204R,N:S235F,ORF1a:T1001I,ORF1a:N1458S,ORF1a:S1478F,ORF1a:A1708D,ORF1b:P218L,ORF1b:P314L,ORF1b:S1089L,ORF1b:P1975S,ORF8:Q27*,ORF8:R52I,ORF8:K68*,ORF8:Y73C,S:N501Y,S:A570D,S:D614G,S:P681H,S:T716I,S:S982A,S:D1118H	ORF1a:S3675-,ORF1a:G3676-,ORF1a:F3677-,S:H69-,S:V70-,S:Y144-
PIDYPKGTKO	HP08088	yes	0				Attempted	FAIL		0
PIDYPLYNWE	HP08355	yes	0			None	21A (Delta)	FAIL	33.9364	29.0298	C3037T,G4181T,C8986T,G9053T,C14408T,C23604G,G24173T,G24410A,C25469T,T26767C,G27420A,C27874T,A28461G		1-342,705-965,1313-2205,2569-2850,3184-3482,3827-4077,4403-4658,4996-5287,5621-6495,6847-8913,9246-10099,10438-11933,12133-13029,13364-13625,13962-14232,14580-14895,15225-15503,15862-16770,17131-17406,17739-17993,18325-18618,18958-20496,20868-23466,23823-24100,24444-24721,25053-25301,25647-26542,26891-27164,27512-27808,28146-28416,28757-29903	M:I82T,N:D63G,ORF1a:A1306S,ORF1a:V2930L,ORF1b:P314L,ORF3a:S26L,ORF7b:T40I,ORF9b:T60A,S:P681R,S:A871S,S:D950N
PIDYURKBPX	HP05360	yes	0				Attempted	FAIL		0
PIDZASVNAN	HP02483	yes	0			None	20C	FAIL	51.8042	22	C241T,C3037T,C3176T,A6551G,C6606T,C8950T,A10323G,C12049T,C12455A,T15276A,C17483T,A23403G	0	1-55,386-665,1005-1596,2569-2851,3508-4078,4996-5288,5621-5895,6847-7059,7672-7969,8320-8621,8901-8914,9246-9503,9835-10100,10438-10689,11049-11117,11669-11890,12466-12733,13364-13947,14272-14896,16187-16771,17739-17994,18325-18619,18958-20497,20868-21683,22014-23145,23491-23813,24146-24722,25053-26543,27512-28105,28443-29008,29357-29904	ORF1a:P971S,ORF1a:M2096V,ORF1a:S2114F,ORF1a:K3353R,ORF1a:L4064I,ORF1b:T1339I,S:D614G
PIDZEGFGAE	HP04290	yes	0				Attempted	FAIL		0
PIDZIBYUUG	HP04738	yes	0			None	20I (Alpha, V1)	FAIL	49.8211	32.7205	C241T,C913T,C5388A,A10195G,C14120T,C14676T,C15279T,T16176C,C23271A,A23403G,C23604A,C23709T,G24914C,G28280C,A28281T,T28282A	21766-21772,21994-21997,28274	1-55,1005-4078,4667-5288,5933-6198,6527-7059,7494,7672-8914,9246-10100,10438-10689,11049-11332,12308,12780-13947,14272-14571,16187-16445,16805-17088,17431-17994,19276-19571,19912-20497,20868-21683,22325-22543,22878-23145,24146-24722,25053-25302,25647-26543,26891-27165,27512-28105,28111,28757-29008,29666-29904	N:D3L,ORF1a:A1708D,ORF1b:P218L,S:A570D,S:D614G,S:P681H,S:T716I,S:D1118H	S:H69-,S:V70-,S:Y144-
PIDZIOCNWL	HP05893	yes	0			None	Attempted	FAIL		0.0802956
PIDZJHUWCR	HP04714	yes	0				Attempted	FAIL		0
PIDZKHWPAW	HP05544	yes	0				Attempted	FAIL		0
PIDZQGQUXU	HP06467	yes	0			None	20C	FAIL	7.84871	4.81176	G11804A,C23306T,A23403G		1-3166,3508-11584,12235-13029,13364-17993,18325-22542,22878-23144,23501-29903	ORF1a:V3847I,S:L582F,S:D614G
PIDZUECVBE	HP01459	yes	0			None	Attempted	FAIL	0	0.0999264
PIDZXPDHKL	HP05562	yes	0				Attempted	FAIL		0
PIDFRSZHRQ	HP05183	yes	1			B.1.1.7	20I (Alpha, V1)	FAIL	72.7218	110.589	C241T,C2110T,T5278C,C5388A,C5986T,T6954C,G7042T,C14120T,C14408T,C14676T,T16176C,C23271A,A23403G,C23604A,C23709T,T24506G,G24914C,C27972T,G28048T,A28095T,A28111G,G28280C,A28281T,T28282A,C28725T	11288-11297,21766-21772,21994-21997,28274	1-55,913,1313-1898,2569-3167,3267,3827-4323,7093-7333,7672-7969,8320-8620,8814,9246-10100,10738-11023,11373-11585,11928-12134,12466-12733,15279,16187-16445,18395,19276-19571,20232-20497,21147-21683,22325-22543,22878-23145,24197,24415,25053-25302,25647-26220,27512-27809,28757-29317,29666-29904	N:D3L,N:P151L,ORF1a:A1708D,ORF1a:I2230T,ORF1a:M2259I,ORF1b:P218L,ORF1b:P314L,ORF8:Q27*,ORF8:R52I,ORF8:K68*,ORF8:Y73C,S:A570D,S:D614G,S:P681H,S:T716I,S:S982A,S:D1118H	ORF1a:S3675-,ORF1a:G3676-,ORF1a:F3677-,S:H69-,S:V70-,S:Y144-	31.76
PIDNONWXHI	HP04726	yes	1				Attempted	FAIL		0
PIDPOISPEA	HP06487	yes	1			None	Attempted	FAIL		0.0734374
PIDWKBYKVV	HP02084	yes	1			None	19A	FAIL	12.7412	8			2-665,1006-4323,4668-11023,11374-11585,11929-13947,14273-17088,17432-18276,18652-18919,19277-19571,19913-20814,21148-26220,26568-29904
PIDCXIYIPP	HP04983	yes	2			B.1.243	20A	FAIL	86.9344	250.277	C1427T,G1444T,C3037T,C5310T,G6618A,C10741T,C14408T,A20268G,A23403G,C23604A,T24076C,G29266A,T29710C		1-343,1943-2206,2569-2851,4403-4659,4893,4996-5288,8636-8914,9246-9503,10438-10689,13364-13626,17739-17994,22113,25647-25925,26891-27165,27512-27809,28757-29008,29837-29904	ORF1a:H388Y,ORF1a:L393F,ORF1a:T1682I,ORF1a:G2118D,ORF1b:P314L,S:D614G,S:P681H
PIDIQFRZGY	HP02557	yes	2			R.1	20B	FAIL	83.3127	111.782	C3037T,G3606T,C7086T,C13860T,C14340T,C14408T,G17551A,C18877T,A19167T,C19274A,T19839C,G23012A,A23403G,G23868T,T25713C,T26604C,C27213T,C28833T,G28881A,G28882A,G28883C,G29527T,C29614T	28274	1-343,1943-1988,2569-2851,3827-4078,4996-5288,5621-5895,7672-7969,8636-8914,9246-9503,13364-13626,17739-17994,20868-21105,21428-22291,23501-23604,23724-23813,25647-25700,26891-27165,27512-27809,28334,29666-29904	M:F28L,N:S187L,N:R203K,N:G204R,N:Q418H,ORF1a:C1114F,ORF1a:T2274I,ORF1b:P314L,ORF1b:G1362R,ORF1b:K1900N,ORF1b:P1936H,S:E484K,S:D614G,S:G769V
PIDHARTFPF	HP08419	yes	3			AY.12	21A (Delta)	FAIL	82.0988	171.961	G210T,C241T,C3037T,G4181T,C6402T,C7124T,C8986T,G9053T,A11201G,A11332G,G12801A,C13261T,C14408T,G15451A,C16466T,C17550T,C19220T,G22801T,A23403G,C23604G,G24410A,C25469T,G26107C,T26767C,C27874T,A28461G	28248-28253,28271	1-54,1313-1897,4996-5287,6847-7058,9835-10099,19276-19570,20232-20496,21147-22542,22878-23144,25647-25924,27512-27808,28757-29903	M:I82T,N:D63G,ORF1a:A1306S,ORF1a:P2046L,ORF1a:P2287S,ORF1a:V2930L,ORF1a:T3646A,ORF1a:R4179K,ORF1b:P314L,ORF1b:G662S,ORF1b:P1000L,ORF1b:A1918V,ORF3a:S26L,ORF3a:E239Q,ORF7b:T40I,ORF9b:T60A,S:D614G,S:P681R,S:D950N	ORF8:D119-,ORF8:F120-
PIDHPYQLLJ	HP02670	yes	3			None	Attempted	FAIL	100	0.135509		0	0
PIDMJAMECR	HP05852	yes	3				Attempted	FAIL		0
PIDRUPPBNP	HP04614	yes	3			None	Attempted	FAIL		0.137115
PIDRWQEMKJ	HP09044	yes	3			AY.3	21A (Delta)	FAIL	87.1886	319.322	G210T,C241T,G709T,C3037T,G4181T,C6402T,T6760G,C7124T,C8986T,G9053T,C10029T,A11201G,A11332G,A11456G,C14408T,C14616T,G15451A,C16466T,C19220T,G19962T,T22917G,C22995A,T23284C,A23403G,C23604G,G24410A,C25339T,C25469T,A25562T,G25563A,T26767C,C27874T,A28461G,G29050A	28248-28253,28271	1-54,2569-2850,4996-5287,6847-7058,19276-19570,20232-20496,21428-22290,22627-22821,24444-24721,27512-27808,28757-29007,29357-29903	M:I82T,N:D63G,ORF1a:E148D,ORF1a:A1306S,ORF1a:P2046L,ORF1a:C2165W,ORF1a:P2287S,ORF1a:V2930L,ORF1a:T3255I,ORF1a:T3646A,ORF1a:I3731V,ORF1b:P314L,ORF1b:G662S,ORF1b:P1000L,ORF1b:A1918V,ORF3a:S26L,ORF3a:Q57L,ORF7b:T40I,ORF9b:T60A,S:L452R,S:T478K,S:D614G,S:P681R,S:D950N	ORF8:D119-,ORF8:F120-
PIDYREGQKE	HP05624	yes	3			B.1.526	21F (Iota)	FAIL	94.131	96.9198	A143G,C241T,C1059T,C3037T,T9867C,C15720T,A16500C,A20262G,C21575T,C21846T,A22320G,G23012A,A23403G,C23664T,C25416T,C25517T,G25563T,C27925T,C28869T,G28975A	11288-11297,28274	1-55,7672-7969,9246-9503,14272-14571,19276-19571,20868-21105,25053-25302,29837-29904	N:P199L,N:M234I,ORF1a:T265I,ORF1a:L3201P,ORF1b:Q1011H,ORF3a:P42L,ORF3a:Q57H,ORF8:T11I,S:L5F,S:T95I,S:D253G,S:E484K,S:D614G,S:A701V	ORF1a:S3675-,ORF1a:G3676-,ORF1a:F3677-	15.54
PIDZPICIYV	HP02549	yes	3				Attempted	FAIL		0
PIDEYTDSSF	HP09389	yes	4			AY.12	21A (Delta)	FAIL	79.9886	125.14	G210T,C241T,C3037T,G4181T,C6402T,C7124T,C8986T,G9053T,G9105T,C10029T,A11201G,A11332G,C14408T,G15451A,C16466T,A17236G,A18360G,C19220T,T22917G,C22995A,A23403G,C23604G,G24000T,C25469T,C25702T,T26767C,A28461G	28248-28253,28271	1-54,2569-2850,4996-5287,5933-6197,6847-7058,7672-7968,8320-8619,9246-9502,10738-11022,12466-12732,19276-19570,19684,19912-20200,21428-22290,24119-24120,24146-24416,25970-26219,27512-28104,28646-29007,29357-29903	M:I82T,N:D63G,ORF1a:A1306S,ORF1a:P2046L,ORF1a:P2287S,ORF1a:V2930L,ORF1a:S2947I,ORF1a:T3255I,ORF1a:T3646A,ORF1b:P314L,ORF1b:G662S,ORF1b:P1000L,ORF1b:I1257V,ORF1b:A1918V,ORF3a:S26L,ORF3a:P104S,ORF9b:T60A,S:L452R,S:T478K,S:D614G,S:P681R,S:S813I	ORF8:D119-,ORF8:F120-
PIDGEZWXYO	HP09844	yes	4		Pending		Attempted	FAIL		0
PIDQAFWRXM	HP05235	yes	4			None	20I (Alpha, V1)	FAIL	58.7199	50.4808	C241T,C913T,C3037T,C3267T,C5388A,C5986T,C14120T,C14408T,C15279T,T16176C,C23271A,A23403G,C23604A,C23709T,T24506G,G24914C,C27972T,G28048T,A28095T,A28111G,G28280C,A28281T,T28282A	11288-11297,21766-21772,21994-21997,28274	1-55,1205-2206,2569-2851,3827-4078,4403-4659,4996-5288,6847-7333,7672-7969,8320-8739,8889-8914,9246-10100,10438-11023,11669-11890,12466-12733,13364-13626,13899-13947,14580-14896,16187-16771,18325-18396,18531-18619,19276-20497,20868-21683,22014-23145,23823-24101,25053-25302,25647-26543,27512-27809,28757-29008,29357-29904	N:D3L,ORF1a:T1001I,ORF1a:A1708D,ORF1b:P218L,ORF1b:P314L,ORF8:Q27*,ORF8:R52I,ORF8:K68*,ORF8:Y73C,S:A570D,S:D614G,S:P681H,S:T716I,S:S982A,S:D1118H	ORF1a:S3675-,ORF1a:G3676-,ORF1a:F3677-,S:H69-,S:V70-,S:Y144-
PIDEPZWDYL	HP08895	yes	5			None	21A (Delta)	FAIL	36.6719	27.9101	G210T,C241T,C3037T,G4181T,C8986T,G9053T,A11201G,A11332G,G15451A,C16466T,A23403G,G24410A,C25469T,T26767C		1-54,386-664,1313-2205,2569-2850,2973,3827-4077,4667-7968,8320-8913,9246-10099,10438-11022,11373-11584,11928-12133,12466-13946,14272-14570,15539-15851,16187-16444,16805-17087,17431-17993,18325-18618,18958-22542,22878-23144,23501-23812,24397,24444-24721,25053-25301,25647-26219,26561-26562,26891-27164,27512-29903	M:I82T,ORF1a:A1306S,ORF1a:V2930L,ORF1a:T3646A,ORF1b:G662S,ORF1b:P1000L,ORF3a:S26L,S:D614G,S:D950N		33.32
PIDGKFOPTS	HP05029	yes	5			None	20A	FAIL	31.4751	25.2741	C1059T,G5972T,G12984A,C21846T,A23403G,C27925T	11183-11185,11288-11297	1-343,705-966,1313-2206,2569-4078,4403-5895,6248-6496,6847-10100,11374-11586,11929-12734,13365-13948,14273-14572,14900-15195,15540-17408,17740-18920,19277-21684,22015-22544,22879-23146,23502-24418,25054-25303,25648-26544,26892-27810,28147-28418,28758-29009,29358-29905	ORF8:T11I,S:T95I,S:D614G
PIDIWQXKNF	HP07208	yes	5			B.1.369	20C	FAIL	89.9876	170.99	C1059T,C3037T,C14408T,C17550T,G22225T,A23403G,G25563T,C28821A		1-342,7093-7332,7672-7968,9246-9502,10738-11022,16187-16444,19276-19570,22325-22542,22878-23144,27512-27808,29666-29903	N:S183Y,ORF1a:T265I,ORF1b:P314L,ORF3a:Q57H,S:D614G		24.45
PIDOSAJROO	HP01029	yes	5			B.1.2	20G	FAIL	83.5134	258.829				N:P67S,ORF1a:T265I,ORF1a:P1018L,ORF1a:M3221I,ORF1a:L3352F,ORF1b:P314L,ORF1b:N1653D,ORF1b:R2613C,ORF3a:Q57H,ORF8:S24L,S:D614G		19.63
PIDYREGQKE	HP05821	yes	5			None	20C	FAIL	43.9688	25.6295	A143G,C241T,A16500C,G18686C,T21033C,C21846T,A23403G,C25416T,C25517T,G25563T,C27925T	11288-11297,28274	1-55,386-4078,4403-4659,4996-5895,6248-7333,7672-7969,8320-8914,9246-10100,10323,10659-11023,11373-11585,12235-12440,12748-13030,13364-13947,14272-14571,14899-15852,16187-16445,16805-17088,17431-18276,18561,19276-19571,19912-20497,21147-21683,21989,22014-22543,22878-23145,23501-23813,24146-24417,25647-26220,26891-27165,27512-27809,28757-29008,29357-29904	ORF1b:Q1011H,ORF1b:C1740S,ORF3a:P42L,ORF3a:Q57H,ORF8:T11I,S:T95I,S:D614G	ORF1a:S3675-,ORF1a:G3676-,ORF1a:F3677-
PIDZPICIYV	HP02575	yes	5				Attempted	FAIL	0	0						32.96
PIDBXOBRJQ	HP08641	yes	6			AY.7.1	21A (Delta)	FAIL	81.4701	151.185	G210T,C241T,C1093A,C3037T,G4181T,C6040T,C6402T,C6638T,C7124T,C8986T,G9053T,C10029T,A11201G,A11332G,T14014G,C14408T,G15451A,C16466T,C16726T,C19220T,C21618G,A23403G,C23604G,G24410A,C25416T,C25469T,T26767C,C27874T,G28073T,A28461G,G28881T,G28916T,G29402T,G29593T	28248-28253,28271	1-54,2569-2850,3827-4077,5621-5894,7672-7968,8320-8913,9246-9502,10738-11022,13364-13625,17739-17993,19276-19570,19912-20200,21147-21386,21717-22542,22878-23144,25647-25924,27512-27808,29666-29903	M:I82T,N:D63G,N:R203M,N:G215C,N:D377Y,ORF1a:A1306S,ORF1a:P2046L,ORF1a:H2125Y,ORF1a:P2287S,ORF1a:V2930L,ORF1a:T3255I,ORF1a:T3646A,ORF1b:F183V,ORF1b:P314L,ORF1b:G662S,ORF1b:P1000L,ORF1b:H1087Y,ORF1b:A1918V,ORF3a:S26L,ORF7b:T40I,ORF8:L60F,ORF9b:T60A,S:T19R,S:D614G,S:P681R,S:D950N	ORF8:D119-,ORF8:F120-
PIDCDCNKKX	HP02511	yes	6			None	20B	FAIL	17.9781	11	C241T,C3037T,C14408T	66-68,23403	1-55,386-2851,3184-4078,4403-10100,10438-11890,12235-13030,13364-14233,14580-16771,17431-18619,18958-22543,22878-23145,23475,23501-23813,24146-28105,28757-29008,29357-29904	ORF1b:P314L
PIDHAIBNKF	HP04892	yes	6			None	Attempted	FAIL		3.60962
PIDIDODBKD	HP04911	yes	6			None	20A	FAIL	2.35093	3.03532	C3267T		1-343,705-3167,3508-29904	ORF1a:T1001I
PIDQQMRUCX	HP05819	yes	6				Attempted	FAIL	0	0						34.65
PIDRUPPBNP	HP04835	yes	6			None	20C	FAIL	9.16296	11.4325	C24138A,G24410C,C25413T,C25517T,G25563T,C27263T,C27925T,G28044T		1-7333,7672-20201,20543-23467,23823-24101,24444-24722,25053-25302,25647-27165,27512-27809,28146-29904	ORF3a:P42L,ORF3a:Q57H,ORF6:T21I,ORF8:T11I,ORF8:A51S,S:T859N,S:D950H
PIDWSQYRRY	HP02563	yes	6				Attempted	FAIL		0
PIDEPZWDYL	HP08871	yes	7			None	20A	FAIL	6.79196	4.08909	G210T,C241T,C14408T,G22772A	28248-28253,28271	1-54,386-14233,14543-17087,17431-18275,18651-22542,22878-28104,28443-29903	ORF1b:P314L,S:G404S	ORF8:D119-,ORF8:F120-
PIDGTVUMSY	HP03523	yes	7			None	20I (Alpha, V1)	FAIL	54.8507	72.3292	C913T,C3267T,C5986T,C14676T,C15279T,T16176C,C23271A,A23403G,G24914C,C27972T,G28048T,A28095T,A28111G,G28280C,A28281T,T28282A,A28877T,G28878C,G28881A,G28882A,G28883C,C28977T	11288-11297,21766-21772,21994-21997,28274	1-343,1624-2206,2569-3167,3827-4078,4996-5896,6248-6496,6847-7333,7672-7969,8320-8914,9246-9807,10738-11023,11373-11585,11928-13947,14272-14571,14899-15194,16187-16445,16805-17088,17739-17994,19276-19571,19912-20201,20868-21683,22325-22543,22878-23145,23501-24722,25053-25302,25647-26220,26891-27165,27512-27809,29666-29904	N:D3L,N:R203K,N:G204R,N:S235F,ORF1a:T1001I,ORF8:Q27*,ORF8:R52I,ORF8:K68*,ORF8:Y73C,S:A570D,S:D614G,S:D1118H	ORF1a:S3675-,ORF1a:G3676-,ORF1a:F3677-,S:H69-,S:V70-,S:Y144-
PIDHLWRGAV	HP04639	yes	7			None	Attempted	FAIL	0	0.17768						33.16
PIDHQQNLFT	HP02048	yes	7			None	20G	FAIL	47.6273	30	C203T,C241T,G4642A,C10319T,A18424G,A23403G,G24740A,C28472T,C29421T		1-55,1005-2206,2569-3167,3827-4078,4207,4667-5587,5933-6496,6847-7333,7672-7969,8320-8914,9246-10100,10438-11023,11373-11585,11928-12779,13364-13626,14272-14896,15225-15504,16187-16445,16805-17088,17739-17994,19276-19571,19912-20497,20868-21683,22014-22543,22878-23145,23501-23815,24146-24417,25053-26220,26567-27165,27512-28105,28436,28757-29317,29666-29904	N:P67S,N:P383L,ORF1a:L3352F,ORF1b:N1653D,S:D614G,S:V1060I		29.4
PIDIKURGLD	HP03653	yes	7			None	20B	FAIL	37.1668	21.1392	C64T,T201C,C203T,C222T,C241T,C936T,T4237C,G4257T,C6312T,T10240C,A11117G,C14408T,A23403G,C23604A,A23756G,A27426G,T28130C	6395-6397,27902	1-55,957-959,1005-4078,4122,4403-6199,6523-7969,8320-10100,10438-11023,12466-13947,14580-14896,15225-15504,15862-17088,17431-17698,18032-18619,19276-20497,20868-21683,22014-22543,22878-23145,23823-24101,25053-25302,25647-26543,26891-27165,27512-27809,28146-28417,28757-29317,29321,29666-29904	ORF1b:P314L,S:D614G,S:P681H,S:T732A		28.38
PIDNNBJUFL	HP05008	yes	7			None	20A	FAIL	1.18048	0.539663	C5986T,C6230A		1-5895,6248-29904	ORF1a:P1989T
PIDODRHEUY	HP03070	yes	7			None	20I (Alpha, V1)	FAIL	39.6984	23.317	C241T,C913T,C5388A,C14120T,T16176C,C23271A,A23403G,G24914C,G28280C,A28281T,T28282A	21766-21772,21994-21997,28274	1-55,386-665,1005-2206,2569-4659,4996-5288,5621-6198,6527-8914,9246-10100,10438-11332,11669-11890,12235-12440,13364-13626,14272-15504,16187-16771,17739-17994,18958-20497,20868-21683,22014-22543,22878-23145,23501-23813,24146-24518,25053-25302,25647-26543,26891-27165,27512-28105,28111,28757-29008,29357-29904	N:D3L,ORF1a:A1708D,ORF1b:P218L,S:A570D,S:D614G,S:D1118H	S:H69-,S:V70-,S:Y144-	31.89
PIDPGJCARZ	HP05801	yes	7	Negative		AY.12	21A (Delta)	FAIL	89.5696	253.174	G210T,C241T,C3037T,C5184T,A5584G,C9891T,T11418C,C11514T,C13019T,C14408T,G15451A,C16466T,C21618G,A23403G,C23604G,G24410A,C25469T,T26767C,A28461G,G28881T,G29402T,G29742T	28248-28254,28274	1-55,5621-5895,7093-7333,10738-11023,13364-13626,16187-16445,19912-20201,21717-22543,22878-23145,27512-27809,29837-29904	M:I82T,N:D63G,N:R203M,N:D377Y,ORF1a:P1640L,ORF1a:A3209V,ORF1a:V3718A,ORF1a:T3750I,ORF1b:P314L,ORF1b:G662S,ORF1b:P1000L,ORF3a:S26L,ORF9b:T60A,S:T19R,S:D614G,S:P681R,S:D950N	ORF8:D119-,ORF8:F120-	28.04
PIDRGXUMDO	HP06224	yes	7			None	20I (Alpha, V1)	FAIL	45.0222	144.757	C241T,T911C,C913T,C2453T,C3037T,C5388A,G10354C,G13091T,A22025C,C23604A,C23709T,C27294T,C27972T,G28048T,G28073A,A28111G,G28280C,A28281T,T28282A	2866-2868,11288-11297,22801,28274	1-55,386-665,1005-1265,2569-2851,3184-4078,4996-5288,5933-6198,6527-7333,7672-9227,9558-10100,10438-10689,11373-11585,11888,11928-12733,13364-13626,13962-17088,17431-17698,18037-19233,19592-20497,20868-21105,21428-21994,22325-22543,22878-23467,24146-25302,25647-25925,26291-26543,26891-27165,27512-27809,28094,28757-29008,29837-29904	N:D3L,ORF8:Q27*,ORF8:R52I,ORF8:Y73C		32.13
PIDZZAKPHH	HP04880	yes	7			None	19A	FAIL	1.12363	2.68062			2-13030,13365-29904
PIDICEDGNU	HP02213	yes	8				Attempted	FAIL	0	0
PIDLVBIUWB	HP05811	yes	8				Attempted	FAIL	0	0						29.99
PIDTRGMYBE	HP06321	yes	8				Attempted	FAIL	0	0						30.29
PIDAASDDGF	HP05955	yes	9			None	Attempted	FAIL	0	0.317036						34.59
PIDCJGYQKS	HP08250	yes	9				Attempted	FAIL		0
PIDENPKDHI	HP05220	yes	9			None	20I (Alpha, V1)	FAIL	69.1034	85.2116	C241T,C913T,C2110T,C5388A,C13297T,C14120T,C14408T,C14676T,T16176C,C23271A,A23403G,C23604A,C23709T,G24914C,C27972T,C28011T,G28048T,A28095T,A28111G,G28280C,A28281T,T28282A	11288-11297,21766-21772,21994-21997,28274	1-55,1313-1898,2569-3167,3267,3802-3804,3827-4078,4996-5288,5933-6198,6696,6847-7333,7672-7969,8320-8620,9246-10100,10195,10360,10438-11023,12466-12733,14899-15194,15279,16187-16445,19276-19571,19912-20497,21147-21683,22325-23145,24506,25053-25302,25647-26220,27512-27809,28757-29008,29666-29904	N:D3L,ORF1a:A1708D,ORF1b:P218L,ORF1b:P314L,ORF8:Q27*,ORF8:H40Y,ORF8:R52I,ORF8:K68*,ORF8:Y73C,S:A570D,S:D614G,S:P681H,S:T716I,S:D1118H	ORF1a:S3675-,ORF1a:G3676-,ORF1a:F3677-,S:H69-,S:V70-,S:Y144-	31.11
PIDLUEEQYV	HP06218	yes	9			None	20I (Alpha, V1)	FAIL	14.6072	39.6878	C14120T,C14676T,C15279T,T16176C,A23063T,C23604A,C23709T,G24914C		1-13345,13661-13947,14272-14571,15539-15852,16187-20814,21147-22822,23190-23467,23823-24101,24444-24722,25053-25624,25970-26220,26567-29904	ORF1b:P218L,S:N501Y,S:P681H,S:T716I,S:D1118H
PIDUKEIBBL	HP04449	yes	9			B.1.637	20C	FAIL	87.7103	237.264	C241T,C1059T,C2878T,C3037T,G5300T,C5581T,C6031T,A9749G,T9867C,C9891T,G11804A,T12628C,C14408T,A22025C,T22032C,T22917G,A23403G,C24138A,G24410C,C25413T,C25517T,G25563T,C25703T,C27925T,G28044T,C28887T,G28975A	11288-11297,28274	1-55,2569-2851,4075-4078,4996-5288,5621-5895,7672-7969,8636-8914,9246-9503,13364-13626,19276-19571,21717-21991,22325-22543,24257,25970-26220,26891-27165,27512-27809,29837-29904	N:T205I,N:M234I,ORF1a:T265I,ORF1a:A1679S,ORF1a:K3162E,ORF1a:L3201P,ORF1a:A3209V,ORF1a:V3847I,ORF1b:P314L,ORF3a:P42L,ORF3a:Q57H,ORF3a:P104L,ORF8:T11I,ORF8:A51S,S:S155R,S:F157S,S:L452R,S:D614G,S:T859N,S:D950H	ORF1a:S3675-,ORF1a:G3676-,ORF1a:F3677-	28.8
PIDVXXFXGU	HP06654	yes	9			None	20C	FAIL	51.9179	54.4373	C1059T,G2494T,C2878T,C3037T,T3648C,C4321T,G5300T,C5581T,C6031T,G11804A,T12628C,A13175G,C14408T,G15751T,C20629T,C20703T,C21057T,A22025C,T22032C,A23403G,T23990G,A24062G,C24138A,G24410C,C27925T,A27932G,G28044T	13737,28271	1-342,1301,1313-2205,2569-2850,3827-4077,4403-4658,4996-5287,5621-5894,6248-6745,7093-7654,7998-11584,11928-12133,12333,12780-13029,13364-13625,15225-15503,16187-16444,17739-18275,18506-18507,18651-18918,19276-19866,20232-20496,21428-21682,22325-23144,24766-26542,26891-27164,27512-27808,28757-29007,29357-29903	ORF1a:T265I,ORF1a:E743D,ORF1a:I1128T,ORF1a:A1679S,ORF1a:V3847I,ORF1a:T4304A,ORF8:T11I,ORF8:A51S,S:S155R,S:F157S,S:D614G,S:S810A,S:I834V,S:T859N,S:D950H
PIDAQPUTDA	HP13154	yes	10	Negative		None	20A	FAIL	59.7933	58.8637	C241T,A23403G		1-55,386-665,1059,1943-2206,2569-3167,3508-4078,4667-5288,5621-5895,6847-7059,7672-7969,8320-8620,9246-9503,9835-10100,10438-11023,13075-13626,14272-15194,16187-16445,17431-17994,19276-19571,19912-20302,20505-21683,22014-22543,23501-23813,24146-24417,25053-25302,25647-26220,26891-27165,27512-28105,28757-29008,29666-29904	S:D614G		31.18
PIDCTOQSLJ	HP05205	yes	10			None	20B	FAIL	25.6195	17.3881	C241T,C21846T,G24914C,G28280C,A28281T,T28282A	28274	1-55,386-3483,3827-4323,4667-5587,5933-6198,6847-7969,8320-12733,13364-13947,14272-15504,15862-16445,16805-17088,17431-17994,18325-18619,19276-21683,22014-24722,25053-26220,27512-28105,28111,28443-29904	N:D3L,S:T95I,S:D1118H		32.76
PIDJQGPCGN	HP03039	yes	10			None	20C	FAIL	68.1704	76.1597	C241T,C1059T,C3037T,C14408T,C16260T,A23403G,G25563T,G26690T		1-55,1313-1596,1943-2206,2569-2851,3508-4078,4403-4659,4996-5288,6847-7333,7672-7969,8320-8620,9246-9503,9835-10100,10438-10689,12235-12440,12780-13030,13364-13626,15225-15504,16486-16771,19276-19571,20232-20497,20868-21683,22014-23145,25053-25302,25647-25925,26291-26543,27512-27809,28435,28757-29008,29357-29904	ORF1a:T265I,ORF1b:P314L,ORF3a:Q57H,S:D614G		30.58
PIDLGBIKAM	HP06313	yes	10				Attempted	FAIL	0	0						33
PIDLRYLACO	HP09078	yes	10			AY.12	21A (Delta)	FAIL	78.768	144.193	G210T,C241T,C3037T,A3948G,G4181T,C6402T,C7124T,C8986T,G9053T,G11562T,C14408T,G15451A,C16466T,C19220T,T22917G,C22995A,A23403G,C23604G,C25469T,G26107C,T26767C,C27874T,A28461G,G29742T	28248-28253,28271	1-54,2569-2850,4996-5287,5933-6197,6847-7058,7672-8275,9835-10099,10438-11332,11669-11889,19276-19866,20232-20496,21428-22290,22627-22821,24146-24721,27512-27808,28757-29007,29357-29510,29837-29903	M:I82T,N:D63G,ORF1a:D1228G,ORF1a:A1306S,ORF1a:P2046L,ORF1a:P2287S,ORF1a:V2930L,ORF1a:C3766F,ORF1b:P314L,ORF1b:G662S,ORF1b:P1000L,ORF1b:A1918V,ORF3a:S26L,ORF3a:E239Q,ORF7b:T40I,ORF9b:T60A,S:L452R,S:T478K,S:D614G,S:P681R	ORF8:D119-,ORF8:F120-
PIDLUEEQYV	HP06221	yes	10			None	19B	FAIL	2.3108	6.99702	A23403G		1-15852,16187-23145,23501-29904	S:D614G		33.68
PIDOOXGTJN	HP05196	yes	10			None	20I (Alpha, V1)	FAIL	57.4324	82.5056	C123T,C241T,C913T,C2110T,C3267T,C5388A,C5986T,C14120T,C14408T,C14676T,C15279T,C23271A,A23403G,C23604A,C23709T,G24914C,C27972T,G28048T,A28095T,A28111G,G28280C,A28281T,T28282A	11288-11297,21766-21772,21994-21997,28274	1-55,386-665,1005-1265,1624-1898,2243-2530,2881-3167,3508-4323,4996-5288,6847-7333,7672-7969,8293,8320-8620,9246-10100,10438-11023,11373-11585,12466-12733,14899-15194,16176,16187-17698,17976,19276-19571,19912-21683,22014-22543,22878-23145,23823-24101,25053-25302,25647-26220,27426,27512-27809,28443-29317,29666-29904	N:D3L,ORF1a:T1001I,ORF1a:A1708D,ORF1b:P218L,ORF1b:P314L,ORF8:Q27*,ORF8:R52I,ORF8:K68*,ORF8:Y73C,S:A570D,S:D614G,S:P681H,S:T716I,S:D1118H	ORF1a:S3675-,ORF1a:G3676-,ORF1a:F3677-,S:H69-,S:V70-,S:Y144-
PIDQJAAHDN	HP03509	yes	10			None	20I (Alpha, V1)	FAIL	60.0776	79.3289	C913T,C3037T,C3267T,C4456T,C5986T,C14120T,C14408T,C14676T,C15279T,T16176C,C16733T,C23271A,A23403G,C23604A,C23709T,C24904T,G24914C,C27972T,G28048T,A28095T,A28111G,G28280C,A28281T,T28282A	11288-11297,21766-21772,21994-21997,28274	1-343,1624-2206,2569-2851,3508-4078,5297-5895,6248-6496,6847-7333,7672-7969,8320-8914,9246-9807,10738-11023,11373-11585,12235-13030,13364-13947,14899-15194,16187-16445,16805-17088,17739-17994,19276-19571,19912-20201,20543-20814,21147-21387,22325-22543,22878-23145,24146-24722,25647-26220,26891-27165,27512-27809,28443-29317,29666-29904	N:D3L,ORF1a:T1001I,ORF1b:P218L,ORF1b:P314L,ORF1b:S1089L,ORF8:Q27*,ORF8:R52I,ORF8:K68*,ORF8:Y73C,S:A570D,S:D614G,S:P681H,S:T716I,S:D1118H	ORF1a:S3675-,ORF1a:G3676-,ORF1a:F3677-,S:H69-,S:V70-,S:Y144-	32.04
PIDRFJIUOU	HP03593	yes	10			None	19A	FAIL	1.20055	0.74684			2-18919,19277-29904
PIDRYHZUYX	HP09247	yes	10			None	21A (Delta)	FAIL	27.7832	16.5727	C16466T,C16726T,A23403G	28248-28253,28271	1-447,705-1901,2243-4322,4667-5586,5933-6197,6402,6527-7332,7672-10099,10438-11022,11074-11075,11201,11332,11373-11585,11928-12133,12466-12732,13075-13946,14014,14272-15851,16187-16444,16805-17087,17739-17993,19220,19276-23144,23501-24721,25053-26219,26567-26860,27191-28104,28443-29903	ORF1b:P1000L,ORF1b:H1087Y,S:D614G	ORF8:D119-,ORF8:F120-
PIDHFUGMST	HP01562	yes	11			None	20A	FAIL	13.8849	7.86412	C241T,G8017T,A23403G		1-55,386-5587,5877,5933-7333,7672-7969,8317-11585,11928-13947,14272-15852,16187-16445,16805-18276,18651-18919,19276-23145,23501-28105,28443-29904	S:D614G
PIDHLWRGAV	HP04976	yes	11			None	20A	FAIL	6.8555	2.78379	C12789T,G15921T		1-12733,13075-13947,14272-15194,15539-15852,16187-16445,16805-17088,17431-29904	ORF1a:T4175I
PIDIKURGLD	HP03807	yes	11			B.1.1.519	20B	FAIL	86.3291	192.175	C64T,T201C,C203T,C222T,C241T,C936T,G1738T,A1819G,T2489C,C3037T,C3140T,C5812T,T9898C,C10029T,C10954T,A11117G,C12789T,C13665T,C14408T,T19839C,C22995A,A23403G,C23604A,A23756G,A27426G,T28130C,G28881A,G28882A,G28883C,C29197T,G29227T,G29321T	27902	1-55,3827-4078,7093-7333,10438-10689,12466-12733,13364-13626,19276-19571,19912-20814,21147-21387,22325-22543,25970-26543,27512-27809,29666-29904	N:R203K,N:G204R,N:V350F,ORF1a:T224I,ORF1a:P959S,ORF1a:T3255I,ORF1a:I3618V,ORF1a:T4175I,ORF1b:P314L,S:T478K,S:D614G,S:P681H,S:T732A		29.66
PIDWPLKDAI	HP06821	yes	11				Attempted	FAIL	0	0						32.99
PIDYIXEEQY	HP05979	yes	11			None	20A	FAIL	9.14958	5.26513	A1103T,C3037T	1886	1-966,1313-1596,1943-2851,3184-6198,6847-8914,9246-18919,19276-20497,20868-29904			32.27
PIDZJIVJQI	HP03661	yes	11			None	20I (Alpha, V1)	FAIL	47.1157	30.2863	C241T,C3267T,C5986T,C14676T,C15279T,T16176C,G17347T,C18486T,C23271A,A23403G,G24914C,C27972T,G28027T,G28048T,A28111G,G28280C,A28281T,T28282A	11288-11297,21766-21772,21994-21997,28254,28274	1-55,386-3167,3508-5895,6248-6496,6847-7333,7672-7969,8320-8914,9246-10100,10438-11023,12462,12466-12733,13075-13947,14272-14571,16187-16445,16805-17088,17431-17698,19276-19571,19912-20497,21147-21683,22014-22543,22878-23145,23501-24101,24444-24722,25053-25302,25647-26220,26891-27165,27512-27809,28757-29008,29357-29904	N:D3L,ORF1a:T1001I,ORF1b:V1294F,S:A570D,S:D614G,S:D1118H	ORF1a:S3675-,ORF1a:G3676-,ORF1a:F3677-,S:H69-,S:V70-,S:Y144-	32.65
PIDAQPUTDA	HP13080	yes	12	Negative		None	Attempted	FAIL	0	0.549395						28.83
PIDCNRWASU	HP08308	yes	12			None	21A (Delta)	FAIL	61.1377	66.1793	G210T,C241T,C5184T,G7393T,C9891T,C11606T,G14277T,C14408T,G15451A,C16466T,A23403G,C23604G,C23683T,G24410A,C25469T,T26767C,A28461G,G28881T,G29402T	28248-28253,28271	1-54,1624-1897,2243-3166,3508-4077,5297-6197,7093-7332,7672-7968,8320-8913,9246-9806,10738-11022,11373-11584,12235-13625,13962-14232,16187-16444,16805-17087,17739-17993,19276-19570,19912-20200,21147-22542,22878-23144,25647-26219,26891-27808,29042-29316,29666-29903	M:I82T,N:D63G,N:R203M,N:D377Y,ORF1a:P1640L,ORF1a:A3209V,ORF1b:R270S,ORF1b:P314L,ORF1b:G662S,ORF1b:P1000L,ORF3a:S26L,ORF9b:T60A,S:D614G,S:P681R,S:D950N	ORF8:D119-,ORF8:F120-
PIDFMJFXDK	HP05613	yes	12			None	20A	FAIL	2.20714	1.51114	C14120T		1-13947,14272-22543,22878-29904	ORF1b:P218L		29.45
PIDGQMMZOR	HP08307	yes	12			None	21A (Delta)	FAIL	50.52	105.023	C3037T,A5584G,T11418C,C11514T,C11606T,G14277T,C14408T,C16466T,C23604G,C23683T,G24410A,C25469T,G26062T,T26767C,A28461G,C29738A,G29742T		1-342,705-965,1313-1595,1943-2205,2569-2850,3184-3482,3827-4077,4320,4403-4658,4996-5287,5621-5894,6248-6495,6847-7651,7998-8275,8636-8913,9246-9502,9835-10099,10438-10688,11049-11331,11669-11889,12235-12439,12780-13029,13364-13625,13962-14232,14580-14895,15225-15503,15862-16144,16486-16770,17131-17406,17739-17993,18325-18618,18958-19232,19592-20496,20868-21104,21428-22304,22627-23466,23823-24100…	M:I82T,N:D63G,ORF1a:V3718A,ORF1a:T3750I,ORF1b:R270S,ORF1b:P314L,ORF1b:P1000L,ORF3a:S26L,ORF3a:G224C,ORF9b:T60A,S:P681R,S:D950N
PIDXSJXBJF	HP09148	yes	12			None	19A	FAIL	6.82875	10.876	A23403G	28248-28253,28271	1-5586,5933-12133,12466-15851,16187-22542,22878-23144,23501-28104,28443-29903	S:D614G	ORF8:D119-,ORF8:F120-
PIDATUAERT	HP05261	yes	13			None	19A	FAIL	1.1136	0.602			2-17994,18326-29904
PIDHJHYOPF	HP02194	yes	13				Attempted	FAIL	0	0
PIDLKSSATR	HP08435	yes	13				Attempted	FAIL		0
PIDRGRRTQV	HP03324	yes	13			B.1.1.7	20I (Alpha, V1)	FAIL	79.2195	87.2138	C241T,C913T,C2110T,C3037T,C3267T,C5388A,C5986T,T6954C,T14009C,C14120T,C14676T,C15279T,T16176C,C20132T,C23271A,A23403G,T24506G,G24914C,C27972T,G28048T,A28095T,A28111G,G28280C,A28281T,T28282A	11288-11297,21766-21772,21994-21997,28242-28245,28274	1-55,1313-1596,2569-2851,4996-5288,7672-7969,13364-13626,14272-14571,18325-18619,18958-19571,20232-20497,20868-21683,22014-22543,22878-23145,23501-23813,25970-26220,27512-27809,28443-29008,29666-29904	N:D3L,ORF1a:T1001I,ORF1a:A1708D,ORF1a:I2230T,ORF1b:V181A,ORF1b:P218L,ORF1b:A2222V,ORF8:Q27*,ORF8:R52I,ORF8:K68*,ORF8:Y73C,S:A570D,S:D614G,S:S982A,S:D1118H	ORF1a:S3675-,ORF1a:G3676-,ORF1a:F3677-,ORF8:V116-,S:H69-,S:V70-,S:Y144-
PIDVBNSRRD	HP06007	yes	13				Attempted	FAIL		0
PIDZJIVJQI	HP04058	yes	13				Attempted	FAIL		0
PIDHPJLEVG	HP09077	yes	14			B.1.617.2	21A (Delta)	FAIL	86.7237	198.638	G210T,C241T,C1191T,C1267T,C3037T,C3768A,C6027A,G9203A,T9678C,C11005A,C14408T,C16915T,A17496G,T22917G,C22995A,A23403G,C23604G,G24410A,C25469T,T26767C,C28253T,A28461G,G29742T	28271	1-54,2569-2850,4897,4996-5287,6847-7058,10438-10690,11049-11331,11669-11889,19865-19866,20232-20496,21428-22290,22627-22821,24444-24721,27512-27808,28757-29007,29357-29510,29837-29903	M:I82T,N:D63G,ORF1a:P309L,ORF1a:T1168N,ORF1a:P1921Q,ORF1a:D2980N,ORF1a:F3138S,ORF1a:H3580Q,ORF1b:P314L,ORF3a:S26L,ORF9b:T60A,S:L452R,S:T478K,S:D614G,S:P681R,S:D950N
PIDIVUNGIE	HP02212	yes	14				Attempted	FAIL	0	0
PIDODRHEUY	HP03192	yes	14			None	20B	FAIL	8.02261	5.74219	C11897T,C23604A,C23709T		1-966,1313-11332,11669-11890,12235-12440,12780-17994,18325-23467,23823-24101,24444-29904	ORF1a:Q3878*,S:P681H,S:T716I
PIDONHOUBY	HP02070	yes	14			None	20A	FAIL	4.71525	4	G22592C,G22708T,C23277T,A23403G		1-4323,4667-18276,18651-22543,22878-23145,23501-29904	S:A344P,S:T572I,S:D614G
PIDWUGBIZH	HP05932	yes	14			None	20C	FAIL	58.5092	62.7449	C1059T,C1800T,C3037T,C3293T,G4399T,C5581T,A9749G,G11804A,A12030G,C14408T,G14710T,C24138A,G24410C,C24865T,C25413T,C25517T,G25563T,C27836A,C27925T,G28044T	11288-11297	1-343,1313-1596,1943-2206,2235-2237,2569-2851,3827-4078,4996-5288,5621-6746,7093-7333,7672-7969,8636-8914,9246-9503,9701,9835-10100,10438-10689,13364-13626,14899-15504,17225,17739-17994,18325-18619,18958-19571,20232-20497,21147-22543,22878-24101,24444-24722,25053-25302,25647-26543,26891-27165,27512-27809,28146-28418,28757-29008,29357-29904	ORF1a:T265I,ORF1a:T512I,ORF1a:P1010S,ORF1a:M1378I,ORF1a:K3162E,ORF1a:V3847I,ORF1a:Q3922R,ORF1b:P314L,ORF1b:V415L,ORF3a:P42L,ORF3a:Q57H,ORF8:T11I,ORF8:A51S,S:T859N,S:D950H	ORF1a:S3675-,ORF1a:G3676-,ORF1a:F3677-	35.85
PIDZZTGKNG	HP02089	yes	14			B.1.2	20G	FAIL	83.286	117	C241T,C1059T,C3037T,T6025C,T9065C,C10319T,C11812T,A12410G,C14408T,A18424G,G19872T,A23403G,C23758T,G25563T,C27964T,G28300T,C28472T,C28606T,C28869T,C29253T		1-55,1624-2206,2569-2851,3827-4078,7672-7969,8636-8914,9246-9503,13364-13626,19276-19571,21147-21683,22014-22543,22878-23145,25647-26220,27512-27809,29666-29904	N:Q9H,N:P67S,N:P199L,N:S327L,ORF1a:T265I,ORF1a:Y2934H,ORF1a:L3352F,ORF1a:I4049V,ORF1b:P314L,ORF1b:N1653D,ORF3a:Q57H,ORF8:S24L,ORF9b:S6I,S:D614G		29.86
PIDRBZAEBG	HP08466	yes	15			None	21A (Delta)	FAIL	42.484	24.8738	C6402T,C8986T,G9053T,C14408T,G15451A,C19220T,A23403G,C26611T,T26767C,A28461G	15928-15930,17650	1-664,1005-4322,4996-5287,5933-6197,6527-7332,7672-7968,8320-8913,9246-10099,10438-11584,13364-13625,13962-14232,16187-16770,18037-18275,19276-19570,19912-20496,20868-22542,22878-23144,23501-24416,25348-26542,26891-28416,28757-29903	M:T30I,M:I82T,N:D63G,ORF1a:P2046L,ORF1a:V2930L,ORF9b:T60A,S:D614G
PIDRLIGXRR	HP03399	yes	15			None	19A	FAIL	4.62161	4.08605			2-343,706-7333,7673-17088,17432-20814,21148-29904
PIDNKFBCVJ	HP02712	yes	16			B.1.564	20C	FAIL	88.1784	177.756	C241T,C1059T,C3037T,C6543T,A8558G,C14408T,C16260T,A23403G,G25088T,G25555T,G25563T,C27434T,G28036T,C28821A,C29627T	21994-21997	1-55,2569-2851,3827-4078,8636-8914,13364-13626,17739-17994,19912-20201,21428-21683,22014-22543,22878-23145,25647-25925,27512-27809,29666-29904	N:S183Y,ORF1a:T265I,ORF1a:T2093I,ORF1a:I2765V,ORF1b:P314L,ORF3a:V55F,ORF3a:Q57H,ORF7a:T14I,ORF8:R48I,S:D614G,S:V1176F	S:Y144-
PIDPRTIODU	HP09726	yes	16		Pending	None	19A	FAIL	15.1858	9.10695	A23403G		1-5287,5621-11331,11669-12133,12466-12732,13073-13946,14272-15851,16187-17223,17739-18275,19276-23144,23501-26860,27191-28104,28443-29903	S:D614G
PIDTDKHKTV	HP06119	yes	16	Negative		B.1.1.7	20I (Alpha, V1)	FAIL	80.9986	152.335	C241T,C913T,C3037T,C3267T,C5183T,G5206T,C5388A,A5431G,C5986T,C12525T,C14120T,C14408T,G14461T,C14676T,G14767T,C15279T,G16009T,T16176C,C20555T,T21369A,C22735T,A23063T,C23271A,A23403G,C23604A,C23709T,T24506G,T27462C,C27972T,G28048T,A28095T,A28111G,G28280C,A28281T,T28282A,G28690C,C29555T	5161,11288-11297,28274	1-55,1624-2851,3598,4044,6847-7059,7390-7652,8636-8914,10438-10689,13364-13626,15539-15852,16486-16771,17739-17994,18325-18619,19026,19912-20201,21428-21994,24766-25004,25647-25925,27512-27809,28757-29008,29837-29904	N:D3L,N:L139F,ORF1b:P218L,ORF1b:P314L,ORF1b:V332L,ORF1b:A434S,ORF1b:E848*,ORF1b:S2363F,ORF8:Q27*,ORF8:R52I,ORF8:K68*,ORF8:Y73C,S:N501Y,S:A570D,S:D614G,S:P681H,S:T716I,S:S982A		29.22
PIDVGZRPFL	HP08652	yes	16			None	21A (Delta)	FAIL	36.3843	21.558	C14408T,C16466T,A23403G,C23604G,G24410A,A24783G,G25352T,C25469T,A27345T	28248-28253,28271	1-664,1005-3166,3508-6495,6847-7332,7672-7968,8320-8913,9246-10099,10438-11022,11373-11584,12466-13029,13273-13946,14580-14895,15225-15503,16187-16444,16805-17087,17431-17993,19276-20496,20868-22542,22878-23144,23823-24100,24444-24721,25053-25301,25647-27164,27512-27808,28443-29903	ORF1b:P314L,ORF1b:P1000L,ORF3a:S26L,ORF6:K48N,S:D614G,S:P681R,S:D950N,S:N1074S,S:V1264L	ORF8:D119-,ORF8:F120-
PIDCAQKTFX	HP02695	yes	17			None	20G	FAIL	55.4125	52.2146	C241T,C1059T,C3037T,C10319T,A18424G,A23403G,A23583T,G25563T,G26209T,C27964T,A28296T,C28472T	0	1-55,386-966,1313-2206,2569-2851,3827-4078,4996-6216,6527-6746,7093-7333,7672-7969,8320-8914,9246-10100,10738-11023,11373-11585,12466-12733,13364-13626,14272-14571,14763-14765,15225-15504,16187-16445,17431-17994,19276-20497,20868-21683,22014-22543,22878-23145,23823-24417,25647-25925,26891-27165,27512-27809,28757-29904	N:N8I,N:P67S,ORF1a:T265I,ORF1a:L3352F,ORF1b:N1653D,ORF3a:Q57H,ORF3a:V273L,ORF8:S24L,ORF9b:I5F,S:D614G,S:Y674F
PIDHHEYPLL	HP04845	yes	17			None	20C	FAIL	27.1244	32.0299	C1059T,G12067T,A16500C,C21846T,C22716T,A23403G,C28253T,C28332T	21973,22693,27406,28274	1-343,1313-3167,3460,3508-4323,4996-5895,6248-7059,7390-10100,10438-11332,11669-11890,12235-15852,16187-16445,16805-17088,17431-17994,18651-19571,19912-20814,21147-21683,22014-22543,22878-23145,23501-27165,27512-28105,28394,28443-29008,29357-29904	N:P20L,ORF1a:T265I,ORF1a:M3934I,ORF1b:Q1011H,ORF9b:P17S		32.11
PIDWENZJVU	HP01431	yes	17			None	19A	FAIL	1.15373	2.91673			2-17088,17432-29904			33.46
PIDCRXPSJB	HP03366	yes	18			None	19B	FAIL	10.2565	4.68484	C14805T,A23403G,C26681T,C28657T	26743	1-11585,11928-14571,14899-15194,15539-23145,23501-26220,26891-27165,27512-27809,28146-28417,28757-29904	S:D614G
PIDNHWSZLV	HP03410	yes	18			None	20A	FAIL	31.5085	23.2253	C241T,G16508T,G25563T		1-55,386-2206,2569-3167,3508-4078,4667-5288,5621-5895,6248-6496,6847-7333,7672-7969,8320-8914,9246-9503,9835-13030,13364-14896,15225-15504,15862-16445,17131-18619,18958-19571,19912-20497,20868-21683,22014-24417,25053-25302,25647-26237,26828,26891-27165,27512-28105,28300,28443-29904	ORF1b:G1014V,ORF3a:Q57H		31.18
PIDRURDCFV	HP09592	yes	18		Pending	None	19A	FAIL	6.77858	7.11587			2-342,706-13625,13963-15851,16188-18618,19277-24721,25054-29903
PIDTUREARI	HP09007	yes	18			None	20B	FAIL	6.7719	3.55831	C4331T,C27371T		1-4077,4403-7332,7672-7968,8320-8913,9246-24721,25053-27164,27512-29903	ORF6:P57L
PIDVCKOSVY	HP04218	yes	18			None	20A	FAIL	8.02595	5.51732	C241T,C13297T		1-55,386-665,913,1005-4323,4667-7333,7672-13030,13364-18919,19276-23467,23823-29904			31.24
PIDIQBGGPO	HP04366	yes	19				Attempted	FAIL		0
PIDOCEOAOA	HP03603	yes	19				Attempted	FAIL	0	0						30.29
PIDQITSWIL	HP03600	yes	19				Attempted	FAIL	0	0						32.44
PIDHOFSEYY	HP04944	yes	20			None	20A	FAIL	5.99605	3.16447	C23271A,A23403G	16861-16863	1-16771,17131-18919,19276-20497,20868-23145,23501-29008,29357-29904	S:A570D,S:D614G		31.54
PIDLDHAWQD	HP09507	yes	20		Pending	None	Attempted	FAIL		0.431997
PIDPLBMYUW	HP05260	yes	20			B.1.1.7	20I (Alpha, V1)	FAIL	89.2318	212.407	C241T,C913T,A1881C,C2110T,C3037T,C3267T,C5388A,C5986T,T7984C,C14120T,C14408T,C14676T,C15279T,T16176C,C19390T,C23271A,A23403G,C23604A,C23709T,T24506G,G24914C,C27208T,C27972T,G28048T,A28095T,A28111G,G28280C,A28281T,T28282A	11288-11297,21766-21772,21994-21997,28274	1-55,6847-7059,7672-7969,9835-10100,19912-20497,21147-21683,22325-22543,22878-23145,27512-27809,28757-29008,29666-29904	N:D3L,ORF1a:E539A,ORF1a:T1001I,ORF1a:A1708D,ORF1b:P218L,ORF1b:P314L,ORF1b:P1975S,ORF6:H3Y,ORF8:Q27*,ORF8:R52I,ORF8:K68*,ORF8:Y73C,S:A570D,S:D614G,S:P681H,S:T716I,S:S982A,S:D1118H	ORF1a:S3675-,ORF1a:G3676-,ORF1a:F3677-,S:H69-,S:V70-,S:Y144-	26.09
PIDDIUQPXM	HP08424	yes	21			None	20A	FAIL	2.32084	1.83122	C14408T		1-965,1313-14232,14580-29903	ORF1b:P314L
PIDEPZWDYL	HP09283	yes	21				Attempted	FAIL		0
PIDKGUUAKC	HP01443	yes	21			None	Attempted	FAIL	0	0.489666
PIDZHPCIXH	HP05934	yes	21			None	20I (Alpha, V1)	FAIL	37.0565	21.3389	C3037T,C4113T,C4456T,G8274A,G10986T,G11312A,G11939T,C13647T,C14676T,T16176C,C16733T,C23604A,C23709T,C24904T,G24914C,C27972T,G28048T,A28095T,A28111G	8016-8018,8081,11288-11297,15638,21766-21772,21994-21997	1-343,705-1596,1943-2206,2569-2851,3184-4078,4996-6496,6847-7969,8320-8914,9246-9503,9539,9835-10689,11373-11890,12235-13626,13961-14571,14899-15504,15862-16145,16456-16459,16475,17179,17431-17994,18325-18619,18958-19571,19912-21683,22014-22543,22878-23467,23823-24722,25053-25302,25647-26220,26888-26890,26891-27165,27512-27809,28146-29904	ORF1a:A1283V,ORF1a:F2598G,ORF1a:S2600C,ORF1a:T2601S,ORF1a:F2602*,ORF1a:P2605T,ORF1a:C2670Y,ORF1a:R3574I,ORF1a:V3683I,ORF1a:V3892F,ORF8:Q27*,ORF8:R52I,ORF8:K68*,ORF8:Y73C,S:P681H,S:T716I,S:D1118H	ORF1a:A2584-,ORF1a:E2585-,ORF1a:V2586-,ORF1a:A2587-,ORF1a:V2588-,ORF1a:K2589-,ORF1a:M2590-,ORF1a:F2591-,ORF1a:D2592-,ORF1a:A2593-,ORF1a:Y2594-,ORF1a:V2595-,ORF1a:N2596-,ORF1a:T2597-,ORF1a:S3675-,ORF1a:G3676-,ORF1a:F3677-,S:H69-,S:V70-,S:Y144-	31.7
PIDOLQVETP	HP13079	yes	23	Negative		None	20A	FAIL	32.5854	125	C241T,C815T,C1758T,C3037T,T11076C,C21627T,C22624T,A23403G		1-55,386-665,1005-1596,1943-2206,2569-2851,3184-6496,7093-7969,8320-10385,10738-11023,11373-11585,11928-13030,13364-14896,15225-15504,15862-16145,16486-16771,17739-17994,18325-20814,21147-21387,21717-21991,22325-22543,22878-23145,23501-24417,24766-25004,25348-25624,25970-26543,27191-29904	ORF1a:R184C,ORF1a:A498V,ORF1a:F3604S,S:T22I,S:D614G		29.46
PIDOXBXLFA	HP06586	yes	23				Attempted	FAIL		0
PIDRQCJGZQ	HP03748	yes	24				Attempted	FAIL		0
PIDZIXQDPS	HP03041	yes	25			None	Attempted	FAIL	0	0.309511						34.6
PIDZJHUWCR	HP05864	yes	25			None	19A	FAIL	1.20389	1.07505			2-15504,15863-29904
PIDPLBMYUW	HP05611	yes	27			None	Attempted	FAIL	0	0.824995						30.11
PIDSIOTYEN	HP06331	yes	28				Attempted	FAIL		0
PIDVDFIZLQ	HP09326	yes	28			None	19A	FAIL	1.26074	0.580912			2-18275,18652-29903
PIDQCZUBRV	HP05804	yes	29			None	20B	FAIL	10.213	5.264	C4921T,C27972T,G28048T,C28093T,A28111G	11288-11297,21766-21772,21994-21997	1-4078,4403-4659,4996-7971,8320-11023,11373-11585,11928-13947,14272-18919,19276-21683,22014-27809,28146-29904	ORF8:Q27*,ORF8:R52I,ORF8:S67F,ORF8:Y73C	ORF1a:S3675-,ORF1a:G3676-,ORF1a:F3677-,S:H69-,S:V70-,S:Y144-	33.19
PIDRIJEXTQ	HP02174	yes	29				Attempted	FAIL	0	0
PIDEUYJVHM	HP05275	yes	31			None	20I (Alpha, V1)	FAIL	25.7867	16.3657	C14120T,C14408T,C15279T,C23604A,C23709T,G24914C	21766-21772,21994-21997	1-343,705-4078,4403-6496,6847-7969,8320-8914,9246-12134,12466-12733,13075-13947,14580-15194,15862-16890,17131-17407,17739-17994,18325-18619,18958-20497,20868-21683,22014-23467,23823-24101,24444-24722,25053-25302,25647-26543,26891-27165,27512-29904	ORF1b:P218L,ORF1b:P314L,S:P681H,S:T716I,S:D1118H	S:H69-,S:V70-,S:Y144-	31.42
PIDKCTFMEQ	HP07071	yes	31				Attempted	FAIL		0
PIDMNHGUQO	HP04754	yes	31			None	20C	FAIL	17.1087	10.7892	A9749G,T12628C,C14408T,C24916G	24918,25013,25015	1-1596,1943-2206,2569-4659,4996-9503,9835-11890,12235-12440,12780-13030,13364-13626,13962-14233,14580-15852,16187-20201,20507,20868-23467,23823-24722,25053-26220,26567-29904	ORF1a:K3162E,ORF1b:P314L,S:V1122E,S:S1123T,S:G1124H,S:N1125L,S:D1127L,S:V1129M,S:Q1142C,S:P1143N,S:E1144L,S:L1145N,S:D1146*,S:S1147T,S:F1148H,S:K1149S,S:E1150R,S:E1151R	S:D1118-,S:N1119-,S:T1120-,S:F1121-,S:G1131-,S:I1132-,S:V1133-,S:N1134-,S:N1135-,S:T1136-,S:V1137-,S:Y1138-,S:D1139-,S:P1140-
PIDNGQTBUU	HP06079	yes	32			None	Attempted	FAIL		0.047455
PIDFTUQFAV	HP13078	yes	33	#NAME?		None	Attempted	FAIL	0	3						23.83
PIDBNYZRAJ	HP04731	yes	34				Attempted	FAIL		0
PIDTRGDIOM	HP04884	yes	34			None	20B	FAIL	4.58817	5.61705	C11224T,C14676T,C23271A,A23403G,T23490C,G28280C,A28281T,T28282A	11143,11288-11297,28274	1-11023,11373-14571,14899-23145,23501-28105,28443-29904	N:D3L,S:A570D,S:D614G,S:F643S
PIDWOXYDDY	HP03139	yes	34			None	19A	FAIL	2.39106	0.851047	T902C		1-665,1005-18276,18651-29904	ORF1a:C213R
PIDZDAOFIW	HP05984	yes	34			None	19A	FAIL	1.15373	0.627216			2-17088,17432-29904
PIDMMIMATC	HP06307	yes	35				Attempted	FAIL	0	0						32.22
PIDRSHNQNS	HP02008	yes	37			None	20C	FAIL	37.7287	26	C241T,C1059T,G13094T,T13216C,A23403G,C24642T,G25563T,C29363T		1-55,386-665,1624-6496,6847-7333,7672-7969,8320-8914,9246-11332,12235-13030,13364-13626,13905,14272-15504,16187-17088,18325-18619,18958-19571,19912-20201,20543-22543,22878-23145,23501-23813,25647-26220,26596,26795-27165,27512-29317,29666-29904	N:P364S,ORF1a:T265I,ORF1a:A4277S,ORF3a:Q57H,S:D614G,S:T1027I		29.34
PIDWOIWORZ	HP05855	yes	38			None	19A	FAIL	1.17045	1.05321		11288-11297	1-11023,11373-29904		ORF1a:S3675-,ORF1a:G3676-,ORF1a:F3677-
PIDXBQDHED	HP02392	yes	39			None	20A	FAIL	4.51125	2	C241T,C14178T,A23403G	0	1-55,386-13947,14272-23145,23338,23501-28105,28443-29904	S:D614G
PIDZWRHLLP	HP05576	yes	39				Attempted	FAIL	0	0						30.74
PIDBLYSJLM	HP07073	yes	42				Attempted	FAIL		0
PIDHNGFDXK	HP13143	yes	42	#NAME?		None	19A	FAIL	2.69204	9.14765			2-6198,6528-10143,10390-13659,13886-29904			13.93
PIDUDFEBER	HP02470	yes	42			None	19A	FAIL	1.1738	0		0	2-29008,29358-29904
PIDWTAUBGL	HP03042	yes	42			None	19A	FAIL	2.2573	0.957327			2-3167,3509-21683,22015-29904			32.86
PIDGITZHOD	HP02478	yes	43				Attempted	FAIL		0
PIDTXJGNJW	HP03754	yes	43				Attempted	FAIL		0
PIDHMKAFJU	HP03013	yes	44			None	20C	FAIL	46.0957	19.41	C1059T,C2878T,C3037T,G5300T,C5581T,C6031T,A9749G,T12628C,T22917G,C24138A,G24410C,C25413T,C25517T,G25563T		1-343,705-968,1313-1596,1943-2206,2569-2851,3184-3483,3827-4078,4403-4659,4996-5288,5621-5895,6248-6496,6847-7059,7390-8276,8636-8914,9246-9503,9835-10100,10438-10689,11049-11332,11669-11890,12235-12440,12780-13030,13364-13626,13962-14896,15225-15504,15862-16145,16486-16771,17131-17407,17739-17994,18325-18619,18958-19867,20232-20497,20868-21105,21428-22822,23190-24101,24444-24722,25053-25302,2564…	ORF1a:T265I,ORF1a:A1679S,ORF1a:K3162E,ORF3a:P42L,ORF3a:Q57H,S:L452R,S:T859N,S:D950H
PIDKLVKSWA	HP02567	yes	44			None	20G	FAIL	32.2576	19.9675	C10319T,G18412T,A18424G,C18508T,A23403G,G25563T,C27964T,G28361A	0	1-343,1005-3167,3236,3508-5288,5621-5895,6248-6496,6847-7333,7672-8914,9246-10100,10438-11332,11669-11890,12413-12733,13075-13947,14272-15504,16187-16445,16805-17088,17431-17994,18958-20497,20868-21683,22014-22543,22878-23145,23501-24417,24766-25302,25647-27809,28443-29904	N:G30R,ORF1a:L3352F,ORF1b:V1649F,ORF1b:N1653D,ORF1b:L1681F,ORF3a:Q57H,ORF8:S24L,ORF9b:M26I,S:D614G
PIDRSHNQNS	HP02009	yes	44			B.1.2	20G	FAIL	81.9182	117	C241T,C1059T,C3037T,C10319T,G13094T,T13216C,G14187A,C14408T,A18424G,A23403G,C24642T,G25563T,C27964T,C28472T,C28869T,C29363T		1-55,1943-2206,2569-2851,3827-4323,7672-7969,8318,8320-8914,9246-9503,11628-11630,12235-12440,13364-13626,21147-21683,22014-22543,22878-23145,25647-25925,26891-27165,27512-27809,29042-29317,29666-29904	N:P67S,N:P199L,N:P364S,ORF1a:T265I,ORF1a:L3352F,ORF1a:A4277S,ORF1b:P314L,ORF1b:N1653D,ORF3a:Q57H,ORF8:S24L,S:D614G,S:T1027I
PIDXBQDHED	HP02368	yes	44			None	19A	FAIL	5.74859	3		0	2-4323,4668-7333,7673-7969,8321-15194,15540-21991,22326-29904
PIDWAPHJZA	HP03239	yes	45				Attempted	FAIL		0
PIDABFRGIR	HP02185	yes	47				Attempted	FAIL	0	0						33.42
PIDAKQSWTD	HP01464	yes	47			B.1.110.3	20A	FAIL	95.7897	82.7249	C241T,C601T,A1226G,A1777G,T2432G,C3037T,G8382T,C8389T,G12832T,G13958A,C14408T,A23403G,G25563T,G25939A,T26879A,C27874T,G27915A,A28877T,G29402T	26158-26162,28254	1-55,7672-7969,19276-19571,25053-25302,27512-27809,29837-29904	N:S202C,N:D377Y,ORF1a:M321V,ORF1a:S723A,ORF1a:S2706I,ORF1a:Q4189H,ORF1b:R164H,ORF1b:P314L,ORF7b:T40I,S:D614G		13.81
PIDKQHRSOU	HP03493	yes	48			None	19A	FAIL	3.60499	3.37452	G18527T	19122	1-18276,18651-18919,19276-26543,26561-26563,26891-29904
PIDOOKZJZQ	HP06231	yes	48			None	19A	FAIL	8.82855	26.2635	C16949T	2794	1-2530,2881-11890,12466-16771,17131-17407,17739-17994,18325-20201,20543-26543,26891-29904	ORF1b:P1161L
PIDVRUNMXM	HP06338	yes	48				Attempted	FAIL		0
PIDAAGREKQ	HP05328	yes	50			None	Attempted	FAIL		0.0705638
PIDXTTUNJN	HP04626	yes	50			None	20G	FAIL	31.4316	18.0829	G8083A,C18804A,A23403G,C28869T,G29402T		1-665,1005-4078,4667-5895,6248-6496,6847-7333,7672-7970,8194-8914,9246-11023,11074-11076,11373-11585,11928-13947,14272-15504,16187-16445,16805-17088,17431-17994,18325-18619,19276-19571,19912-21683,22014-22543,22878-23145,23501-24722,24937-26220,26567-27165,27512-28105,28472,28624-28700,29042-29317,29666-29904	N:P199L,N:D377Y,ORF1a:M2606I,ORF1b:S1779R,S:D614G		28.69
PIDORSFXCD	HP06660	yes	51			None	Attempted	FAIL		0.0423034
PIDRDYJIQW	HP13045	yes	51			None	20C	FAIL	67.5919	227.37	C1059T,C5301T,A14297T,C14408T,C16260T,C19554T,C22432T,A23403G,G25062A,G25563T,G26690T,C28821A	11082,19759	1-966,1313-1596,2881-3167,3827-4078,4996-5288,5621-5895,6248-7333,8955-9227,9558-9807,10147-10385,11373-11585,12763,13364-14233,14581-16146,16806-17408,18038-18277,20233-20815,21429-21992,22628-23146,25648-25926,29838-29905	N:S183Y,ORF1b:Y277F,ORF1b:F308Y,ORF1b:T310Y,ORF1b:V311K,ORF1b:P313W,ORF1b:P314T,ORF1b:F359C,ORF1b:E361C,ORF1b:L362*,ORF1b:L363P,ORF1b:V364C,ORF1b:M897V,ORF1b:Y916G,ORF1b:P918V,ORF1b:V921A,ORF1b:L922Y,ORF1b:Q923S,ORF1b:A924L,ORF1b:V925T,ORF1b:A927C,ORF1b:C928W,ORF1b:V929G,ORF1b:R938*,ORF1b:C939F,ORF1b:G940T,ORF1b:A941D,ORF1b:C942F,ORF1b:R944K,ORF1b:R945M,ORF1b:P946W,ORF1b:F947C,ORF1b:V957I,ORF1b:I…	ORF1b:F317-,ORF1b:G318-,ORF1b:P319-,ORF1b:L320-,ORF1b:V321-,ORF1b:R322-,ORF1b:K323-,ORF1b:I324-,ORF1b:F325-,ORF1b:V326-,ORF1b:D327-,ORF1b:G328-,ORF1b:V329-,ORF1b:F331-,ORF1b:V332-,ORF1b:V333-,ORF1b:S334-,ORF1b:T335-,ORF1b:G336-,ORF1b:Y337-,ORF1b:H338-,ORF1b:F339-,ORF1b:R340-,ORF1b:E341-,ORF1b:V344-,ORF1b:V345-,ORF1b:H346-,ORF1b:N347-,ORF1b:Q348-,ORF1b:D349-,ORF1b:V350-,ORF1b:N351-,ORF1b:L352-,ORF…	30.73
PIDRSHNQNS	HP02010	yes	51			None	19A	FAIL	4.47112	4			2-6198,6528-13947,14273-17088,17432-22543,22879-29904			30.48
PIDWZZIJCN	HP04741	yes	51				Attempted	FAIL		0
PIDDKWPWUP	HP13133	yes	52			None	20A	FAIL	27.3217	55.4978	G701T,C17550T,G25563T,T28755C,C28758T,C29057T	9773-9775,9906	1-665,1005-4659,4993,4996-7969,8320-9503,10147-11890,13364-13947,14272-15504,16187-17088,17710,18037-18619,18958-20497,20868-23467,24146-24417,24766-25302,25555,25647-26861,27191-28700,29357-29904	N:L161P,N:P162L,N:R262C,ORF1a:G146C,ORF1a:V3170F,ORF1a:S3171L,ORF1a:F3172*,ORF1a:S3173Y,ORF1a:T3174F,ORF1a:F3175*,ORF1a:E3176R,ORF1a:E3177S,ORF1a:A3178C,ORF1a:L3180V,ORF1a:C3181H,ORF1a:T3182L,ORF1a:L3191V,ORF1a:L3193*,ORF1a:D3196K,ORF1a:L3199S,ORF1a:P3200S,ORF1a:N3212*,ORF1a:K3213*,ORF1a:Y3214V,ORF3a:Q57H	ORF1a:L3184-,ORF1a:L3185-,ORF1a:N3186-,ORF1a:K3187-,ORF1a:E3188-,ORF1a:M3189-,ORF1a:Y3190-,ORF1a:T3202-,ORF1a:Q3203-,ORF1a:Y3204-,ORF1a:N3205-,ORF1a:R3206-,ORF1a:Y3207-,ORF1a:L3208-,ORF1a:A3209-,ORF1a:L3210-,ORF1a:Y3211-	31.14
PIDWRGMOET	HP04687	yes	52				Attempted	FAIL		0
PIDHMKAFJU	HP03321	yes	53			B.1.637	20C	FAIL	83.9314	316.026	C241T,C1059T,C2878T,C3037T,G5300T,C5581T,A9749G,T9867C,C9891T,C10450T,G11804A,T12628C,C14408T,C20946T,A22025C,T22032C,A23403G,C24138A,G24410C,C25413T,C25517T,G25563T,C25703T,C27532A,C27925T,G28044T,C28887T,G28975A	11288-11297,28274	1-55,2243-2530,3508-3796,4996-5288,5621-6198,6527-6585,7672-7969,8320-8620,10147-10385,11373-11585,19276-19571,19912-20201,20543-20814,21147-21387,21717-21991,22325-22543,22878-23145,27191-27472,29837-29904	N:T205I,N:M234I,ORF1a:T265I,ORF1a:A1679S,ORF1a:K3162E,ORF1a:L3201P,ORF1a:A3209V,ORF1a:V3847I,ORF1b:P314L,ORF3a:P42L,ORF3a:Q57H,ORF3a:P104L,ORF7a:H47N,ORF8:T11I,ORF8:A51S,S:S155R,S:F157S,S:D614G,S:T859N,S:D950H	ORF1a:S3675-,ORF1a:G3676-,ORF1a:F3677-
PIDCBUKXNN	HP13039	yes	54			B.1	20A	FAIL	89.7602	102.336	C3037T,C5945G,C6092T,T7582C,C14408T,C23154T,A23403G,C26839T,G27204T,C27213T,G28812T	6208,7657,12913	1-343,7952,8320-8620,13050,16261,19277-19572,20233-20815,21148-21388,22015-22544,23824-24102,25564,26292-26544,28747-28749,29667-29905	M:T106M,N:S180I,ORF1a:P1894A,ORF1a:Q1943*,ORF1a:G1982F,ORF1a:A1983G,ORF1a:K1984M,ORF1a:L1986T,ORF1a:H1987M,ORF1a:K1988Q,ORF1a:P1989L,ORF1a:N2006R,ORF1a:T2007I,ORF1a:W2008N,ORF1a:C2009Q,ORF1a:L2062I,ORF1a:E2063L,ORF1a:C2064P,ORF1a:N2065Y,ORF1a:V2066R,ORF1a:T2069F,ORF1a:E2070L,ORF1a:V2071S,ORF1a:G2073Q,ORF1a:D2074Q,ORF1a:G2091M,ORF1a:H2092*,ORF1a:D2094I,ORF1a:N2111V,ORF1a:E2112L,ORF1a:S2114L,ORF1a:…	ORF1a:V1991-,ORF1a:W1992-,ORF1a:H1993-,ORF1a:V1994-,ORF1a:N1995-,ORF1a:N1996-,ORF1a:A1997-,ORF1a:T1998-,ORF1a:N1999-,ORF1a:K2000-,ORF1a:A2001-,ORF1a:T2002-,ORF1a:Y2003-,ORF1a:R2011-,ORF1a:C2012-,ORF1a:L2013-,ORF1a:W2014-,ORF1a:S2015-,ORF1a:T2016-,ORF1a:K2017-,ORF1a:P2018-,ORF1a:V2019-,ORF1a:E2020-,ORF1a:T2021-,ORF1a:S2022-,ORF1a:N2023-,ORF1a:S2024-,ORF1a:F2025-,ORF1a:D2026-,ORF1a:V2027-,ORF1a:S20…	30.61
PIDXQVALGL	HP13037	yes	57			B.1	20A	FAIL	87.834	64.0955	C3037T,C14408T,A23403G		1-343,4996-5288,6847-7059,8320-8665,14899-15194,17431-17698,19276-19571,20232-20814,21147-21387,22014-22543,25563,29666-29904	ORF1b:P314L,S:D614G
PIDFEOASBK	HP13132	yes	58			None	Attempted	FAIL	0	8.44499
PIDDEWGDNP	HP13056	yes	60			B.1	20A	FAIL	69.8659	52.9469	C14408T,G14615T,C14688T,G23288T,A23403G,G25563T	8485	1-665,1059,1313-1596,2243-2530,2881-3167,3508-4659,4996-5288,5621-5895,6527-7333,8484,8636-8914,9924,10147-10385,11638-11641,13364-13947,14899-15194,16187-16445,17431-17698,19276-19571,19912-20814,21147-21388,22014-22822,23823-24101,25647-25925,28812,29579-29581,29666-29904	ORF1b:P314L,ORF1b:R383L,ORF3a:Q57H,S:V576F,S:D614G		31.98
PIDCUHDKLY	HP13089	yes	63	Negative		None	20G	FAIL	26.9973	53.9576	C913T,A6836T,C14408T,C19801T,C21767T,A23403G,C24822T,C24876T,C25433T,G25563T,C28472T		1-665,1005-3167,3827-5288,5621-6746,7093-7969,7975-7978,8320-11585,11928-12134,12466-13030,13364-13626,14580-15504,15862-17407,17739-17994,18314-18316,18325-18619,18775,18958-19571,19912-20814,21147-21683,22014-23145,23501-24722,25053-25302,25647-26543,26891-28417,28757-29904	N:P67S,ORF1a:K2191*,ORF1b:P314L,ORF1b:R2112C,ORF3a:T14I,ORF3a:Q57H,S:H69Y,S:D614G,S:A1087V,S:T1105I		30.72
PIDCLFMKUI	HP13054	yes	64			B.1.446	20C	FAIL	76.2532	40.8549	C1059T,C3037T,C14408T,A23403G,G25563T		1-665,1943-2206,4403-5288,5621-5895,6847-7060,8320-8914,9835-10385,13364-13626,14580-14649,15178-15194,16187-16445,17431-17698,19276-19571,19912-20814,21147-21387,22014-22543,23823-23875,25647-25925,26291-26543,29666-29904	ORF1a:T265I,ORF1b:P314L,ORF3a:Q57H,S:D614G
PIDNYFBKOQ	HP06212	yes	64			None	21F (Iota)	FAIL	56.7201	172.78	C241T,T2981C,C3037T,A4143G,T10117C,G15894C,G16078T,C21846T,A22320G,G23012A,C23664T,C27925T	3415-3418,12605,17760,24921,28274	1-55,1005-1596,1943-2851,3508-4078,6248-6496,6847-7333,7672-7969,8320-8620,8955-9227,9835-10100,10438-10689,11049-11332,11521,11669-11890,12780-13030,13364-15852,16486-16771,18037-19233,19912-20814,21147-21683,22014-22291,22627-22822,23190-23467,23823-24101,25348-25624,26567-26861,27191-27809,28757-29008,29531,29551-29555,29837-29904	ORF8:T11I		32.91
PIDPQOCFNB	HP13052	yes	64			None	20A	FAIL	59.9739	163.357	C241T,C3037T,C14408T,C19801T,A23403G	7450-7452	1-55,1005-1596,2243-2530,3508-4078,4667-6198,6527-7333,8090,8636-8914,9558-9807,9967,10031,10121,11836-11890,12466-12733,13364-13947,14899-15194,15539-15852,16187-17088,17227,18325-19571,20232-20497,21147-21387,22014-23145,23501-23813,25348-25634,26291-26543,27826-28417,29042-29904	ORF1b:P314L,ORF1b:R2112C,S:D614G		31.96
PIDMSMHTDP	HP01462	yes	66			None	20C	FAIL	36.5682	18.6715	C241T,C4331T,C10319T,C20762T,A23403G,C24130T,A28370T		1-55,386-665,1005-3167,3508-4078,4667-6198,6847-7333,7672-7969,8320-8914,9246-10100,10438-11023,11669-12134,12466-12733,13273-13626,13859-13947,14272-15504,16187-17088,17431-18619,18958-19571,19912-20497,20868-21683,22014-22543,22878-23145,23414-23579,24146-24722,25053-26237,26891-27165,27512-28105,28443-29904	N:S33C,ORF1a:L3352F,ORF1b:T2432I,S:D614G		24.12
PIDMNBHGPP	HP13050	yes	71			None	20B	FAIL	34.0367	72.6273	C10568T,A10828C,A10948G,C19366T,C22373T,C24483T,G26209T,G26553T,G26730T,C26873T	13104	1-343,705-1596,1943-3167,3508-5288,5621-7333,7998-9227,9558-10100,10394-10396,11049-11586,11928-12733,13364-16542,17118,17123,17130,17431-17698,18037-19233,19812-19867,20232-20814,21428-22291,22584,22628-22863,23191-24418,24767-25005,25349-25926,26292-26544,26892-27810,28147-28418,28758-29318,29667-29905	M:E11*,M:V70F,ORF1b:P1967S,ORF3a:V273L		33.63
PIDPRCQEKD	HP13084	yes	71			None	21A (Delta)	FAIL	3.39765	13.8493	C3037T,C11776T		1-665,1005-2851,3184-11585,11928-29904
PIDLJFGWKO	HP02365	yes	77			None	20A	FAIL	40.7551	24	G2258A,C3037T,T10526A,G14140T,A23403G	0	1-665,1624-2206,2569-2851,3508-4078,4403-4659,4996-5895,6248-6496,6847-8914,9246-9503,9835-10100,11669-11890,12194,13075-13947,14272-15504,15862-16771,17131-18276,18651-21991,22325-22543,22878-23145,23501-23813,24146-24417,24766-26220,26567-27165,27512-27809,28757-29008,29666-29904	ORF1a:V665I,ORF1a:S3421T,ORF1b:V225L,S:D614G
PIDNXQFFZG	HP02479	yes	77			None	20A	FAIL	13.6174	9	C241T,G8017T,A21993C	0	1-55,386-665,1005-7336,7672-7969,8320-8914,9246-13947,14272-15852,16187-17088,17431-18619,18958-20497,20868-21683,22014-28105,28443-29904	S:Y144S
PIDCFHVEWM	HP13155	yes	79	Negative		B.1.153	20A	FAIL	86.6769	143.585	C241T,C3037T,A23403G		1-55,2569-2851,7672-7969,8320-8620,13364-13626,14272-14571,14899-14906,18424,19276-19571,21147-21683,22014-22543,23501-23813,25563,26891-27165,27512-27809,29666-29904	S:D614G
PIDPSLQNZF	HP13049	yes	83			None	20A	FAIL	62.268	234.354	C241T,A23403G		1-55,386-665,1005-1265,2243-2530,2881-3167,3508-3796,4143-4323,4667-4967,5297-5587,5933-6198,6527-6746,8320-8620,8626-8628,9558-9807,10147-10385,10738-11023,11373-11585,11928-12134,12466-12733,13661-13947,14272-14571,14899-15194,15539-15852,16187-16445,16805-17088,17431-17698,18037-18276,18651-18919,19276-19571,19912-20201,20543-20814,21147-21387,21717-21991,22325-22543,22878-23145,23501-23813,24…	S:D614G		31.34
PIDBXCGOGR	HP04907	yes	84			None	19A	FAIL	3.41437	3.49896			2-4659,4997-8914,9247-26543,26892-29904
PIDWTAUBGL	HP03043	yes	87				Attempted	FAIL		0
PIDGTPCJHT	HP13090	yes	89	Negative		None	19B	FAIL	2.33421	5.1316	T18736C,C19576T	19373	1-18619,18958-19233,19592-29904			30.42
PIDXTALFIO	HP07646	yes	91	Negative			Attempted	FAIL		0
PIDARQHIWJ	HP03241	yes	92				Attempted	FAIL		0
PIDXLSCDGO	HP13047	yes	92	Negative		None	20C	FAIL	46.9819	52.0071	C1059T,G25471T,G25563T,G25634C,C28185T		1-665,1313-1596,1943-3167,3508-4078,4403-6229,6527-7333,8320-8914,9558-10491,10996-11023,11373-11585,13364-13626,14272-14896,15539-16771,17431-17698,18037-18619,19276-19571,19912-20814,21147-22543,23190-24121,24435-24722,25647-25925,26291-26543,26891-27809,28758-29009,29667-29905	ORF1a:T265I,ORF3a:D27Y,ORF3a:Q57H,ORF3a:C81S,ORF8:L98F
PIDQDWXEAU	HP13086	yes	97	Negative		None	20A	FAIL	12.2897	11.8955	A4919G,C6092T,T6175C,T22643A,G22644C,T22645A,T24496G,G25563T	517	1-343,434-436,705-4659,5297-5895,6248-9807,10147-12733,13364-14571,14899-22543,22878-24417,24766-25302,25642-25646,25647-29904	ORF3a:Q57H,S:C361T,S:N978K		31.47
PIDZUBYWJP	HP07643	yes	104	Negative			Attempted	FAIL		0
PIDUPKHMHS	HP08079	yes	109			None	20I (Alpha, V1)	FAIL	43.0559	27.0582	G839C,C913T,C3267T,C5388A,C5986T,C14120T,C14676T,T16176C,C23271A,A23403G,C23604A,C23709T,G24914C,C27972T,G28048T,A28095T,A28111G,G28280C,A28281T,T28282A	11288-11296,21765-21770,21992-21994,28271	1-664,1005-3166,3508-4077,4456,4913,4996-5287,5621-5894,6248-6495,6847-7332,7403,7672-7968,8320-8913,9246-10099,10438-11022,11373-11584,12235-13029,13364-13625,14272-14570,14899-15503,16187-17087,17739-17993,19276-19570,19912-21682,22014-22542,22878-23144,24146-24721,25053-26219,26891-27808,28757-29903	N:D3L,ORF1a:G192R,ORF1a:T1001I,ORF1a:A1708D,ORF1b:P218L,ORF8:Q27*,ORF8:R52I,ORF8:K68*,ORF8:Y73C,S:A570D,S:D614G,S:P681H,S:T716I,S:D1118H	ORF1a:S3675-,ORF1a:G3676-,ORF1a:F3677-,S:H69-,S:V70-,S:Y144-
PIDQMZCSQJ	HP04248	yes	110				Attempted	FAIL		0
PIDVBYKSGF	HP05351	yes	118				Attempted	FAIL		0
PIDDQLERDU	HP06020	yes	125			None	19A	FAIL	1.19052	0.942111	C23536T		1-23467,23823-29904
PIDLVBEHYS	HP02621	yes	126			None	20B	FAIL	64.5955	63.5009	C241T,C936T,C1174T,A2342G,A2406G,G3259T,C7086T,C11591T,C13862T,C16887T,G17122T,T22586C,A23403G	0	1-55,1313-1596,1943-2206,2569-3167,3827-4078,4996-5288,5462,5621-5895,6248-6496,7672-7969,8320-8914,9246-9503,9835-11023,11669-11890,13364-13626,14272-14896,15225-15504,16187-16445,17739-17994,18348,19260-19571,19912-20201,20868-21109,21428-21683,22014-22543,24146-24417,25053-25302,25647-26220,26891-27165,27512-27809,28757-29008,29357-29904	ORF1a:T224I,ORF1a:I693V,ORF1a:K714R,ORF1a:Q998H,ORF1a:T2274I,ORF1a:L3776F,ORF1b:T132I,ORF1b:A1219S,S:F342L,S:D614G
PIDJCJVOPU	HP08734	yes	131			None	21A (Delta)	FAIL	61.3885	219.889	G210T,C241T,C5184T,C9891T,C13019T,C14408T,G15451A,C16466T,C21618G,C22227T,A23403G,T27638C,C27752T,G28881T,G29402T	22029-22034,28248-28253,28271	1-54,386-664,1005-1264,1624-1897,2243-2529,2881-3166,3508-3795,4143-4322,4667-4966,5297-5586,5933-6197,6527-6745,7093-7332,7672-7968,8320-8619,8955-9226,9558-9806,10147-10384,10738-11022,11373-11584,12466-12732,13075-13344,15539-15851,16187-16444,16805-17087,17431-17697,18037-18275,18651-18918,19276-19570,19912-20200,20543-20813,21147-21386,21717-21990,22325-22542,22878-23144,23501-23812,24146-24…	N:R203M,N:D377Y,ORF1a:P1640L,ORF1a:A3209V,ORF1b:P314L,ORF1b:G662S,ORF1b:P1000L,ORF7a:V82A,ORF7a:T120I,S:T19R,S:R158G,S:A222V,S:D614G	ORF8:D119-,ORF8:F120-,S:E156-,S:F157-
PIDLPJZZLH	HP08124	yes	132			None	Attempted	FAIL		0.138448
PIDLVBEHYS	HP03033	yes	132			None	20B	FAIL	32.6522	23.2797	A2342G,A2406G,G17122T,C24795T,A26069G,C26936T	13042	1-343,705-2206,2569-4659,4996-5288,5621-6496,6847-8620,9246-9503,9835-10100,10438-10689,11049-11332,11591,11669-11890,12235-12440,12780-13030,13364-13947,14272-15194,15862-17088,17739-18619,18958-21683,22014-24722,25053-25302,25647-25925,26291-26861,27512-28105,28757-29008,29149,29357-29904	ORF1b:A1219S,ORF3a:E226G,S:A1078V
PIDNIRJGLP	HP06133	yes	133			None	19A	FAIL	2.24058	0.890509			2-5288,5622-13030,13365-29904
PIDXTALFIO	HP09519	yes	137		Pending	None	Attempted	FAIL		0.0860783
PIDFPKXSKZ	HP05976	yes	139			None	20I (Alpha, V1)	FAIL	10.1227	7.46716	A12162G,C14676T,A27391G	12777	1-7333,7672-9503,9835-12134,12466-12733,13075-13947,14272-14571,14899-20814,21147-27165,27512-29008,29357-29904
PIDLVBEHYS	HP03236	yes	139			None	20A	FAIL	9.04257	5.85182	C241T,C13862T,A23403G	22698-22700	1-55,386-12440,12780-13030,13364-13626,13962-17698,18037-20814,21147-22543,22878-23145,23501-29904	ORF1b:T132I
PIDPLBMYUW	HP09009	yes	141				Attempted	FAIL		0
PIDCKZMZDA	HP09075	yes	142			None	21A (Delta)	FAIL	10.2498	7.25502	C13019T	510-518,28248-28253,28271	1-342,705-1897,2243-12732,13075-15851,16187-17087,17431-18618,18958-24721,25053-26860,27191-28104,28443-29903	ORF1a:M85V	ORF1a:G82-,ORF1a:H83-,ORF1a:V84-,ORF8:D119-,ORF8:F120-
PIDCKZMZDA	HP09048	yes	143				Attempted	FAIL		0
PIDYAJAQET	HP08804	yes	143			None	21A (Delta)	FAIL	7.89887	6.20249	G210T,T14014G,C16466T,A23403G	241	1-54,386-13946,14272-14570,14899-15851,16179-16444,16805-22542,22878-23144,23501-29903	ORF1b:F183V,ORF1b:P1000L,S:D614G
PIDLGWBJAR	HP08875	yes	144			AY.7.1	21A (Delta)	FAIL	86.095	172.397	G210T,C241T,C3037T,G3308A,A3456G,C3777A,G4181T,C6402T,C7124T,C8986T,G9053T,C10029T,A11201G,A11332G,C14408T,C15216T,C15240T,G15451A,C16466T,G17122T,C19220T,C21618G,A23403G,C23604G,G24410A,C25469T,T26767C,C27874T,A27985T,T28007C,C28432T,A28461G,G28881T,G28916T,G29402T	28248-28253,28271	1-54,2569-2850,3827-4077,7672-7968,9246-9806,13364-13625,16187-16444,19276-19570,19912-20200,22014-22542,22878-23144,25647-25924,27512-27808,29666-29903	M:I82T,N:D63G,N:R203M,N:G215C,N:D377Y,ORF1a:E1015K,ORF1a:Y1064C,ORF1a:T1171K,ORF1a:A1306S,ORF1a:P2046L,ORF1a:P2287S,ORF1a:V2930L,ORF1a:T3255I,ORF1a:T3646A,ORF1b:P314L,ORF1b:G662S,ORF1b:P1000L,ORF1b:A1219S,ORF1b:A1918V,ORF3a:S26L,ORF7b:T40I,ORF8:Y31F,ORF9b:S50L,ORF9b:T60A,S:T19R,S:D614G,S:P681R,S:D950N	ORF8:D119-,ORF8:F120-
PIDYCJNVJD	HP06238	yes	146				Attempted	FAIL		0
PIDZDAOFIW	HP09718	yes	150		Pending	None	19A	FAIL	4.09658	4.062			2-2015,2244-13946,14273-26860,27192-28104,28444-29903
PIDCGWIDLS	HP02164	yes	155				Attempted	FAIL	0	0
PIDFVSJFIZ	HP05542	yes	158			None	19A	FAIL	1.21058	0.597552			2-16445,16806-29904
PIDHMHZTSA	HP05306	yes	160				Attempted	FAIL		0
PIDMNHGUQO	HP09004	yes	163				Attempted	FAIL		0
PIDPCVGIUE	HP01467	yes	168				Attempted	FAIL	0	0
PIDPEAQHHF	HP01466	yes	180				Attempted	FAIL	0	0
PIDRZMUNFS	HP05989	yes	196				Attempted	FAIL		0
PIDELICHUI	HP05870	yes	199				Attempted	FAIL		0
PIDCNORHLY	HP02003	yes	220			None	20B	FAIL	3.40768	2	A24874G		1-11585,11928-24722,25053-25302,25647-29904
PIDNTBDCDH	HP03669	yes	223			None	Attempted	FAIL	0	0.14795						34.54
PIDPTTHDUS	HP04771	yes	233			B.1.1.7	20I (Alpha, V1)	FAIL	82.5135	190.004	C913T,C2453T,C3037T,C3267T,C3784T,C5388A,C5986T,T6954C,C9611T,C14408T,C14676T,C15279T,T16176C,G18891T,C21855T,G21974C,A23063T,C23271A,A23403G,C23604A,C23709T,T24506G,G24914C,C25896T,C27972T,G28048T,A28111G,G28280C,A28281T,T28282A,A28295G,G28881A,G28882A,G28883C,C28977T	11288-11297,21766-21772,21994-21997,28274	1-343,1943-2206,2569-2851,3827-4078,5621-5895,7672-7969,8636-8914,9246-9503,9835-10100,12235-12440,13364-13626,17739-17994,19276-19571,21147-21683,22014-22543,26891-27165,27512-27809,29837-29904	N:D3L,N:N8D,N:R203K,N:G204R,N:S235F,ORF1a:L730F,ORF1a:T1001I,ORF1a:A1708D,ORF1a:I2230T,ORF1a:L3116F,ORF1b:P314L,ORF1b:E1808D,ORF8:Q27*,ORF8:R52I,ORF8:Y73C,S:S98F,S:D138H,S:N501Y,S:A570D,S:D614G,S:P681H,S:T716I,S:S982A,S:D1118H	ORF1a:S3675-,ORF1a:G3676-,ORF1a:F3677-,S:H69-,S:V70-,S:Y144-
PIDFKXEQBW	HP07167	yes	235	Negative		None	21A (Delta)	FAIL	9.18971	5.19868	A11201G,A11332G,C16466T,A23403G	28248-28253,28271	1-7332,7672-7968,7984,8320-11022,11373-13946,14272-16444,16805-23144,23501-26236,26567-28104,28443-29903	ORF1a:T3646A,ORF1b:P1000L,S:D614G	ORF8:D119-,ORF8:F120-
PIDMUYDGWO	HP01660	yes	254				Attempted	FAIL	0	0						32.82
PIDPVRTAQF	HP05856	yes	284			None	Attempted	FAIL		0.0448799
PIDTRVNOXY	HP06486	yes	306			None	19A	FAIL	1.13032	1.05314			2-13625,13963-29903
PIDRMJBYBC	HP01655	yes	309			B.1.429	21C (Epsilon)	FAIL	82.5636	125.113	C241T,C2395T,C3037T,C4683T,C8947T,T11049G,T11632A,G11634T,C12100T,A12878G,C14408T,G15451A,C15738T,G17014T,G21600T,T22917G,A23403G,T24349C,G25563T,C26681T,G27890T,A28272T,C28887T,C29362T		1-55,601,1005-1265,1624-2206,2569-2851,3827-4078,7672-7969,8320-8620,9246-9503,12235-12440,13364-13626,17739-17994,21717-22543,25647-26220,26891-27165,27512-27809,29666-29904	N:T205I,ORF1a:A1473V,ORF1a:V3595G,ORF1a:F3789L,ORF1a:C3790F,ORF1a:I4205V,ORF1b:P314L,ORF1b:G662S,ORF1b:D1183Y,ORF3a:Q57H,S:S13I,S:L452R,S:D614G		31.68
PIDDPUWTOA	HP07162	yes	403			None	Attempted	FAIL		0.143965
PIDAASDDGF	HP06116	yes	0		EPI_ISL_2331645	B.1.1.7	20I (Alpha, V1)	PASS	99.5954	400	C241T,C913T,C3037T,C3267T,C4900T,C5388A,C5986T,T6954C,C10369T,A12162G,C14408T,C14676T,C15279T,C15720T,T16176C,A17615G,A21137G,A23063T,C23271A,A23403G,C23604A,C23709T,T24506G,G24914C,G25135T,C27972T,G28048T,A28111G,G28280C,A28281T,T28282A,G28881A,G28882A,G28883C,C28977T	11288-11297,21766-21772,21994-21997,28274	1-55,29837-29904	N:D3L,N:R203K,N:G204R,N:S235F,ORF1a:T1001I,ORF1a:A1708D,ORF1a:I2230T,ORF1a:Q3966R,ORF1b:P314L,ORF1b:K1383R,ORF1b:K2557R,ORF8:Q27*,ORF8:R52I,ORF8:Y73C,S:N501Y,S:A570D,S:D614G,S:P681H,S:T716I,S:S982A,S:D1118H,S:K1191N	ORF1a:S3675-,ORF1a:G3676-,ORF1a:F3677-,S:H69-,S:V70-,S:Y144-
PIDAENQEVW	HP08290	yes	0			B.1.617.2	21A (Delta)	PASS	98.6791	400	G210T,C241T,C1684T,C2110T,C3037T,G5164T,C5184T,A5584G,G8131T,C9891T,T11418C,C11514T,C12049T,C13019T,C14408T,G15451A,C16466T,G18106T,G21255A,C21618G,C22227T,G22427A,T22917G,C22995A,A23403G,C23604G,G24410A,C25469T,C25708T,T26767C,A27363C,T27638C,C27752T,G28326T,A28461G,G28881T,G29402T,G29742T	22029-22034,28248-28253,28271	1-54,21717-21990,29837-29903	M:I82T,N:G18V,N:D63G,N:R203M,N:D377Y,ORF1a:E1633D,ORF1a:P1640L,ORF1a:K2622N,ORF1a:A3209V,ORF1a:V3718A,ORF1a:T3750I,ORF1b:P314L,ORF1b:G662S,ORF1b:P1000L,ORF1b:A1547S,ORF3a:S26L,ORF3a:L106F,ORF6:E54D,ORF7a:V82A,ORF7a:T120I,ORF9b:V15L,ORF9b:T60A,S:T19R,S:R158G,S:A222V,S:V289I,S:L452R,S:T478K,S:D614G,S:P681R,S:D950N	ORF8:D119-,ORF8:F120-,S:E156-,S:F157-
PIDAENQEVW	HP08292	yes	0			B.1.617.2	21A (Delta)	PASS	98.6791	400	G210T,C241T,C1684T,C2110T,C3037T,G5164T,C5184T,A5584G,G8131T,C9891T,T11418C,C11514T,C12049T,C13019T,C14408T,G15451A,C16466T,G18106T,G21255A,C21618G,C22227T,G22427A,T22917G,C22995A,A23403G,C23604G,G24410A,C25469T,C25708T,T26767C,A27363C,T27638C,C27752T,G28326T,A28461G,G28881T,G29402T,G29742T	22029-22034,28248-28253,28271	1-54,21717-21990,29837-29903	M:I82T,N:G18V,N:D63G,N:R203M,N:D377Y,ORF1a:E1633D,ORF1a:P1640L,ORF1a:K2622N,ORF1a:A3209V,ORF1a:V3718A,ORF1a:T3750I,ORF1b:P314L,ORF1b:G662S,ORF1b:P1000L,ORF1b:A1547S,ORF3a:S26L,ORF3a:L106F,ORF6:E54D,ORF7a:V82A,ORF7a:T120I,ORF9b:V15L,ORF9b:T60A,S:T19R,S:R158G,S:A222V,S:V289I,S:L452R,S:T478K,S:D614G,S:P681R,S:D950N	ORF8:D119-,ORF8:F120-,S:E156-,S:F157-
PIDAFNQTSJ	HP02444	yes	0		EPI_ISL_1091956	B.1.243	20A	PASS	97.8798	359	C241T,T1578C,C3037T,G6618A,A7833C,C9994T,C10741T,C14408T,C15194T,A20268G,C21327T,C21691T,A23403G,C23604A,T24076C,C25844T,C27923T,C28854T,G29266A,A29282G,T29710C	0	1-55,19276-19571,22325-22543,29837-29904	N:S194L,N:I337V,ORF1a:V438A,ORF1a:G2118D,ORF1a:N2523T,ORF1b:P314L,ORF1b:A576V,ORF3a:T151I,S:D614G,S:P681H
PIDAGDJOQR	HP01338	yes	0		EPI_ISL_887576	B.1.596	20G	PASS	99.5954	227.52	C241T,C1059T,C3037T,C5025T,C10319T,C11235T,C14408T,G15253A,A18424G,A20163G,C21304T,A23403G,G25563T,G25775T,G25907T,C26022T,C26305G,C27964T,C28472T,C28869T,C29077T,G29405C	0	1-55,29837-29904	E:L21V,N:P67S,N:P199L,N:E378Q,ORF1a:T265I,ORF1a:S1587L,ORF1a:L3352F,ORF1a:A3657V,ORF1b:P314L,ORF1b:V596I,ORF1b:N1653D,ORF1b:R2613C,ORF3a:Q57H,ORF3a:W128L,ORF3a:G172V,ORF8:S24L,S:D614G
PIDAIBFYZR	HP06774	yes	0		EPI_ISL_2885051	B.1.520	20C	PASS	99.5954	400	C241T,C1059T,T2300C,C3037T,C14408T,A23403G,G25563T		1-54,29837-29903	ORF1a:T265I,ORF1a:F679L,ORF1b:P314L,ORF3a:Q57H,S:D614G		20.21
PIDAIHMTZD	HP05356	yes	0		EPI_ISL_2274176	B.1.1.7	20I (Alpha, V1)	PASS	94.8433	305.992	C913T,C2110T,C3037T,C3267T,G4399T,C4456T,C4560T,C4752T,C5388A,C5986T,C6336T,T6954C,C14120T,C14408T,C14676T,C15279T,T16176C,C16393T,C19390T,A23063T,C23271A,A23403G,C23604A,C23709T,T24506G,G24914C,C27972T,G28048T,A28095T,A28111G,G28280C,A28281T,T28282A,G28881A,G28882A,G28883C,C28977T	11288-11297,21766-21772,21994-21997,28274	1-343,2569-2851,7672-7969,9246-9503,27512-27809,29837-29904	N:D3L,N:R203K,N:G204R,N:S235F,ORF1a:T1001I,ORF1a:M1378I,ORF1a:A1432V,ORF1a:T1496I,ORF1a:A1708D,ORF1a:S2024L,ORF1a:I2230T,ORF1b:P218L,ORF1b:P314L,ORF1b:P976S,ORF1b:P1975S,ORF8:Q27*,ORF8:R52I,ORF8:K68*,ORF8:Y73C,S:N501Y,S:A570D,S:D614G,S:P681H,S:T716I,S:S982A,S:D1118H	ORF1a:S3675-,ORF1a:G3676-,ORF1a:F3677-,S:H69-,S:V70-,S:Y144-
PIDAKQSWTD	HP01461	yes	0			B.1.110.3	20A	PASS	99.5954	400	C241T,C601T,A1226G,A1777G,C3037T,C8389T,G12832T,G13958A,C14408T,A23403G,G25563T,G25939A,T26879A,G27915A,A28877T,G29402T	28254	1-55,29837-29904	N:S202C,N:D377Y,ORF1a:M321V,ORF1a:Q4189H,ORF1b:R164H,ORF1b:P314L,ORF3a:Q57H,ORF3a:D183N,S:D614G
PIDALSHNCN	HP07205	yes	0		EPI_ISL_3098500	B.1.369	20C	PASS	99.5954	400	C241T,C1059T,C3037T,T6283C,C14408T,C16260T,A20003G,C21846T,A23403G,G25563T,G26690T,C28821A		1-54,29837-29903	N:S183Y,ORF1a:T265I,ORF1b:P314L,ORF1b:D2179G,ORF3a:Q57H,S:T95I,S:D614G		13.83
PIDANNUINM	HP04244	yes	0		EPI_ISL_1662793	B.1.1.7	20I (Alpha, V1)	PASS	99.5954	393.961	C241T,A396G,C913T,A1291G,C2110T,C3037T,C3267T,C5388A,C5986T,T6954C,C14120T,C14408T,C14676T,C15279T,T16176C,C16332T,C19390T,A23063T,C23271A,A23403G,C23604A,C23709T,T24506G,G24914C,C25710T,C27972T,G28048T,A28095T,A28111G,G28280C,A28281T,T28282A,G28881A,G28882A,G28883C,C28977T,C29284T	11288-11297,21766-21772,21994-21997,28274	1-55,29837-29904	N:D3L,N:R203K,N:G204R,N:S235F,ORF1a:Q44R,ORF1a:T1001I,ORF1a:A1708D,ORF1a:I2230T,ORF1b:P218L,ORF1b:P314L,ORF1b:P1975S,ORF8:Q27*,ORF8:R52I,ORF8:K68*,ORF8:Y73C,S:N501Y,S:A570D,S:D614G,S:P681H,S:T716I,S:S982A,S:D1118H	ORF1a:S3675-,ORF1a:G3676-,ORF1a:F3677-,S:H69-,S:V70-,S:Y144-
PIDAQQTAVW	HP12014	yes	0		EPI_ISL_791356	B.1.147	20A	PASS	99.5954	400	C241T,C3037T,C11095T,C14408T,C15324T,A18638G,A23403G,C25433T,C26645T,C28854T,G29702A	0	1-55,29837-29904	N:S194L,ORF1b:P314L,ORF1b:K1724R,ORF3a:T14I,S:D614G		16.37
PIDARXEXST	HP05559	yes	0		EPI_ISL_2103320	B.1.1.7	20I (Alpha, V1)	PASS	96.405	271.65	C241T,C913T,C2110T,C3037T,C3267T,C5388A,C5986T,T6954C,G7042T,A10195G,C14120T,C14408T,C14676T,C15279T,T16176C,C23271A,A23403G,G23587T,C23604A,C23709T,T24506G,G24914C,C26681T,G26763T,C27972T,G28048T,G28075T,A28095T,A28111G,G28280C,A28281T,T28282A,G28881A,G28882A,G28883C,C28977T	11288-11297,21766-21772,21994-21997,28274	1-55,11601,22325-22543,22878-23145,27512-27809,29666-29904	M:A81S,N:D3L,N:R203K,N:G204R,N:S235F,ORF1a:T1001I,ORF1a:A1708D,ORF1a:I2230T,ORF1a:M2259I,ORF1b:P218L,ORF1b:P314L,ORF8:Q27*,ORF8:R52I,ORF8:C61F,ORF8:K68*,ORF8:Y73C,S:A570D,S:D614G,S:Q675H,S:P681H,S:T716I,S:S982A,S:D1118H	ORF1a:S3675-,ORF1a:G3676-,ORF1a:F3677-,S:H69-,S:V70-,S:Y144-
PIDASOSMKQ	HP08106	yes	0		EPI_ISL_3373186	AY.24	21A (Delta)	PASS	97.7862	344.884	G210T,C241T,C3037T,G4181T,C6402T,C7124T,C8986T,G9053T,C10029T,A11201G,A11332G,C14408T,G15451A,C16466T,A17236G,A18360G,C19220T,C21618G,A23403G,C23604G,C24208T,G24410A,C25184G,C25469T,C25702T,T26767C,T27638C,C27752T,C27874T,A28461G,G28881T,G28895T,G28916T,G29402T,G29742T	22029-22034,28248-28253,28271	1-54,21717-21990,22878-23144,29837-29903	M:I82T,N:D63G,N:R203M,N:A208S,N:G215C,N:D377Y,ORF1a:A1306S,ORF1a:P2046L,ORF1a:P2287S,ORF1a:V2930L,ORF1a:T3255I,ORF1a:T3646A,ORF1b:P314L,ORF1b:G662S,ORF1b:P1000L,ORF1b:I1257V,ORF1b:A1918V,ORF3a:S26L,ORF3a:P104S,ORF7a:V82A,ORF7a:T120I,ORF7b:T40I,ORF9b:T60A,S:T19R,S:R158G,S:D614G,S:P681R,S:D950N,S:Q1208E	ORF8:D119-,ORF8:F120-,S:E156-,S:F157-	22.575
PIDATFEYQK	HP06665	yes	0		EPI_ISL_2884973	B.1.1.7	20I (Alpha, V1)	PASS	96.1108	326.209	C241T,C913T,C2110T,C3037T,C3267T,C4021T,C5388A,C5986T,T6954C,G7042T,C9979T,A10195G,C14120T,C14408T,C14676T,C15279T,T16176C,G22205C,A23063T,C23271A,A23403G,C23604A,C23709T,T24506G,G24914C,C27972T,G28048T,G28075T,A28095T,A28111G,G28280C,A28281T,T28282A,G28881A,G28882A,G28883C,C28977T	11288-11296,21765-21770,21992-21994,28271	1-54,19276-19570,19912-20200,21147-21386,22325-22542,29837-29903	N:D3L,N:R203K,N:G204R,N:S235F,ORF1a:T1001I,ORF1a:A1708D,ORF1a:I2230T,ORF1a:M2259I,ORF1b:P218L,ORF1b:P314L,ORF8:Q27*,ORF8:R52I,ORF8:C61F,ORF8:K68*,ORF8:Y73C,S:D215H,S:N501Y,S:A570D,S:D614G,S:P681H,S:T716I,S:S982A,S:D1118H	ORF1a:S3675-,ORF1a:G3676-,ORF1a:F3677-,S:H69-,S:V70-,S:Y144-
PIDATUAERT	HP04716	yes	0		EPI_ISL_1805810	B.1.1.7	20I (Alpha, V1)	PASS	96.9334	330.299	C241T,C913T,C1263T,C2110T,C3037T,C3267T,C5388A,C5986T,T6954C,T7984C,C14120T,C14408T,C14676T,C15279T,T16176C,A23063T,C23271A,A23403G,C23604A,C23709T,T24506G,G24914C,C27972T,G28048T,A28095T,A28111G,G28280C,A28281T,T28282A,G28881A,G28882A,G28883C,C28977T	11288-11297,21766-21772,21994-21997,28274	1-55,1313-1596,19276-19571,22325-22543,29837-29904	N:D3L,N:R203K,N:G204R,N:S235F,ORF1a:T333M,ORF1a:T1001I,ORF1a:A1708D,ORF1a:I2230T,ORF1b:P218L,ORF1b:P314L,ORF8:Q27*,ORF8:R52I,ORF8:K68*,ORF8:Y73C,S:N501Y,S:A570D,S:D614G,S:P681H,S:T716I,S:S982A,S:D1118H	ORF1a:S3675-,ORF1a:G3676-,ORF1a:F3677-,S:H69-,S:V70-,S:Y144-
PIDAXASMXM	HP12004	yes	0		EPI_ISL_791349	B.1.509	20C	PASS	99.5954	400	C241T,C1059T,C1385T,G1738T,C1758T,C3037T,G3242A,C11916T,C13536T,C14408T,A23403G,C25521T,G25563T,C28087T,C28269T,G29332T,G29402T	0	1-55,29837-29904	N:D377Y,ORF1a:T265I,ORF1a:H374Y,ORF1a:A498V,ORF1a:G993S,ORF1a:S3884L,ORF1b:P314L,ORF3a:Q57H,ORF8:A65V,S:D614G		21.43
PIDAXBYYRS	HP05528	yes	0		EPI_ISL_2103305	B.1.1.7	20I (Alpha, V1)	PASS	98.4517	345.086	C241T,C913T,C2110T,C3037T,C3267T,C4021T,C5388A,C5986T,T6954C,G7042T,C7471T,C9979T,A10195G,C14120T,C14408T,C14676T,C15279T,T16176C,C23271A,A23403G,C23604A,C23709T,G24095T,T24506G,G24914C,A26766G,C27972T,G28048T,G28075T,A28095T,A28111G,G28280C,A28281T,T28282A,G28881A,G28882A,G28883C,C28977T	11288-11297,21766-21772,21994-21997,28274	1-55,22878-23145,24146-24221,29837-29904	M:I82V,N:D3L,N:R203K,N:G204R,N:S235F,ORF1a:T1001I,ORF1a:A1708D,ORF1a:I2230T,ORF1a:M2259I,ORF1b:P218L,ORF1b:P314L,ORF8:Q27*,ORF8:R52I,ORF8:C61F,ORF8:K68*,ORF8:Y73C,S:A570D,S:D614G,S:P681H,S:T716I,S:A845S,S:S982A,S:D1118H	ORF1a:S3675-,ORF1a:G3676-,ORF1a:F3677-,S:H69-,S:V70-,S:Y144-
PIDBCAGZHE	HP08824	yes	0		EPI_ISL_3814573	B.1.1.437	20B	PASS	98.6021	400	C241T,C3037T,A5106C,G8006A,C9907T,A10042G,T12094C,C14408T,C18189T,C18246T,G19525T,A23403G,G28881A,G28882A,G28883C,A28898G,G29734A		1-54,7672-7968,29837-29903	N:R203K,N:G204R,N:R209G,ORF1a:E1614A,ORF1a:G2581S,ORF1b:P314L,ORF1b:D2020Y,S:D614G		15.69
PIDBCWHXTG	HP07374	yes	0		EPI_ISL_3098626	B.1.306	20C	PASS	94.2648	256.261	C241T,C1059T,C3037T,C13708T,C14408T,G18186T,G20397T,C22564T,A23403G,G25563T,C25777T,C29614T,G29734C		1-54,2243-2529,5933-6197,19276-19570,19912-20200,21147-21386,22325-22542,29837-29903	ORF1a:T265I,ORF1b:L81F,ORF1b:P314L,ORF1b:M1573I,ORF1b:K2310N,ORF3a:Q57H,ORF3a:L129F,S:D614G		15.18
PIDBENVQQZ	HP04733	yes	0		EPI_ISL_1805819	B.1.1.7	20I (Alpha, V1)	PASS	99.5954	400	C241T,C913T,C1170A,C2110T,C3037T,C3267T,C5388A,C5986T,T6954C,G7042T,A10195G,C14120T,C14408T,C14676T,C15279T,C15720T,T16176C,A23063T,C23271A,A23403G,C23604A,C23709T,T24506G,G24914C,G25186T,C27972T,G28048T,G28075T,A28095T,A28111G,G28280C,A28281T,T28282A,G28881A,G28882A,G28883C,C28977T	11288-11297,21766-21772,21994-21997,28274	1-55,29837-29904	N:D3L,N:R203K,N:G204R,N:S235F,ORF1a:S302Y,ORF1a:T1001I,ORF1a:A1708D,ORF1a:I2230T,ORF1a:M2259I,ORF1b:P218L,ORF1b:P314L,ORF8:Q27*,ORF8:R52I,ORF8:C61F,ORF8:K68*,ORF8:Y73C,S:N501Y,S:A570D,S:D614G,S:P681H,S:T716I,S:S982A,S:D1118H,S:Q1208H	ORF1a:S3675-,ORF1a:G3676-,ORF1a:F3677-,S:H69-,S:V70-,S:Y144-
PIDBHWZNVD	HP05270	yes	0		EPI_ISL_2274148	B.1.1.7	20I (Alpha, V1)	PASS	97.9367	400	C241T,C583T,C913T,C2485T,C3037T,C3267T,C4784T,C5388A,C5986T,T6954C,T8603C,C14408T,C14676T,C15279T,T16176C,A17615G,C22227T,A23063T,C23271A,A23403G,C23604A,C23709T,T24506G,G24914C,G25437T,C25521A,C27972T,G28048T,A28111G,G28280C,A28281T,T28282A	11288-11297,21766-21772,21994-21997,22286-22301,28274	1-55,22325-22543,28225-28252,28757-29008,29837-29904	N:D3L,ORF1a:T1001I,ORF1a:L1507F,ORF1a:A1708D,ORF1a:I2230T,ORF1a:F2780L,ORF1b:P314L,ORF1b:K1383R,ORF3a:L15F,ORF3a:F43L,ORF8:Q27*,ORF8:R52I,ORF8:Y73C,S:A222V,S:N501Y,S:A570D,S:D614G,S:P681H,S:T716I,S:S982A,S:D1118H	ORF1a:S3675-,ORF1a:G3676-,ORF1a:F3677-,S:H69-,S:V70-,S:Y144-,S:L242-,S:A243-,S:L244-,S:H245-,S:R246-	23.07
PIDBNLLXWK	HP06147	yes	0	Negative	EPI_ISL_2455281	B.1.1.7	20I (Alpha, V1)	PASS	98.6021	356.744	C241T,C913T,C2110T,C2143T,C3037T,C3267T,C4784T,C5388A,C5986T,T6954C,T7984C,C14120T,C14408T,C14676T,C15279T,T16176C,C19390T,A23063T,C23271A,A23403G,C23604A,C23709T,T24506G,G24914C,C27972T,G28048T,A28095T,A28111G,G28280C,A28281T,T28282A,G28881A,G28882A,G28883C,C28977T,C29095T	11288-11297,21766-21772,21994-21997,28274	1-55,27512-27809,29837-29904	N:D3L,N:R203K,N:G204R,N:S235F,ORF1a:T1001I,ORF1a:L1507F,ORF1a:A1708D,ORF1a:I2230T,ORF1b:P218L,ORF1b:P314L,ORF1b:P1975S,ORF8:Q27*,ORF8:R52I,ORF8:K68*,ORF8:Y73C,S:N501Y,S:A570D,S:D614G,S:P681H,S:T716I,S:S982A,S:D1118H	ORF1a:S3675-,ORF1a:G3676-,ORF1a:F3677-,S:H69-,S:V70-,S:Y144-
PIDBNYZRAJ	HP03381	yes	0		EPI_ISL_1305894	B.1.1.7	20I (Alpha, V1)	PASS	99.5954	400	C241T,C913T,C2110T,C3037T,C3267T,C5388A,C5986T,T6954C,G7042T,C9979T,A10195G,C14120T,C14408T,C14676T,C15279T,T16176C,A23063T,C23271A,A23403G,C23604A,C23709T,T24506G,G24914C,C27972T,G28048T,G28075T,A28095T,A28111G,G28280C,A28281T,T28282A,G28881A,G28882A,G28883C,C28977T	11288-11297,21766-21772,21994-21997,28274	1-55,29837-29904	N:D3L,N:R203K,N:G204R,N:S235F,ORF1a:T1001I,ORF1a:A1708D,ORF1a:I2230T,ORF1a:M2259I,ORF1b:P218L,ORF1b:P314L,ORF8:Q27*,ORF8:R52I,ORF8:C61F,ORF8:K68*,ORF8:Y73C,S:N501Y,S:A570D,S:D614G,S:P681H,S:T716I,S:S982A,S:D1118H	ORF1a:S3675-,ORF1a:G3676-,ORF1a:F3677-,S:H69-,S:V70-,S:Y144-
PIDBUGHHKS	HP09528	yes	0		0	AY.24	21A (Delta)	PASS	97.6925	348.591	G210T,C241T,C3037T,C3330T,G4181T,C6402T,C7124T,C8986T,G9053T,C10029T,A11201G,A11332G,C14408T,G15451A,C16466T,A17236G,A18360G,C19220T,C21618G,T22917G,C22995A,A23403G,C23604G,C24208T,G24410A,C25469T,C25702T,T26767C,T27638C,C27752T,C27874T,A28461G,G28881T,G28895T,G28916T,G29402T,G29742T	22029-22034,27579-27581,28248-28253,28271	1-54,19276-19570,21717-21990,29837-29903	M:I82T,N:D63G,N:R203M,N:A208S,N:G215C,N:D377Y,ORF1a:T1022I,ORF1a:A1306S,ORF1a:P2046L,ORF1a:P2287S,ORF1a:V2930L,ORF1a:T3255I,ORF1a:T3646A,ORF1b:P314L,ORF1b:G662S,ORF1b:P1000L,ORF1b:I1257V,ORF1b:A1918V,ORF3a:S26L,ORF3a:P104S,ORF7a:F63H,ORF7a:V82A,ORF7a:T120I,ORF7b:T40I,ORF9b:T60A,S:T19R,S:R158G,S:L452R,S:T478K,S:D614G,S:P681R,S:D950N	ORF7a:Q62-,ORF8:D119-,ORF8:F120-,S:E156-,S:F157-
PIDBUZLZCZ	HP09353	yes	0		EPI_ISL_4418560	AY.20	21A (Delta)	PASS	96.7595	400	G210T,C241T,C2902T,C3037T,C3622T,G4181T,C6402T,C7124T,C8986T,G9053T,C10029T,A11201G,A11332G,C14408T,G15451A,T15628C,C16466T,G18079T,C19220T,C20402T,A20532G,C21077T,T21439G,C21618G,T22917G,C22995A,A23403G,C23604G,G24410A,G24872T,G25266T,C25469T,T26767C,T27638C,C27752T,C28147T,A28461G,G28881T,G28916T,G29402T,C29738T,G29742T	22029-22034,28248-28253,28271	1-54,19276-19570,21717-21990,27826-28104,29837-29903	M:I82T,N:D63G,N:R203M,N:G215C,N:D377Y,ORF1a:A1306S,ORF1a:P2046L,ORF1a:P2287S,ORF1a:V2930L,ORF1a:T3255I,ORF1a:T3646A,ORF1b:P314L,ORF1b:G662S,ORF1b:C721R,ORF1b:P1000L,ORF1b:V1538L,ORF1b:A1918V,ORF1b:S2312L,ORF1b:T2537I,ORF1b:S2658A,ORF3a:S26L,ORF7a:V82A,ORF7a:T120I,ORF8:P85L,ORF9b:T60A,S:T19R,S:R158G,S:L452R,S:T478K,S:D614G,S:P681R,S:D950N,S:V1104L,S:C1235F	ORF8:D119-,ORF8:F120-,S:E156-,S:F157-
PIDBWNUAVC	HP09640	yes	0			B.1	20C	PASS	99.5954	400	C241T,C1059T,C3037T,C6267T,C11916T,C14408T,C18998T,G20292T,A23403G,C24382T,G25563T,G29540A		1-54,29837-29903	ORF1a:T265I,ORF1a:A2001V,ORF1a:S3884L,ORF1b:P314L,ORF1b:A1844V,ORF3a:Q57H,S:D614G		12.92
PIDBXKZREO	HP05535	yes	0		EPI_ISL_2103310	B.1.1.7	20I (Alpha, V1)	PASS	99.5954	400	G174T,G210T,C241T,C913T,C2453T,C3037T,C3267T,C4534T,C5388A,C5986T,T6954C,T9016C,C9532T,C14408T,C14676T,C15279T,T16176C,A23063T,C23271A,A23403G,C23604A,C23709T,T24506G,G24914C,C27883T,C27972T,G28048T,A28111G,G28280C,A28281T,T28282A,G28881A,G28882A,G28883C,C28977T,G29736A	11288-11297,21766-21772,21994-21997,28274	1-55,29837-29904	N:D3L,N:R203K,N:G204R,N:S235F,ORF1a:L730F,ORF1a:T1001I,ORF1a:A1708D,ORF1a:I2230T,ORF1b:P314L,ORF7b:A43V,ORF8:Q27*,ORF8:R52I,ORF8:Y73C,S:N501Y,S:A570D,S:D614G,S:P681H,S:T716I,S:S982A,S:D1118H	ORF1a:S3675-,ORF1a:G3676-,ORF1a:F3677-,S:H69-,S:V70-,S:Y144-
PIDBXOBRJQ	HP08371	yes	0		EPI_ISL_3814285	B.1.617.2	21A (Delta)	PASS	98.6791	400	G210T,C241T,C1093A,C3037T,G4181T,C6040T,C6402T,C6638T,C7124T,C7926T,C8722T,T8800C,C8986T,G9053T,C10029T,A11201G,A11332G,T14014G,C14408T,G15451A,C16466T,C16726T,C19220T,C21618G,T22917G,C22995A,A23403G,C23604G,G24410A,C25416T,C25469T,T26767C,T27638C,C27752T,C27874T,G28073T,A28461G,G28881T,G28916T,G29402T,G29593T,A29700G,G29742T	22029-22034,28248-28253,28271	1-54,21717-21990,29837-29903	M:I82T,N:D63G,N:R203M,N:G215C,N:D377Y,ORF1a:A1306S,ORF1a:P2046L,ORF1a:H2125Y,ORF1a:P2287S,ORF1a:A2554V,ORF1a:V2930L,ORF1a:T3255I,ORF1a:T3646A,ORF1b:F183V,ORF1b:P314L,ORF1b:G662S,ORF1b:P1000L,ORF1b:H1087Y,ORF1b:A1918V,ORF3a:S26L,ORF7a:V82A,ORF7a:T120I,ORF7b:T40I,ORF8:L60F,ORF9b:T60A,S:T19R,S:R158G,S:L452R,S:T478K,S:D614G,S:P681R,S:D950N	ORF8:D119-,ORF8:F120-,S:E156-,S:F157-
PIDBXQZZLV	HP05550	yes	0		EPI_ISL_2103316	B.1.526	21F (Iota)	PASS	99.5954	400	A143G,C241T,C1059T,C3037T,T9867C,C14408T,C15720T,A16500C,A20262G,T21033C,C21575T,C21846T,A22320G,G23012A,A23403G,C23664T,C25416T,C25517T,G25563T,C27925T,C28869T,G28975A	11288-11297,28274	1-55,29837-29904	N:P199L,N:M234I,ORF1a:T265I,ORF1a:L3201P,ORF1b:P314L,ORF1b:Q1011H,ORF3a:P42L,ORF3a:Q57H,ORF8:T11I,S:L5F,S:T95I,S:D253G,S:E484K,S:D614G,S:A701V	ORF1a:S3675-,ORF1a:G3676-,ORF1a:F3677-
PIDBYVHZBR	HP02106	yes	0		EPI_ISL_981124	B.1.1.222	20B	PASS	92.1011	253	C241T,C3037T,G5164T,C14408T,T19839C,T20600C,G21800T,A23403G,G23621A,A23734G,A23756G,C25153T,C27213T,G28378T,G28881A,G28882A,G28883C,G29747T	0	1-55,2569-2851,3508-4078,5621-5895,8636-8914,13364-13626,25647-25925,27512-27809,29837-29904	N:R203K,N:G204R,ORF1a:E1633D,ORF1b:P314L,ORF1b:I2378T,ORF9b:R32L,S:D80Y,S:D614G,S:V687I,S:T732A		25.7
PIDBZUJIRG	HP05321	yes	0		EPI_ISL_2274161	B.1.1.7	20I (Alpha, V1)	PASS	98.7025	387.636	C241T,C913T,C2110T,G2782T,C3037T,C3267T,C4113T,C4456T,C5365T,C5388A,C5986T,T6954C,G11312A,C14120T,C14408T,C14676T,C15279T,T16176C,C16733T,C19390T,G22094T,C23271A,A23403G,C23604A,C23709T,T24506G,C24904T,G24914C,C27972T,G28048T,A28095T,A28111G,G28280C,A28281T,T28282A,G28881A,G28882A,G28883C,C28977T	11288-11297,21766-21772,21994-21997,28274	1-55,22878-23145,29837-29904	N:D3L,N:R203K,N:G204R,N:S235F,ORF1a:T1001I,ORF1a:A1283V,ORF1a:A1708D,ORF1a:I2230T,ORF1a:V3683I,ORF1b:P218L,ORF1b:P314L,ORF1b:S1089L,ORF1b:P1975S,ORF8:Q27*,ORF8:R52I,ORF8:K68*,ORF8:Y73C,S:D178Y,S:A570D,S:D614G,S:P681H,S:T716I,S:S982A,S:D1118H	ORF1a:S3675-,ORF1a:G3676-,ORF1a:F3677-,S:H69-,S:V70-,S:Y144-
PIDCABMJRQ	HP02494	yes	0		EPI_ISL_1092002	B.1.1.519	20B	PASS	99.5954	400	T201C,C203T,C222T,C241T,C936T,G1738T,T2489C,C3037T,C3140T,C10029T,C10954T,A11117G,C12789T,C14408T,T19839C,A19974G,C21306T,C22513T,C22995A,A23403G,C23604A,A23756G,A27426G,G28881A,G28882A,G28883C,C29197T,G29227T,G29321T	0	1-55,29837-29904	N:R203K,N:G204R,N:V350F,ORF1a:T224I,ORF1a:P959S,ORF1a:T3255I,ORF1a:I3618V,ORF1a:T4175I,ORF1b:P314L,S:T478K,S:D614G,S:P681H,S:T732A
PIDCABZGQP	HP03565	yes	0		EPI_ISL_1402854	B.1.1.7	20I (Alpha, V1)	PASS	99.5954	400	C241T,C913T,C1044T,C2110T,C3037T,C3267T,C3903T,C5388A,C5986T,A6646G,T6724C,T6954C,T7984C,C8140T,T11764C,C14120T,C14408T,C14676T,C15279T,T16176C,C19390T,C22329T,A23063T,C23271A,A23403G,C23604A,C23709T,T24506G,G24914C,G25687T,C27972T,G28048T,A28095T,A28111G,G28280C,A28281T,T28282A,G28881A,G28882A,G28883C,C28977T,C29272T	11288-11297,21766-21772,21994-21997,28274	1-55,29837-29904	N:D3L,N:R203K,N:G204R,N:S235F,ORF1a:A260V,ORF1a:T1001I,ORF1a:P1213L,ORF1a:A1708D,ORF1a:I2230T,ORF1b:P218L,ORF1b:P314L,ORF1b:P1975S,ORF3a:A99S,ORF8:Q27*,ORF8:R52I,ORF8:K68*,ORF8:Y73C,S:S256L,S:N501Y,S:A570D,S:D614G,S:P681H,S:T716I,S:S982A,S:D1118H	ORF1a:S3675-,ORF1a:G3676-,ORF1a:F3677-,S:H69-,S:V70-,S:Y144-	17.51
PIDCAQKTFX	HP02262	yes	0		EPI_ISL_1036281	B.1.2	20G	PASS	97.8731	226	C241T,A453G,C1059T,C3037T,G5230T,C6070T,G7936A,C10319T,C14408T,T17751G,A18424G,C21304T,C22281T,A23403G,A23583T,G25563T,G25907T,G26209T,C27964T,A28296T,C28472T,C28869T,T29760C,G29825A	0	1-55,22325-22543,27512-27809,29837-29904	N:N8I,N:P67S,N:P199L,ORF1a:Q63R,ORF1a:T265I,ORF1a:K1655N,ORF1a:L3352F,ORF1b:P314L,ORF1b:N1653D,ORF1b:R2613C,ORF3a:Q57H,ORF3a:G172V,ORF3a:V273L,ORF8:S24L,ORF9b:I5F,S:T240I,S:D614G,S:Y674F
PIDCBUKXNN	HP13038	yes	0		EPI_ISL_2691713	B.1	20A	PASS	99.5954	400	C241T,C3037T,C14408T,G17561A,A23403G		1-55,29837-29904	ORF1b:P314L,ORF1b:R1365Q,S:D614G		20.22
PIDCDMHZCK	HP04898	yes	0		EPI_ISL_1805906	B.1.1.7	20I (Alpha, V1)	PASS	97.8698	400	C66T,C241T,C913T,C2110T,C3037T,C3267T,C5388A,C5832T,C5986T,T6954C,T7984C,G10112T,C10422T,C14120T,C14408T,C14676T,C15279T,T16176C,C19390T,C23271A,A23403G,C23604A,C23709T,T24506G,G24914C,C26078T,C27972T,G28048T,A28095T,A28111G,G28280C,A28281T,T28282A,G28881A,G28882A,G28883C,C28977T	11288-11297,21766-21772,21994-21997,28274	1-55,9558-9807,22878-23145,29837-29904	N:D3L,N:R203K,N:G204R,N:S235F,ORF1a:T1001I,ORF1a:A1708D,ORF1a:S1856F,ORF1a:I2230T,ORF1a:V3283L,ORF1a:S3386F,ORF1b:P218L,ORF1b:P314L,ORF1b:P1975S,ORF3a:T229I,ORF8:Q27*,ORF8:R52I,ORF8:K68*,ORF8:Y73C,S:A570D,S:D614G,S:P681H,S:T716I,S:S982A,S:D1118H	ORF1a:S3675-,ORF1a:G3676-,ORF1a:F3677-,S:H69-,S:V70-,S:Y144-
PIDCELPRDN	HP05357	yes	0		EPI_ISL_2274177	B.1.526	21F (Iota)	PASS	92.7499	138.701	C1059T,C3037T,C4456T,C6026T,T9867C,C10775T,A11399G,C12132T,T13977C,C14408T,A16500C,G17193T,T17650C,A20262G,T20592C,C21575T,C21846T,A22320G,G22992A,A23403G,C23664T,C23731T,C25517T,G25563T,C27925T,C28531T,C28869T,G28975A	11288-11297,28274	1-343,7672-7969,9246-9503,12235-12440,19276-19571,20868-21105,27512-27809,29666-29904	N:P199L,N:M234I,ORF1a:T265I,ORF1a:P1921S,ORF1a:L3201P,ORF1a:P3504S,ORF1a:M3712V,ORF1a:A3956V,ORF1b:P314L,ORF1b:Q1011H,ORF1b:E1242D,ORF1b:F1395L,ORF3a:P42L,ORF3a:Q57H,ORF8:T11I,ORF9b:T83I,S:L5F,S:T95I,S:D253G,S:S477N,S:D614G,S:A701V	ORF1a:S3675-,ORF1a:G3676-,ORF1a:F3677-
PIDCGOLYNO	HP09108	yes	0		EPI_ISL_4418760	B.1.1.207	20B	PASS	98.8864	400	C241T,C3037T,T9172C,A10948G,C10977T,C14408T,C16362T,G19009A,A23403G,C23604A,A24874G,G26730T,A26927G,G28881A,G28882A,G28883C		1-54,6847-7058,29837-29903	M:V70F,N:R203K,N:G204R,ORF1a:A3571V,ORF1b:P314L,ORF1b:D1848N,S:D614G,S:P681H		14.84
PIDCJGYQKS	HP07647	yes	0	Positive	EPI_ISL_3373229	B.1.617.2	21A (Delta)	PASS	98.6791	400	G210T,C241T,C1218T,C3037T,G4181T,C6402T,T6478C,C7124T,C7948T,C8986T,G9053T,T9505C,C10029T,A11201G,A11332G,C14408T,G15451A,C16466T,G17259C,C19220T,G21372T,C21618G,C22482T,T22917G,C22995A,A23403G,C23604G,G24410A,C25469T,G26660T,T26767C,G27604A,T27638C,C27752T,C27874T,A28461G,G28881T,G28916T,G29254A,G29402T,G29742T	22029-22034,28248-28253,28271	1-54,21717-21990,29837-29903	M:L46F,M:I82T,N:D63G,N:R203M,N:G215C,N:D377Y,ORF1a:S318L,ORF1a:A1306S,ORF1a:P2046L,ORF1a:P2287S,ORF1a:V2930L,ORF1a:T3255I,ORF1a:T3646A,ORF1b:P314L,ORF1b:G662S,ORF1b:P1000L,ORF1b:E1264D,ORF1b:A1918V,ORF1b:Q2635H,ORF3a:S26L,ORF7a:V71I,ORF7a:V82A,ORF7a:T120I,ORF7b:T40I,ORF9b:T60A,S:T19R,S:R158G,S:T307I,S:L452R,S:T478K,S:D614G,S:P681R,S:D950N	ORF8:D119-,ORF8:F120-,S:E156-,S:F157-
PIDCLFMKUI	HP13053	yes	0		EPI_ISL_2691720	B.1.494	20C	PASS	99.5954	400	C241T,C1059T,C3037T,C11916T,C13252T,C14408T,A23403G,G25563T		1-55,29837-29904	ORF1a:T265I,ORF1a:S3884L,ORF1b:P314L,ORF3a:Q57H,S:D614G		21.41
PIDCLSKJEJ	HP03106	yes	0		EPI_ISL_1238946	A.2.5	19B	PASS	97.7394	400	C275T,C1567T,C2395T,C3165T,C4543T,A5234G,A5488G,C8782T,T9477A,C10029T,C11005A,C12815T,T14399C,C14805T,C16466T,T16857C,G17893T,T18417C,A22525G,T22917G,A23403G,G24697A,C25613T,G25979T,C26681T,T28144C,A28272T,C28657T,C28863T,G28975T,C29366T,C29421T	21984-21993	1-55,22014-22291,25647-25925,29837-29904	N:S197L,N:M234I,N:P365S,N:P383L,ORF1a:L4F,ORF1a:A967V,ORF1a:K1657E,ORF1a:F3071Y,ORF1a:T3255I,ORF1a:H3580Q,ORF1b:V311A,ORF1b:P1000L,ORF1b:A1476S,ORF3a:S74F,ORF3a:G196V,ORF8:L84S,S:L452R,S:D614G	S:L141-,S:G142-,S:V143-
PIDCMLYDUU	HP07313	yes	0		EPI_ISL_3098583	AY.15	21A (Delta)	PASS	98.6791	400	C193T,G210T,C241T,C1191T,C1267T,C3037T,C5184T,C9891T,A11023G,T11418C,T12946C,G14187A,C14408T,G15451A,C16466T,C18176T,C19160T,A20262G,C21618G,T22917G,C22995A,A23403G,C23604G,G24410A,C25469T,A25806G,C25919T,T26767C,T27638C,C27739T,C27752T,G28202A,A28461G,G28881T,G29402T,G29742T	22029-22034,28248-28253,28271	1-54,21717-21990,29837-29903	M:I82T,N:D63G,N:R203M,N:D377Y,ORF1a:P309L,ORF1a:P1640L,ORF1a:A3209V,ORF1a:V3718A,ORF1b:P314L,ORF1b:G662S,ORF1b:P1000L,ORF1b:P1570L,ORF1b:S1898F,ORF3a:S26L,ORF3a:T176I,ORF7a:V82A,ORF7a:L116F,ORF7a:T120I,ORF9b:T60A,S:T19R,S:R158G,S:L452R,S:T478K,S:D614G,S:P681R,S:D950N	ORF8:D119-,ORF8:F120-,S:E156-,S:F157-
PIDCNBPSHL	HP03491	yes	0		EPI_ISL_1402811	B.1.351	20H (Beta, V2)	PASS	97.8731	370.773	G174T,C241T,T661C,C1059T,G1577A,G1820A,A2692T,C3037T,G3340T,C5100T,G5230T,T9892G,A10323G,C13620T,C14408T,A17622G,C19524T,A21801C,A22206G,G22813T,G23012A,A23063T,A23403G,C23664T,G25563A,C25904T,G26158T,C26456T,C28253T,C28887T,C29743T,C29754T	11288-11297,22287-22296	1-55,7672-7969,22325-22543,29837-29904	E:P71L,N:T205I,ORF1a:T265I,ORF1a:V438I,ORF1a:G519S,ORF1a:S1612L,ORF1a:K1655N,ORF1a:K3353R,ORF1b:P314L,ORF3a:S171L,ORF3a:V256F,S:D80A,S:D215G,S:K417N,S:E484K,S:N501Y,S:D614G,S:A701V	ORF1a:S3675-,ORF1a:G3676-,ORF1a:F3677-,S:L241-,S:L242-,S:A243-
PIDCNORHLY	HP02002	yes	0		EPI_ISL_2691752	B.1.498	20C	PASS	99.5954	398	C241T,C1059T,C3037T,C3768T,C11916T,C14408T,A16839G,C18998T,A23403G,G25563T,G29540A		1-55,29837-29904	ORF1a:T265I,ORF1a:T1168I,ORF1a:S3884L,ORF1b:P314L,ORF1b:A1844V,ORF3a:Q57H,S:D614G		18.2
PIDCNPFDEC	HP04539	yes	0		EPI_ISL_1662985	B.1.1.7	20I (Alpha, V1)	PASS	99.5954	400	C241T,C913T,C3037T,C3267T,C5388A,C5986T,T6954C,C7299T,C14408T,C14676T,C15045T,T15096C,C15279T,T16176C,A23063T,C23271A,A23403G,C23604A,C23709T,T24506G,G24914C,C26606T,C27972T,G28048T,A28095T,A28111G,G28280C,A28281T,T28282A,A28877T,G28878C,G28881A,G28882A,G28883C,C28977T	11288-11297,21766-21772,21994-21997,28274	1-55,29837-29904	N:D3L,N:R203K,N:G204R,N:S235F,ORF1a:T1001I,ORF1a:A1708D,ORF1a:I2230T,ORF1a:A2345V,ORF1b:P314L,ORF8:Q27*,ORF8:R52I,ORF8:K68*,ORF8:Y73C,S:N501Y,S:A570D,S:D614G,S:P681H,S:T716I,S:S982A,S:D1118H	ORF1a:S3675-,ORF1a:G3676-,ORF1a:F3677-,S:H69-,S:V70-,S:Y144-
PIDCNRWASU	HP07686	yes	0			B.1.617.2	21A (Delta)	PASS	91.3153	340.059	G210T,C241T,C3037T,C5184T,A5584G,G7393T,C9891T,T11418C,C11514T,C11606T,C13019T,G14277T,C14408T,G15451A,C16466T,C21618G,C21622T,T22917G,C22995A,A23403G,C23604G,C23683T,G24410A,C25469T,G26062T,T26767C,G27112A,G27516A,T27638C,C27752T,A28461G,G28881T,G29402T,C29738A,G29742T	28248-28253,28271	1-54,5621-5894,7093-7332,13962-14232,19276-19570,19912-20200,21717-22542,27191-27471,29837-29903	M:I82T,M:S197N,N:D63G,N:R203M,N:D377Y,ORF1a:P1640L,ORF1a:A3209V,ORF1a:V3718A,ORF1a:T3750I,ORF1b:R270S,ORF1b:P314L,ORF1b:G662S,ORF1b:P1000L,ORF3a:S26L,ORF3a:G224C,ORF7a:V82A,ORF7a:T120I,ORF9b:T60A,S:T19R,S:L452R,S:T478K,S:D614G,S:P681R,S:D950N	ORF8:D119-,ORF8:F120-
PIDCOPCLHN	HP03857	yes	0		EPI_ISL_1468641	B.1.1.7	20I (Alpha, V1)	PASS	98.8663	390.927	C241T,C913T,C2110T,C3037T,C3267T,C4021T,C5388A,C5986T,T6954C,G7042T,C9979T,A10195G,C14120T,C14408T,C14676T,C15279T,T16176C,A23063T,C23271A,A23403G,C23604A,C23709T,T24506G,G24914C,C27972T,G28048T,G28075T,A28095T,A28111G,G28280C,A28281T,T28282A,G28881A,G28882A,G28883C,C28977T	11288-11297,21766-21772,21994-21997,28274	1-55,22325-22543,29837-29904	N:D3L,N:R203K,N:G204R,N:S235F,ORF1a:T1001I,ORF1a:A1708D,ORF1a:I2230T,ORF1a:M2259I,ORF1b:P218L,ORF1b:P314L,ORF8:Q27*,ORF8:R52I,ORF8:C61F,ORF8:K68*,ORF8:Y73C,S:N501Y,S:A570D,S:D614G,S:P681H,S:T716I,S:S982A,S:D1118H	ORF1a:S3675-,ORF1a:G3676-,ORF1a:F3677-,S:H69-,S:V70-,S:Y144-
PIDCRXPSJB	HP02641	yes	0		EPI_ISL_1171781	A.2.5	19B	PASS	97.7394	400	C275T,C1567T,C3165T,C4543T,A5234G,A5488G,C8782T,T9477A,C10029T,C11005A,C12815T,T14399C,C14805T,C16466T,T16857C,G17893T,T18417C,A22525G,T22917G,A23403G,G24697A,C25613T,G25979T,C26681T,T28144C,A28272T,C28657T,C28863T,G28975T,C29366T,C29421T	21984-21993	1-55,22014-22291,25647-25925,29837-29904	N:S197L,N:M234I,N:P365S,N:P383L,ORF1a:L4F,ORF1a:A967V,ORF1a:K1657E,ORF1a:F3071Y,ORF1a:T3255I,ORF1a:H3580Q,ORF1b:V311A,ORF1b:P1000L,ORF1b:A1476S,ORF3a:S74F,ORF3a:G196V,ORF8:L84S,S:L452R,S:D614G	S:L141-,S:G142-,S:V143-	18.6
PIDCTOQSLJ	HP04943	yes	0		EPI_ISL_2691783	B.1.1.7	20I (Alpha, V1)	PASS	98.8663	386.878	C241T,C913T,A929G,C2110T,C3037T,C3267T,C5388A,C5986T,T6954C,T7984C,C14120T,C14408T,C14676T,C15279T,T16176C,C19390T,A23063T,C23271A,A23403G,C23604A,C23709T,T24506G,G24914C,C27972T,G28048T,A28095T,A28111G,G28280C,A28281T,T28282A,G28881A,G28882A,G28883C,C28977T	11288-11297,21766-21772,21994-21997,28274	1-55,22325-22543,29837-29904	N:D3L,N:R203K,N:G204R,N:S235F,ORF1a:I222V,ORF1a:T1001I,ORF1a:A1708D,ORF1a:I2230T,ORF1b:P218L,ORF1b:P314L,ORF1b:P1975S,ORF8:Q27*,ORF8:R52I,ORF8:K68*,ORF8:Y73C,S:N501Y,S:A570D,S:D614G,S:P681H,S:T716I,S:S982A,S:D1118H	ORF1a:S3675-,ORF1a:G3676-,ORF1a:F3677-,S:H69-,S:V70-,S:Y144-
PIDCUHDKLY	HP13088	yes	0	Negative	EPI_ISL_2691735	B.1	20C	PASS	99.592	400	C241T,C1059T,C3037T,C8447A,C14408T,A20755C,A23403G,C24382T,G25563T		1-55,8442,29837-29904	ORF1a:T265I,ORF1a:Q2728K,ORF1b:P314L,ORF1b:S2430R,ORF3a:Q57H,S:D614G		27.24
PIDCWPKQUX	HP05359	yes	0		EPI_ISL_2274178	B.1.637	20C	PASS	95.7697	228.368	C1059T,C2878T,C3037T,G5300T,C5581T,C6031T,A9749G,T9867C,C9891T,G11804A,C12525T,T12628C,C14408T,A22025C,T22032C,T22917G,A23403G,C24138A,G24410C,C25413T,C25517T,G25563T,C25703T,C27925T,G28044T,C28887T,G28975A	11288-11297,28274	1-343,5260-5288,7672-7969,9246-9503,21717-21991,29837-29904	N:T205I,N:M234I,ORF1a:T265I,ORF1a:A1679S,ORF1a:K3162E,ORF1a:L3201P,ORF1a:A3209V,ORF1a:V3847I,ORF1a:T4087I,ORF1b:P314L,ORF3a:P42L,ORF3a:Q57H,ORF3a:P104L,ORF8:T11I,ORF8:A51S,S:S155R,S:F157S,S:L452R,S:D614G,S:T859N,S:D950H	ORF1a:S3675-,ORF1a:G3676-,ORF1a:F3677-
PIDCXIYIPP	HP04796	yes	0		EPI_ISL_2691788	B.1.243	20A	PASS	98.5988	400	C241T,C1427T,G1444T,C3037T,C5310T,G6618A,C10741T,A13873C,C14408T,A20268G,A23403G,C23604A,T24076C,C28854T,C28887T,G29266A,T29710C		1-55,4883,7672-7969,29837-29904	N:S194L,N:T205I,ORF1a:H388Y,ORF1a:L393F,ORF1a:T1682I,ORF1a:G2118D,ORF1b:I136L,ORF1b:P314L,S:D614G,S:P681H
PIDDDOZRGV	HP09623	yes	0			AY.25	21A (Delta)	PASS	93.6294	196.662	G210T,C241T,C3037T,G4181T,C6402T,C7124T,C8986T,G9053T,C10029T,A11201G,A11332G,G12801A,C14408T,G15451A,C16466T,C17550T,C19220T,C21618G,G22801T,T22917G,C22995A,A23403G,C23604G,G24410A,C25469T,G26107C,T26767C,C27393T,C27874T,C27920T,A28461G,G29742T,G29779T	28248-28253,28271	1-54,6847-7058,19276-19570,21717-22290,27507,27512-27808,28757-29007,29357-29510,29837-29903	M:I82T,N:D63G,ORF1a:A1306S,ORF1a:P2046L,ORF1a:P2287S,ORF1a:V2930L,ORF1a:T3255I,ORF1a:T3646A,ORF1a:R4179K,ORF1b:P314L,ORF1b:G662S,ORF1b:P1000L,ORF1b:A1918V,ORF3a:S26L,ORF3a:E239Q,ORF7b:T40I,ORF9b:T60A,S:T19R,S:L452R,S:T478K,S:D614G,S:P681R,S:D950N	ORF8:D119-,ORF8:F120-
PIDDDOZRGV	HP09523	yes	0			AY.25	21A (Delta)	PASS	97.6925	400	G210T,C241T,C3037T,G4181T,C6402T,C7124T,C8986T,G9053T,C10029T,A11201G,A11332G,G12801A,C14408T,G15451A,C16466T,C17550T,C19220T,C21618G,C22224T,G22801T,T22917G,C22995A,A23403G,C23604G,G24410A,C25469T,G26107C,T26767C,C27393T,A27507C,T27638C,C27752T,C27874T,C27920T,A28461G,G28881T,G28916T,G29402T,G29742T,G29779T	22029-22034,28248-28253,28271	1-54,19276-19570,21717-21990,29837-29903	M:I82T,N:D63G,N:R203M,N:G215C,N:D377Y,ORF1a:A1306S,ORF1a:P2046L,ORF1a:P2287S,ORF1a:V2930L,ORF1a:T3255I,ORF1a:T3646A,ORF1a:R4179K,ORF1b:P314L,ORF1b:G662S,ORF1b:P1000L,ORF1b:A1918V,ORF3a:S26L,ORF3a:E239Q,ORF7a:V82A,ORF7a:T120I,ORF7b:T40I,ORF9b:T60A,S:T19R,S:R158G,S:S221L,S:L452R,S:T478K,S:D614G,S:P681R,S:D950N	ORF8:D119-,ORF8:F120-,S:E156-,S:F157-
PIDDEWGDNP	HP13055	yes	0		EPI_ISL_2691721	B.1	20C	PASS	99.5954	400	C241T,C1059T,C3037T,C13536T,C14408T,A23403G,G25563T,G27621A		1-55,29837-29904	ORF1a:T265I,ORF1b:P314L,ORF3a:Q57H,S:D614G		28.01
PIDDIUQPXM	HP07448	yes	0	Positive	EPI_ISL_3098682	AY.25	21A (Delta)	PASS	98.6791	400	G210T,C241T,C3037T,G4181T,C6402T,C7124T,C8986T,G9053T,C10029T,A11201G,A11332G,C14408T,G15451A,C16466T,C19220T,C21618G,T22917G,C22995A,A23403G,C23604G,G24410A,C25469T,G26107C,C26125A,T26767C,A27507C,T27638C,C27752T,C27874T,A28461G,G28881T,G28916T,G29402T,G29742T	22029-22034,28248-28253,28271	1-54,21717-21990,29837-29903	M:I82T,N:D63G,N:R203M,N:G215C,N:D377Y,ORF1a:A1306S,ORF1a:P2046L,ORF1a:P2287S,ORF1a:V2930L,ORF1a:T3255I,ORF1a:T3646A,ORF1b:P314L,ORF1b:G662S,ORF1b:P1000L,ORF1b:A1918V,ORF3a:S26L,ORF3a:E239Q,ORF3a:Q245K,ORF7a:V82A,ORF7a:T120I,ORF7b:T40I,ORF9b:T60A,S:T19R,S:R158G,S:L452R,S:T478K,S:D614G,S:P681R,S:D950N	ORF8:D119-,ORF8:F120-,S:E156-,S:F157-	16.7
PIDDKKCKTL	HP05290	yes	0		EPI_ISL_2103268	B.1.1.7	20I (Alpha, V1)	PASS	98.027	335.603	C241T,C913T,A929G,C2110T,C2156T,C3037T,C3267T,C5388A,C5986T,T6954C,T7984C,C14120T,C14408T,C14676T,C15279T,T16176C,C19390T,A23063T,C23271A,A23403G,C23604A,C23709T,T24506G,G24914C,C27972T,G28048T,A28095T,A28111G,G28280C,A28281T,T28282A,G28881A,G28882A,G28883C,C28977T	11288-11297,21766-21772,21994-21997,28274	1-55,7672-7969,27512-27590,27715-27809,29837-29904	N:D3L,N:R203K,N:G204R,N:S235F,ORF1a:I222V,ORF1a:L631F,ORF1a:T1001I,ORF1a:A1708D,ORF1a:I2230T,ORF1b:P218L,ORF1b:P314L,ORF1b:P1975S,ORF8:Q27*,ORF8:R52I,ORF8:K68*,ORF8:Y73C,S:N501Y,S:A570D,S:D614G,S:P681H,S:T716I,S:S982A,S:D1118H	ORF1a:S3675-,ORF1a:G3676-,ORF1a:F3677-,S:H69-,S:V70-,S:Y144-
PIDDKWPWUP	HP13042	yes	0		EPI_ISL_2691716	B.1.332	20C	PASS	99.5954	400	C241T,C1059T,C1917T,C3037T,C14408T,G20005A,A23403G,G25563T		1-55,29837-29904	ORF1a:T265I,ORF1a:T551I,ORF1b:P314L,ORF1b:G2180S,ORF3a:Q57H,S:D614G		30.45
PIDDMVSLJO	HP01519	yes	0		EPI_ISL_911841	B.1.2	20G	PASS	97.7159	281.248	C241T,C1059T,C3037T,G8083A,C9803T,C10319T,C11416T,C12312T,C13517T,C14408T,C14805T,C16111T,A18424G,C21191T,C21234T,C21304T,A21849G,C21911T,C21952T,A23403G,G25563T,G25907T,C27964T,C28472T,C28677T,T28705C,C28869T	0	1-55,7672-7969,9835-10100,29837-29904	N:P67S,N:T135I,N:P199L,ORF1a:T265I,ORF1a:M2606I,ORF1a:L3352F,ORF1a:A4016V,ORF1b:T17I,ORF1b:P314L,ORF1b:N1653D,ORF1b:A2575V,ORF1b:R2613C,ORF3a:Q57H,ORF3a:G172V,ORF8:S24L,S:E96G,S:D614G
PIDDPUPVNL	HP04887	yes	0		EPI_ISL_1805902	B.1.637	20C	PASS	96.8498	395.714	C241T,C1059T,C2878T,C3037T,G5300T,C5581T,C6031T,T9867C,C9891T,G11804A,T12628C,G13659A,C14408T,G15982T,A22025C,T22032C,A23403G,C24138A,G24410C,C25413T,C25517T,G25563T,C25703T,C27925T,G28044T,C28887T,C28937T,G28975A	11288-11297,28274	1-55,5260-5288,9558-9807,21717-21994,22878-23145,29837-29904	N:T205I,N:M234I,ORF1a:T265I,ORF1a:A1679S,ORF1a:L3201P,ORF1a:A3209V,ORF1a:V3847I,ORF1b:P314L,ORF1b:V839L,ORF3a:P42L,ORF3a:Q57H,ORF3a:P104L,ORF8:T11I,ORF8:A51S,S:S155R,S:F157S,S:D614G,S:T859N,S:D950H	ORF1a:S3675-,ORF1a:G3676-,ORF1a:F3677-
PIDDXJBSUL	HP05673	yes	0			P.1.10	20J (Gamma, V3)	PASS	92.6328	239.861	C241T,T733C,C1059T,C1427T,C2749T,C2841T,C3037T,C3828T,C5581T,A5648C,A6319G,A9749G,A12030G,C12778T,C14408T,G17259T,C21614T,C21621A,C21638T,A21801G,A22812C,T22917G,A23403G,G24410C,C24642T,C24784T,G25088T,C25413T,C25517T,G25563T,C27925T,G28044T,G28167A,A28877T,G28878C,G28881A,G28882A,G28883C	11288-11297,21994-21997	1-55,10427,10738-11023,13364-13626,19276-19571,21147-21387,22014-22543,24138,27512-27809,28262,29666-29904	N:R203K,N:G204R,ORF1a:T265I,ORF1a:H388Y,ORF1a:A859V,ORF1a:S1188L,ORF1a:K1795Q,ORF1a:K3162E,ORF1a:Q3922R,ORF1b:P314L,ORF1b:E1264D,ORF3a:P42L,ORF3a:Q57H,ORF8:T11I,ORF8:A51S,ORF8:E92K,S:L18F,S:T20N,S:P26S,S:D80G,S:K417T,S:L452R,S:D614G,S:D950H,S:T1027I,S:V1176F	ORF1a:S3675-,ORF1a:G3676-,ORF1a:F3677-,S:Y144-
PIDEAUSZWF	HP12172	yes	0		EPI_ISL_791474	B.1.2	20G	PASS	99.5954		C241T,C1059T,C3037T,T7348A,G7560A,G8083A,C10319T,C14408T,C14724T,C14805T,C18131T,G18186T,A18424G,C18664T,C21304T,A23403G,G25563T,G25907T,G26211T,C26423A,C27964T,C28311T,C28472T,C28869T	0	1-55,29837-29904	E:S60Y,N:P13L,N:P67S,N:P199L,ORF1a:T265I,ORF1a:N2361K,ORF1a:R2432K,ORF1a:M2606I,ORF1a:L3352F,ORF1b:P314L,ORF1b:T1555I,ORF1b:M1573I,ORF1b:N1653D,ORF1b:R2613C,ORF3a:Q57H,ORF3a:G172V,ORF8:S24L,ORF9b:P10S,S:D614G		21.08
PIDEAVBGVM	HP01376	yes	0		EPI_ISL_887526	B.1.396	20A	PASS	98.6021	239.068	C241T,G940A,C1191T,C3037T,T3949C,C5365T,C9521A,C14408T,A20268G,A21150T,C23185T,A23403G,C24904T,T26061A,G26526T,T27499G,C28854T,C28887T,G29422T,A29567G		1-55,7672-7969,29837-29904	M:A2S,N:S194L,N:T205I,ORF1a:P309L,ORF1a:L3086I,ORF1b:P314L,ORF7a:S36A,S:D614G		15.08
PIDECKYQKB	HP09495	yes	0		EPI_ISL_4418463	B.1.617.2	21A (Delta)	PASS	95.3951	399.506	G210T,C241T,G487A,C3037T,G4181T,G5880A,C6402T,C7124T,C8016T,C8986T,G9053T,C10029T,C11109T,A11201G,A11332G,A11456G,C12809T,C14408T,G15451A,C15720T,C16466T,T16986C,C19220T,C19859T,A20728G,C21618G,T22917G,C22995A,A23299G,A23403G,C23604G,G24410A,C25469T,T26767C,T27638C,C27752T,C27874T,A28461G,G29050A,G29402T,C29509T	22029-22034,28248-28253,28271	1-54,5933-6197,19276-19570,21717-21990,28757-29007,29666-29903	M:I82T,N:D63G,N:D377Y,ORF1a:A1306S,ORF1a:S1872N,ORF1a:P2046L,ORF1a:P2287S,ORF1a:A2584V,ORF1a:V2930L,ORF1a:T3255I,ORF1a:A3615V,ORF1a:T3646A,ORF1a:I3731V,ORF1a:L4182F,ORF1b:P314L,ORF1b:G662S,ORF1b:P1000L,ORF1b:A1918V,ORF1b:A2131V,ORF1b:K2421E,ORF3a:S26L,ORF7a:V82A,ORF7a:T120I,ORF7b:T40I,ORF9b:T60A,S:T19R,S:R158G,S:L452R,S:T478K,S:D614G,S:P681R,S:D950N	ORF8:D119-,ORF8:F120-,S:E156-,S:F157-
PIDEFIMHFK	HP01186	yes	0		EPI_ISL_981058	B.1.605	20C	PASS	98.6322	354.44	C241T,C1059T,C2232T,C2571T,C3037T,G4527A,C10350T,C10747T,C12616T,C13694T,T14103C,C14408T,T14619A,C14937T,A23403G,G23593C,A24679G,C24909A,G25249T,G25563T,G27258T,C28887T	28032-28034	1-55,2243-2530,21549,29837-29904	N:T205I,ORF1a:T265I,ORF1a:A656V,ORF1a:P769L,ORF1a:R1421K,ORF1a:P3362L,ORF1b:T76I,ORF1b:P314L,ORF3a:Q57H,ORF6:M19I,S:D614G,S:Q677H,S:T1116N,S:M1229I
PIDEGVNGUD	HP02509	yes	0		EPI_ISL_1091988	B.1.2	20G	PASS	98.6791	400	C241T,G872A,C1059T,G1944A,C3037T,A3962G,C5467T,G8083A,C10319T,G11365A,G12243T,A13949G,C14408T,C14805T,C16308T,A17184C,C17339T,A18424G,C19955T,C21304T,G22131T,A23403G,C24378T,G25563T,G25907T,G27754C,C27964T,G28077T,C28472T,C28869T,C29296T	0	1-55,1624-1898,29837-29904	N:P67S,N:P199L,ORF1a:D203N,ORF1a:T265I,ORF1a:R560H,ORF1a:K1233E,ORF1a:M2606I,ORF1a:L3352F,ORF1a:R3993L,ORF1b:D161G,ORF1b:P314L,ORF1b:A1291V,ORF1b:N1653D,ORF1b:T2163I,ORF1b:R2613C,ORF3a:Q57H,ORF3a:G172V,ORF7a:E121Q,ORF8:S24L,ORF8:V62L,S:R190M,S:D614G,S:S939F
PIDEKJTYHC	HP09300	yes	0		EPI_ISL_4418469	AY.20	21A (Delta)	PASS	96.6893	368.943	G90A,G210T,C241T,C3037T,G3242T,G4181T,C6402T,C7124T,C7768T,C8986T,G9053T,C10029T,A11201G,A11332G,C14408T,G15451A,T15628C,C16466T,G18079T,C19220T,A20532G,C21618G,T22917G,C22995A,A23403G,C23604G,G24410A,G24872T,C25469T,T26765C,T26767C,C26912T,T27638C,C27752T,C27874T,A28117C,A28461G,G28881T,G28916T,G29402T,C29738T,G29742T	28248-28253,28271	1-54,19276-19570,21717-22290,29837-29903	M:I82T,N:D63G,N:R203M,N:G215C,N:D377Y,ORF1a:G993C,ORF1a:A1306S,ORF1a:P2046L,ORF1a:P2287S,ORF1a:V2930L,ORF1a:T3255I,ORF1a:T3646A,ORF1b:P314L,ORF1b:G662S,ORF1b:C721R,ORF1b:P1000L,ORF1b:V1538L,ORF1b:A1918V,ORF3a:S26L,ORF7a:V82A,ORF7a:T120I,ORF7b:T40I,ORF8:D75A,ORF9b:T60A,S:T19R,S:L452R,S:T478K,S:D614G,S:P681R,S:D950N,S:V1104L	ORF8:D119-,ORF8:F120-
PIDELAUQZJ	HP04551	yes	0		EPI_ISL_1662992	B.1.1.7	20I (Alpha, V1)	PASS	99.0168	400	C241T,T820C,C913T,C3037T,C3267T,C5388A,C5986T,T6954C,C14408T,C14676T,C14724T,T15096C,C15279T,T16176C,A23063T,C23271A,A23403G,C23604A,C23709T,T24506G,G24914C,G25785T,C27972T,G28048T,A28095T,A28111G,G28280C,A28281T,T28282A,G28881A,G28882A,G28883C,C28977T,C29272T	11288-11297,21766-21772,21994-21997,28274	1-55,11074-11076,29666-29904	N:D3L,N:R203K,N:G204R,N:S235F,ORF1a:T1001I,ORF1a:A1708D,ORF1a:I2230T,ORF1b:P314L,ORF3a:W131C,ORF8:Q27*,ORF8:R52I,ORF8:K68*,ORF8:Y73C,S:N501Y,S:A570D,S:D614G,S:P681H,S:T716I,S:S982A,S:D1118H	ORF1a:S3675-,ORF1a:G3676-,ORF1a:F3677-,S:H69-,S:V70-,S:Y144-
PIDEMMNIUD	HP09107	yes	0		EPI_ISL_4418763	B.1.1	20B	PASS	98.3681	392.334	C241T,C335T,C815T,C2388T,C3037T,C3411T,C3429T,C9693T,C14408T,C14724T,G19656A,A23403G,T24814C,G25437T,C26527T,G28881A,G28882A,G28883C		1-54,6847-7058,24716,29357-29510,29837-29903	M:A2V,N:R203K,N:G204R,ORF1a:R24C,ORF1a:R184C,ORF1a:T708I,ORF1a:A1049V,ORF1a:T1055I,ORF1a:A3143V,ORF1b:P314L,ORF3a:L15F,S:D614G		22.69
PIDENPKDHI	HP04724	yes	0		EPI_ISL_1805814	B.1.1.7	20I (Alpha, V1)	PASS	97.9199	358.057	C241T,C913T,C1625T,C2110T,C3037T,C3267T,A5053T,C5388A,C5986T,T6954C,C9565T,C13297T,C14120T,C14408T,C14676T,C15279T,T16176C,C19390T,A23063T,C23271A,A23403G,C23604A,C23709T,T24506G,G24914C,T27511C,C27972T,C28011T,G28048T,A28095T,A28111G,G28280C,A28281T,T28282A,G28881A,G28882A,G28883C,C28977T	11288-11297,21766-21772,21994-21997,28274	1-55,1313-1596,22325-22543,29837-29904	N:D3L,N:R203K,N:G204R,N:S235F,ORF1a:L454F,ORF1a:T1001I,ORF1a:A1708D,ORF1a:I2230T,ORF1b:P218L,ORF1b:P314L,ORF1b:P1975S,ORF7a:Y40H,ORF8:Q27*,ORF8:H40Y,ORF8:R52I,ORF8:K68*,ORF8:Y73C,S:N501Y,S:A570D,S:D614G,S:P681H,S:T716I,S:S982A,S:D1118H	ORF1a:S3675-,ORF1a:G3676-,ORF1a:F3677-,S:H69-,S:V70-,S:Y144-
PIDEPZWDYL	HP08625	yes	0		EPI_ISL_3814685	B.1.617.2	21A (Delta)	PASS	97.6892	400	G210T,C241T,A2045G,C3037T,G4181T,G5927A,C6402T,C6638T,C7124T,C8986T,G9053T,C10029T,A11201G,A11332G,C14408T,G15451A,C16466T,C19220T,G21372T,C21618G,T22917G,C22995A,A23403G,C23604G,G24410A,C25469T,C26042T,T26767C,G27604A,T27638C,C27752T,C27874T,A28461G,G28881T,G28916T,G29402T,G29742T	22029-22034,28248-28253,28271	1-54,19276-19570,21717-21990,29011,29837-29903	M:I82T,N:D63G,N:R203M,N:G215C,N:D377Y,ORF1a:N594D,ORF1a:A1306S,ORF1a:V1888I,ORF1a:P2046L,ORF1a:H2125Y,ORF1a:P2287S,ORF1a:V2930L,ORF1a:T3255I,ORF1a:T3646A,ORF1b:P314L,ORF1b:G662S,ORF1b:P1000L,ORF1b:A1918V,ORF1b:Q2635H,ORF3a:S26L,ORF3a:T217I,ORF7a:V71I,ORF7a:V82A,ORF7a:T120I,ORF7b:T40I,ORF9b:T60A,S:T19R,S:R158G,S:L452R,S:T478K,S:D614G,S:P681R,S:D950N	ORF8:D119-,ORF8:F120-,S:E156-,S:F157-
PIDESSBKKT	HP09803	yes	0			AY.3.1	21A (Delta)	PASS	93.6829	335.228	G210T,C241T,G242T,T2053C,C3037T,G3250T,G3644T,G4181T,C6402T,C7124T,A8893G,C8986T,G9053T,C10029T,C10030T,G11083T,A11201G,A11332G,A11456G,C14408T,G15451A,C16466T,C18115T,C19220T,C20199T,C21058T,C21618G,T22917G,C22995A,T23284C,A23403G,C23604G,G24410A,A25125T,C25339T,C25469T,T26767C,T27638C,C27752T,C27874T,A28461G,G29050A,G29402T,C29509T,T29595C	28248-28253,28271	1-54,6847-7058,19276-19570,20232-20496,21717-22290,28757-29007,29666-29903	M:I82T,N:D63G,N:D377Y,ORF1a:E995D,ORF1a:D1127Y,ORF1a:A1306S,ORF1a:P2046L,ORF1a:P2287S,ORF1a:V2930L,ORF1a:T3255I,ORF1a:L3606F,ORF1a:T3646A,ORF1a:I3731V,ORF1b:P314L,ORF1b:G662S,ORF1b:P1000L,ORF1b:H1550Y,ORF1b:A1918V,ORF1b:P2531S,ORF3a:S26L,ORF7a:V82A,ORF7a:T120I,ORF7b:T40I,ORF9b:T60A,S:T19R,S:L452R,S:T478K,S:D614G,S:P681R,S:D950N,S:E1188V	ORF8:D119-,ORF8:F120-
PIDETYUNQF	HP12170	yes	0		EPI_ISL_791473	B.1.427	21C (Epsilon)	PASS	98.6791		C241T,C1059T,C3037T,C3817T,G9738C,C13019T,C13426T,G13713A,C14408T,C16394T,G17014T,G21600T,G22018T,G22335T,C22597T,T22917G,A23403G,C25521T,G25563T,C26681T,C28087T,A28272T,C28887T,C29362T	0	1-55,21717-21991,29837-29904	N:T205I,ORF1a:T265I,ORF1a:S3158T,ORF1b:P314L,ORF1b:P976L,ORF1b:D1183Y,ORF3a:Q57H,ORF8:A65V,S:S13I,S:W152C,S:W258L,S:L452R,S:D614G		15.86
PIDEWWENIY	HP05319	yes	0		EPI_ISL_2274160	B.1.1.7	20I (Alpha, V1)	PASS	98.6021	400	C241T,C913T,C2110T,C3037T,C3267T,C5388A,C5986T,T6954C,T7984C,C14120T,C14408T,C14676T,C15279T,T16176C,C19390T,A23063T,C23271A,A23403G,C23604A,C23709T,T24506G,G24914C,C27972T,G28048T,A28095T,A28111G,G28280C,A28281T,T28282A,G28881A,G28882A,G28883C,C28977T	11288-11297,21766-21772,21994-21997,28274	1-55,7672-7969,29837-29904	N:D3L,N:R203K,N:G204R,N:S235F,ORF1a:T1001I,ORF1a:A1708D,ORF1a:I2230T,ORF1b:P218L,ORF1b:P314L,ORF1b:P1975S,ORF8:Q27*,ORF8:R52I,ORF8:K68*,ORF8:Y73C,S:N501Y,S:A570D,S:D614G,S:P681H,S:T716I,S:S982A,S:D1118H	ORF1a:S3675-,ORF1a:G3676-,ORF1a:F3677-,S:H69-,S:V70-,S:Y144-
PIDEXHRIZH	HP09487	yes	0		EPI_ISL_4418418	B.1.617.2	21A (Delta)	PASS	95.8533	400	G210T,C241T,C664T,C3037T,A3559C,G4181T,C6402T,C7124T,C7125T,C8986T,G9053T,C9979T,C10029T,A11201G,A11332G,C14408T,G15451A,C15654T,C16466T,T17139A,C19118T,C19220T,G21372T,T22917G,C22995A,A23403G,C23604G,G24410A,C25469T,T26767C,G27604A,T27638C,C27752T,C27874T,A28461G,G28881T,G28916T,G29402T,G29742T	22029-22034,28248-28253,28271	1-54,705-965,19276-19570,21428-21990,29837-29903	M:I82T,N:D63G,N:R203M,N:G215C,N:D377Y,ORF1a:K1098N,ORF1a:A1306S,ORF1a:P2046L,ORF1a:P2287F,ORF1a:V2930L,ORF1a:T3255I,ORF1a:T3646A,ORF1b:P314L,ORF1b:G662S,ORF1b:P1000L,ORF1b:A1884V,ORF1b:A1918V,ORF1b:Q2635H,ORF3a:S26L,ORF7a:V71I,ORF7a:V82A,ORF7a:T120I,ORF7b:T40I,ORF9b:T60A,S:R158G,S:L452R,S:T478K,S:D614G,S:P681R,S:D950N	ORF8:D119-,ORF8:F120-,S:E156-,S:F157-
PIDEYTDSSF	HP09171	yes	0		EPI_ISL_4418654	AY.24	21A (Delta)	PASS	97.6925	400	G210T,C241T,C3037T,G4181T,C6402T,C7124T,C7712T,C8986T,G9053T,G9105T,C10029T,A11201G,A11332G,C14408T,G15451A,C16466T,A17236G,A18360G,C19220T,C21618G,T22917G,C22995A,A23403G,C23604G,G24000T,C24208T,G24410A,C25469T,C25702T,T26767C,G27541A,C27635G,T27638C,C27752T,C27874T,A28461G,G28881T,G28895T,G28916T,G29402T,G29742T	22029-22034,28248-28253,28271	1-54,19276-19570,21717-21990,29837-29903	M:I82T,N:D63G,N:R203M,N:A208S,N:G215C,N:D377Y,ORF1a:A1306S,ORF1a:P2046L,ORF1a:P2287S,ORF1a:P2483S,ORF1a:V2930L,ORF1a:S2947I,ORF1a:T3255I,ORF1a:T3646A,ORF1b:P314L,ORF1b:G662S,ORF1b:P1000L,ORF1b:I1257V,ORF1b:A1918V,ORF3a:S26L,ORF3a:P104S,ORF7a:A50T,ORF7a:S81*,ORF7a:V82A,ORF7a:T120I,ORF7b:T40I,ORF9b:T60A,S:T19R,S:R158G,S:L452R,S:T478K,S:D614G,S:P681R,S:S813I,S:D950N	ORF8:D119-,ORF8:F120-,S:E156-,S:F157-
PIDEZFVFAA	HP05341	yes	0		EPI_ISL_2274169	B.1.637	20C	PASS	95.7697	306.951	C1059T,C2878T,C3037T,G5300T,C5581T,C6031T,A9749G,T9867C,C9891T,G11804A,T12628C,C14408T,G15982T,A22025C,T22032C,T22917G,A23403G,C24138A,G24410C,C25413T,C25517T,G25563T,C25703T,C27925T,G28044T,C28887T,C28937T,G28975A	11288-11297,22293-22305,28274	1-343,5260-5288,9246-9503,21717-21991,27512-27809,29837-29904	N:T205I,N:M234I,ORF1a:T265I,ORF1a:A1679S,ORF1a:K3162E,ORF1a:L3201P,ORF1a:A3209V,ORF1a:V3847I,ORF1b:P314L,ORF1b:V839L,ORF3a:P42L,ORF3a:Q57H,ORF3a:P104L,ORF8:T11I,ORF8:A51S,S:S155R,S:F157S,S:L452R,S:D614G,S:T859N,S:D950H	ORF1a:S3675-,ORF1a:G3676-,ORF1a:F3677-,S:L244-,S:H245-,S:R246-,S:S247-
PIDFBZWMBD	HP08108	yes	0	Positive	EPI_ISL_3373249	AY.3	21A (Delta)	PASS	98.1072	400	G210T,C241T,G709T,C3037T,G4181T,C6402T,T6760G,C7124T,C8986T,G9053T,C10029T,A11201G,A11332G,A11456G,C14408T,G15451A,C16466T,C19220T,G19962T,C20759T,C21618G,T22917G,C22995A,T23284C,A23403G,C23604G,G24410A,C25339T,C25469T,T26767C,T27638C,C27752T,C27874T,A28461G,G28881T,G28916T,G29050A,G29402T,C29509T	22029-22034,28248-28253,28271	1-54,21717-21990,29666-29903	M:I82T,N:D63G,N:R203M,N:G215C,N:D377Y,ORF1a:E148D,ORF1a:A1306S,ORF1a:P2046L,ORF1a:C2165W,ORF1a:P2287S,ORF1a:V2930L,ORF1a:T3255I,ORF1a:T3646A,ORF1a:I3731V,ORF1b:P314L,ORF1b:G662S,ORF1b:P1000L,ORF1b:A1918V,ORF1b:A2431V,ORF3a:S26L,ORF7a:V82A,ORF7a:T120I,ORF7b:T40I,ORF9b:T60A,S:T19R,S:R158G,S:L452R,S:T478K,S:D614G,S:P681R,S:D950N	ORF8:D119-,ORF8:F120-,S:E156-,S:F157-
PIDFBZWQBY	HP05520	yes	0		EPI_ISL_2103299	B.1.1.7	20I (Alpha, V1)	PASS	98.7025	284.329	C241T,C913T,C2110T,C3037T,C3267T,C4021T,G5367A,C5388A,C5986T,T6954C,G7042T,C9979T,A10195G,C14120T,C14408T,C14676T,C15279T,T16176C,C18582T,C21811T,C23271A,A23403G,C23604A,C23709T,T24506G,G24914C,C27972T,G28048T,G28075T,A28095T,A28111G,G28280C,A28281T,T28282A,G28881A,G28882A,G28883C,C28977T	11288-11297,21766-21772,21994-21997,28274	1-55,22878-23145,29837-29904	N:D3L,N:R203K,N:G204R,N:S235F,ORF1a:T1001I,ORF1a:R1701K,ORF1a:A1708D,ORF1a:I2230T,ORF1a:M2259I,ORF1b:P218L,ORF1b:P314L,ORF8:Q27*,ORF8:R52I,ORF8:C61F,ORF8:K68*,ORF8:Y73C,S:A570D,S:D614G,S:P681H,S:T716I,S:S982A,S:D1118H	ORF1a:S3675-,ORF1a:G3676-,ORF1a:F3677-,S:H69-,S:V70-,S:Y144-
PIDFCGPDCO	HP05300	yes	0		EPI_ISL_2103269	B.1.1.7	20I (Alpha, V1)	PASS	95.1543	259.868	C241T,C913T,C2110T,G2782T,C3037T,C3267T,C4456T,C5388A,C5986T,C14120T,C14408T,C14676T,C15279T,T16176C,C16393T,C19390T,A23063T,C23271A,A23403G,C23604A,C23709T,T24506G,G24914C,C25006T,C27972T,G28048T,C28093T,A28095T,A28111G	11288-11297,21766-21772,21994-21997	1-55,6847-7059,7672-7969,27512-27809,28146-28417,28757-29008,29837-29904	ORF1a:T1001I,ORF1a:A1708D,ORF1b:P218L,ORF1b:P314L,ORF1b:P976S,ORF1b:P1975S,ORF8:Q27*,ORF8:R52I,ORF8:S67F,ORF8:K68*,ORF8:Y73C,S:N501Y,S:A570D,S:D614G,S:P681H,S:T716I,S:S982A,S:D1118H	ORF1a:S3675-,ORF1a:G3676-,ORF1a:F3677-,S:H69-,S:V70-,S:Y144-
PIDFDTALAY	HP09395	yes	0		EPI_ISL_4418809	B.1.1	20B	PASS	99.5954	400	C241T,C3037T,T9172C,A10948G,C13881T,C14408T,A23403G,G26155T,G26730T,A26927G,G28881A,G28882A,G28883C		1-54,29837-29903	M:V70F,N:R203K,N:G204R,ORF1b:P314L,ORF3a:V255F,S:D614G		16.43
PIDFEOASBK	HP06786	yes	0		EPI_ISL_2885059	B.1	20A	PASS	98.6088	158.139	C241T,T1592C,C2416T,C3037T,C14408T,A23403G,G25563T		1-54,19276-19570,29837-29903	ORF1a:S443P,ORF1b:P314L,ORF3a:Q57H,S:D614G		16.4
PIDFJSEYLE	HP02531	yes	0		EPI_ISL_1091993	B.1.2	20G	PASS	99.5954	400	C241T,C1059T,C3037T,G3320A,C3634T,C4534T,C7401T,C10319T,C14408T,G14829T,T15338C,A18424G,C21304T,A23064C,A23403G,G25563T,G25907T,C27964T,C28472T,C28869T	0	1-55,29837-29904	N:P67S,N:P199L,ORF1a:T265I,ORF1a:V1019I,ORF1a:A2379V,ORF1a:L3352F,ORF1b:P314L,ORF1b:M454I,ORF1b:M624T,ORF1b:N1653D,ORF1b:R2613C,ORF3a:Q57H,ORF3a:G172V,ORF8:S24L,S:N501T,S:D614G
PIDFKGGURE	HP03683	yes	0		EPI_ISL_1402926	B.1.1.7	20I (Alpha, V1)	PASS	99.5954	400	C241T,C913T,C2110T,C3037T,C3267T,C3551T,T4402C,C5388A,C5986T,T6954C,C7815T,T7984C,C14120T,C14408T,C14676T,C15279T,T16176C,C19390T,A23063T,C23271A,A23403G,C23604A,C23709T,T24506G,G24914C,C27972T,G28048T,A28095T,A28111G,G28280C,A28281T,T28282A,G28881A,G28882A,G28883C,C28977T	11288-11297,21766-21772,21994-21997,28274	1-55,29837-29904	N:D3L,N:R203K,N:G204R,N:S235F,ORF1a:T1001I,ORF1a:P1096S,ORF1a:A1708D,ORF1a:I2230T,ORF1a:S2517F,ORF1b:P218L,ORF1b:P314L,ORF1b:P1975S,ORF8:Q27*,ORF8:R52I,ORF8:K68*,ORF8:Y73C,S:N501Y,S:A570D,S:D614G,S:P681H,S:T716I,S:S982A,S:D1118H	ORF1a:S3675-,ORF1a:G3676-,ORF1a:F3677-,S:H69-,S:V70-,S:Y144-
PIDFLIMAWS	HP04541	yes	0		EPI_ISL_1662986	B.1.1.7	20I (Alpha, V1)	PASS	99.5954	400	C241T,C913T,C2110T,G2782T,C3037T,C3267T,C4456T,C5388A,C5986T,T6954C,C14120T,C14408T,C14676T,C15279T,T16176C,C16393T,C19390T,C20320T,A22798G,A23063T,C23271A,A23403G,C23604A,C23709T,T24506G,G24914C,C27972T,G28048T,A28095T,A28111G,G28280C,A28281T,T28282A,G28881A,G28882A,G28883C,C28977T	11288-11297,21766-21772,21994-21997,28274	1-55,29837-29904	N:D3L,N:R203K,N:G204R,N:S235F,ORF1a:T1001I,ORF1a:A1708D,ORF1a:I2230T,ORF1b:P218L,ORF1b:P314L,ORF1b:P976S,ORF1b:P1975S,ORF1b:H2285Y,ORF8:Q27*,ORF8:R52I,ORF8:K68*,ORF8:Y73C,S:N501Y,S:A570D,S:D614G,S:P681H,S:T716I,S:S982A,S:D1118H	ORF1a:S3675-,ORF1a:G3676-,ORF1a:F3677-,S:H69-,S:V70-,S:Y144-
PIDFMJFXDK	HP05309	yes	0		EPI_ISL_2103272	B.1.1.7	20I (Alpha, V1)	PASS	95.1242	154.322	C241T,C913T,C2110T,C3037T,C3267T,C3369T,C5388A,C5986T,T6954C,T7984C,C14120T,C14408T,C14676T,C15279T,T16176C,A23063T,C23271A,A23403G,C23604A,C23709T,T24506G,G24914C,C27972T,G28048T,A28095T,A28111G,G28280C,A28281T,T28282A,G28881A,G28882A,G28883C,C28977T	11288-11297,21766-21772,21994-21997,28274	1-55,7672-7969,10438-10460,19276-19571,21428-21683,27512-27809,29666-29904	N:D3L,N:R203K,N:G204R,N:S235F,ORF1a:T1001I,ORF1a:T1035I,ORF1a:A1708D,ORF1a:I2230T,ORF1b:P218L,ORF1b:P314L,ORF8:Q27*,ORF8:R52I,ORF8:K68*,ORF8:Y73C,S:N501Y,S:A570D,S:D614G,S:P681H,S:T716I,S:S982A,S:D1118H	ORF1a:S3675-,ORF1a:G3676-,ORF1a:F3677-,S:H69-,S:V70-,S:Y144-
PIDFNCETAT	HP04757	yes	0		EPI_ISL_1805833	B.1.1.7	20I (Alpha, V1)	PASS	98.6021	400	C241T,C913T,C2453T,C3037T,C3267T,C5388A,C5986T,T6954C,C14408T,C14676T,C15279T,T16176C,A22025C,A23063T,C23271A,A23403G,C23604A,C23709T,T24506G,G24914C,C27294T,C27577T,C27635T,C27972T,G28048T,A28111G,G28280C,A28281T,T28282A,G28881A,G28882A,G28883C,C28977T	11288-11297,21766-21772,21994-21997,28274	1-55,7672-7969,29837-29904	N:D3L,N:R203K,N:G204R,N:S235F,ORF1a:L730F,ORF1a:T1001I,ORF1a:A1708D,ORF1a:I2230T,ORF1b:P314L,ORF7a:Q62*,ORF7a:S81L,ORF8:Q27*,ORF8:R52I,ORF8:Y73C,S:S155R,S:N501Y,S:A570D,S:D614G,S:P681H,S:T716I,S:S982A,S:D1118H	ORF1a:S3675-,ORF1a:G3676-,ORF1a:F3677-,S:H69-,S:V70-,S:Y144-
PIDFNDODEA	HP05537	yes	0		EPI_ISL_2259426	B.1.1.7	20I (Alpha, V1)	PASS	93.392	184.407	C241T,C913T,A929G,C2110T,C3037T,C3267T,C5388A,C5986T,T6954C,T7984C,C11824T,C14120T,C14408T,C14676T,C15279T,T16176C,C19390T,T20452C,C23271A,A23403G,C23604A,C23709T,T24506G,G24914C,C27972T,G28048T,A28095T,A28111G,G28280C,A28281T,T28282A,G28881A,G28882A,G28883C,C28977T	11288-11297,21766-21772,21994-21997,28069-28074,28274	1-55,7093-7169,13364-13626,19912-20201,22325-22543,22878-23145,27512-27809,29042-29317,29666-29904	N:D3L,N:R203K,N:G204R,N:S235F,ORF1a:I222V,ORF1a:T1001I,ORF1a:A1708D,ORF1a:I2230T,ORF1b:P218L,ORF1b:P314L,ORF1b:P1975S,ORF1b:Y2329H,S:A570D,S:D614G,S:P681H,S:T716I,S:S982A,S:D1118H	ORF1a:S3675-,ORF1a:G3676-,ORF1a:F3677-,S:H69-,S:V70-,S:Y144-
PIDFNQHEFN	HP05180	yes	0		EPI_ISL_1973532	B.1.1.7	20I (Alpha, V1)	PASS	96.1843	289.83	C241T,C913T,C2110T,C3037T,C3267T,C5388A,C5986T,T6954C,G7042T,C9979T,A10195G,C14120T,C14408T,C14676T,C15279T,T16176C,A23063T,C23271A,A23403G,C23604A,C23709T,T24506G,G24914C,C27972T,G28048T,G28075T,A28095T,A28111G,G28280C,A28281T,T28282A,G28881A,G28882A,G28883C,C28977T	11288-11297,21766-21772,21994-21997,28274	1-55,7672-7969,21428-21683,27512-27809,29666-29904	N:D3L,N:R203K,N:G204R,N:S235F,ORF1a:T1001I,ORF1a:A1708D,ORF1a:I2230T,ORF1a:M2259I,ORF1b:P218L,ORF1b:P314L,ORF8:Q27*,ORF8:R52I,ORF8:C61F,ORF8:K68*,ORF8:Y73C,S:N501Y,S:A570D,S:D614G,S:P681H,S:T716I,S:S982A,S:D1118H	ORF1a:S3675-,ORF1a:G3676-,ORF1a:F3677-,S:H69-,S:V70-,S:Y144-
PIDFNQHEFN	HP05443	yes	0		EPI_ISL_2331485	B.1.1.7	20I (Alpha, V1)	PASS	96.6291	294.242	C241T,C913T,C2110T,C3037T,C3267T,C5388A,C5986T,T6954C,G7042T,C9979T,A10195G,C14120T,C14408T,C14676T,C15279T,T16176C,A23063T,C23271A,A23403G,C23604A,C23709T,T24506G,G24914C,C27972T,G28048T,G28075T,A28095T,A28111G,G28280C,A28281T,T28282A,G28881A,G28882A,G28883C,C28977T	11288-11297,21766-21772,21994-21997,28274	1-55,7093-7333,16187-16445,22325-22543,29666-29904	N:D3L,N:R203K,N:G204R,N:S235F,ORF1a:T1001I,ORF1a:A1708D,ORF1a:I2230T,ORF1a:M2259I,ORF1b:P218L,ORF1b:P314L,ORF8:Q27*,ORF8:R52I,ORF8:C61F,ORF8:K68*,ORF8:Y73C,S:N501Y,S:A570D,S:D614G,S:P681H,S:T716I,S:S982A,S:D1118H	ORF1a:S3675-,ORF1a:G3676-,ORF1a:F3677-,S:H69-,S:V70-,S:Y144-
PIDFNRPTZA	HP01403	yes	0		EPI_ISL_911775	B.1.36	20A	PASS	99.5954	144.362	C241T,G1820A,C3037T,G3179A,A5209G,G11222T,C14408T,T15966C,C18877T,T22020C,C22444T,A23403G,G25563T,A26148G,C26735T,C28854T	0	1-55,29837-29904	N:S194L,ORF1a:G519S,ORF1a:E972K,ORF1a:V3653F,ORF1b:P314L,ORF3a:Q57H,S:M153T,S:D614G		18.99
PIDFOXYDNL	HP04538	yes	0		EPI_ISL_1662984	B.1.1.7	20I (Alpha, V1)	PASS	99.5954	400	C241T,C913T,C2110T,C3037T,C3267T,C5388A,C5986T,T6954C,G7042T,C9142T,C14120T,C14408T,C14676T,C15279T,T16176C,C17762T,G20489T,A23063T,C23271A,A23403G,C23604A,C23709T,T24506G,G24914C,G26020T,C27972T,G28048T,A28095T,A28111G,G28280C,A28281T,T28282A,G28881A,G28882A,G28883C,C28977T	11288-11297,21766-21772,21994-21997,28274	1-55,29837-29904	N:D3L,N:R203K,N:G204R,N:S235F,ORF1a:T1001I,ORF1a:A1708D,ORF1a:I2230T,ORF1a:M2259I,ORF1b:P218L,ORF1b:P314L,ORF1b:A1432V,ORF1b:C2341F,ORF3a:D210Y,ORF8:Q27*,ORF8:R52I,ORF8:K68*,ORF8:Y73C,S:N501Y,S:A570D,S:D614G,S:P681H,S:T716I,S:S982A,S:D1118H	ORF1a:S3675-,ORF1a:G3676-,ORF1a:F3677-,S:H69-,S:V70-,S:Y144-
PIDFQZOVPR	HP03631	yes	0		EPI_ISL_1402892	B.1.243	20A	PASS	98.756	400	C241T,T1578C,C3037T,G6618A,A7833C,C9994T,C10741T,C14408T,C15194T,A20268G,C21327T,C21691T,A23403G,C23604A,T24076C,C25844T,C27923T,C28854T,G29266A,T29710C		1-55,10438-10689,29837-29904	N:S194L,ORF1a:V438A,ORF1a:G2118D,ORF1a:N2523T,ORF1b:P314L,ORF1b:A576V,ORF3a:T151I,S:D614G,S:P681H
PIDFTKUWOH	HP03868	yes	0		EPI_ISL_1468645	B.1.2	20G	PASS	98.2945	397.971	C241T,C1059T,A1139C,C3037T,G3152T,C4423T,C7303T,G8264T,C10319T,A10864C,C11124T,C11195T,C14408T,C16948T,A18424G,T19389G,C21304T,A23403G,C23533T,G24933T,G25563T,G25907T,C26060T,C27964T,C28472T,C28869T		1-55,22325-22543,29666-29904	N:P67S,N:P199L,ORF1a:T265I,ORF1a:K292Q,ORF1a:G963C,ORF1a:G2667C,ORF1a:L3352F,ORF1a:E3533D,ORF1a:A3620V,ORF1a:L3644F,ORF1b:P314L,ORF1b:P1161S,ORF1b:N1653D,ORF1b:S1974R,ORF1b:R2613C,ORF3a:Q57H,ORF3a:G172V,ORF3a:T223I,ORF8:S24L,S:D614G,S:G1124V
PIDFVRKDLP	HP05311	yes	0		EPI_ISL_2274158	B.1.1.7	20I (Alpha, V1)	PASS	97.9634	349.173	C241T,C913T,C3037T,C3267T,A5128G,C5388A,C5986T,T6954C,C9693T,C11572T,C14408T,C14676T,C15279T,T16176C,C23271A,A23403G,C23604A,C23709T,T24506G,G24914C,G25218T,C25553T,C27615T,C27972T,G28048T,A28095T,A28111G,G28280C,A28281T,T28282A,G28881A,G28882A,G28883C,C28977T	11288-11297,21766-21772,21994-21997,28274	1-55,11669-11890,22878-23145,29837-29904	N:D3L,N:R203K,N:G204R,N:S235F,ORF1a:T1001I,ORF1a:A1708D,ORF1a:I2230T,ORF1a:A3143V,ORF1b:P314L,ORF3a:A54V,ORF8:Q27*,ORF8:R52I,ORF8:K68*,ORF8:Y73C,S:A570D,S:D614G,S:P681H,S:T716I,S:S982A,S:D1118H,S:G1219V	ORF1a:S3675-,ORF1a:G3676-,ORF1a:F3677-,S:H69-,S:V70-,S:Y144-
PIDFVTNULC	HP05543	yes	0		EPI_ISL_2103314	B.1.1.7	20I (Alpha, V1)	PASS	99.5954	400	C241T,C913T,C2110T,C3037T,C3267T,C4058T,C5388A,C5986T,T6954C,G7042T,C14120T,C14408T,C14676T,C15279T,T16176C,C17762T,A23063T,C23271A,A23403G,C23604A,C23709T,T24506G,G24914C,G26020T,C27972T,G28048T,A28095T,A28111G,G28280C,A28281T,T28282A,G28881A,G28882A,G28883C,C28977T,C29520T	11288-11297,21766-21772,21994-21997,28274	1-55,29837-29904	N:D3L,N:R203K,N:G204R,N:S235F,N:S416L,ORF1a:T1001I,ORF1a:P1265S,ORF1a:A1708D,ORF1a:I2230T,ORF1a:M2259I,ORF1b:P218L,ORF1b:P314L,ORF1b:A1432V,ORF3a:D210Y,ORF8:Q27*,ORF8:R52I,ORF8:K68*,ORF8:Y73C,S:N501Y,S:A570D,S:D614G,S:P681H,S:T716I,S:S982A,S:D1118H	ORF1a:S3675-,ORF1a:G3676-,ORF1a:F3677-,S:H69-,S:V70-,S:Y144-
PIDFWTGXJM	HP04242	yes	0		EPI_ISL_1662791	B.1.234	20A	PASS	99.5954	400	C241T,G2258A,C3037T,C3177T,C4158T,A6441G,C8140T,A9204G,G12179A,C14408T,T16728C,A20268G,A23403G,C25487T,C27143T,C27213T,A27579T,C28609T,C28854T,C29445T		1-55,29837-29904	N:S194L,N:T391I,ORF1a:V665I,ORF1a:P971L,ORF1a:A1298V,ORF1a:K2059R,ORF1a:D2980G,ORF1a:D3972N,ORF1b:P314L,ORF3a:T32I,ORF7a:Q62H,S:D614G
PIDFXVFLFC	HP03762	yes	0		EPI_ISL_1973348	B.1.526	21F (Iota)	PASS	99.5954	400	C241T,C1059T,C3037T,C6781T,T9867C,T12811A,C14408T,A16500C,A20262G,C21846T,A22320G,C22663T,G23012A,A23403G,C23664T,T24887C,C25517T,G25563T,C27925T,C28869T,G28975A	11288-11297,21575,28274	1-55,29837-29904	N:P199L,N:M234I,ORF1a:T265I,ORF1a:L3201P,ORF1b:P314L,ORF1b:Q1011H,ORF3a:P42L,ORF3a:Q57H,ORF8:T11I,S:L5F,S:T95I,S:D253G,S:E484K,S:D614G,S:A701V,S:F1109L	ORF1a:S3675-,ORF1a:G3676-,ORF1a:F3677-
PIDFYGOVJU	HP04735	yes	0		EPI_ISL_1805820	B.1.1.7	20I (Alpha, V1)	PASS	99.5954	400	C241T,C913T,C2110T,G2840A,C3037T,C3267T,C4021T,C5388A,C5986T,T6954C,G7042T,C7113T,C9979T,A10195G,C11866T,C14120T,C14408T,C14676T,C15279T,T16176C,A23063T,C23271A,A23403G,C23604A,C23709T,T24506G,G24914C,G25166C,C27972T,G28048T,G28075T,A28095T,A28111G,G28280C,A28281T,T28282A,G28881A,G28882A,G28883C,C28977T	11288-11297,21766-21772,21994-21997,28274	1-55,29837-29904	N:D3L,N:R203K,N:G204R,N:S235F,ORF1a:A859T,ORF1a:T1001I,ORF1a:A1708D,ORF1a:I2230T,ORF1a:M2259I,ORF1a:T2283I,ORF1b:P218L,ORF1b:P314L,ORF8:Q27*,ORF8:R52I,ORF8:C61F,ORF8:K68*,ORF8:Y73C,S:N501Y,S:A570D,S:D614G,S:P681H,S:T716I,S:S982A,S:D1118H,S:E1202Q	ORF1a:S3675-,ORF1a:G3676-,ORF1a:F3677-,S:H69-,S:V70-,S:Y144-
PIDGBIBYYQ	HP03862	yes	0		EPI_ISL_1468642	Q.4	20I (Alpha, V1)	PASS	98.5888	400	C241T,C335T,C913T,A2410G,C3037T,C3267T,A4964G,C5388A,C5986T,T6954C,C7224T,A12162G,C14408T,C14676T,C15279T,T16176C,A17615G,C22000T,A23063T,C23271A,A23403G,C23604G,C23709T,T24506G,G24914C,C27972T,G28048T,A28111G,G28280C,A28281T,T28282A,G28881A,G28882A,G28883C,C28977T,G29266C	11288-11297,21766-21772,21994-21997,28274	1-55,514-520,1968,4996-5288,7945,27208,29837-29904	N:D3L,N:R203K,N:G204R,N:S235F,N:L331F,ORF1a:R24C,ORF1a:T1001I,ORF1a:T1567A,ORF1a:A1708D,ORF1a:I2230T,ORF1a:A2320V,ORF1a:Q3966R,ORF1b:P314L,ORF1b:K1383R,ORF8:Q27*,ORF8:R52I,ORF8:Y73C,S:N501Y,S:A570D,S:D614G,S:P681R,S:T716I,S:S982A,S:D1118H	ORF1a:S3675-,ORF1a:G3676-,ORF1a:F3677-,S:H69-,S:V70-,S:Y144-
PIDGBIBYYQ	HP03863	yes	0		EPI_ISL_2691771	Q.4	20I (Alpha, V1)	PASS	98.5955	400	C241T,C335T,C913T,A2410G,C3037T,C3267T,A4964G,C5388A,C5986T,T6954C,C7224T,A12162G,C14408T,C14676T,C15279T,T16176C,A17615G,C22000T,A23063T,C23271A,A23403G,C23604G,C23709T,T24506G,G24914C,C27972T,G28048T,A28111G,G28280C,A28281T,T28282A,G28881A,G28882A,G28883C,C28977T,G29266C	11288-11297,21766-21772,21994-21997,28274	1-55,517-521,1968,4996-5288,7945,27208,29837-29904	N:D3L,N:R203K,N:G204R,N:S235F,N:L331F,ORF1a:R24C,ORF1a:T1001I,ORF1a:T1567A,ORF1a:A1708D,ORF1a:I2230T,ORF1a:A2320V,ORF1a:Q3966R,ORF1b:P314L,ORF1b:K1383R,ORF8:Q27*,ORF8:R52I,ORF8:Y73C,S:N501Y,S:A570D,S:D614G,S:P681R,S:T716I,S:S982A,S:D1118H	ORF1a:S3675-,ORF1a:G3676-,ORF1a:F3677-,S:H69-,S:V70-,S:Y144-
PIDGCFIXXV	HP03676	yes	0		EPI_ISL_1402921	B.1.1.7	20I (Alpha, V1)	PASS	99.5954	400	C241T,C913T,C2110T,G2782T,C3037T,C3267T,C4456T,C5388A,C5986T,T6954C,C14120T,C14408T,C14676T,C15279T,T16176C,C16393T,C19390T,A22681T,A23063T,C23271A,A23403G,C23604A,C23709T,T24506G,G24914C,C27972T,G28048T,A28095T,A28111G,G28280C,A28281T,T28282A,G28881A,G28882A,G28883C,C28977T	11288-11297,21766-21772,21994-21997,28274	1-55,29837-29904	N:D3L,N:R203K,N:G204R,N:S235F,ORF1a:T1001I,ORF1a:A1708D,ORF1a:I2230T,ORF1b:P218L,ORF1b:P314L,ORF1b:P976S,ORF1b:P1975S,ORF8:Q27*,ORF8:R52I,ORF8:K68*,ORF8:Y73C,S:N501Y,S:A570D,S:D614G,S:P681H,S:T716I,S:S982A,S:D1118H	ORF1a:S3675-,ORF1a:G3676-,ORF1a:F3677-,S:H69-,S:V70-,S:Y144-
PIDGCIRWPY	HP09385	yes	0		EPI_ISL_4418388	AY.25	21A (Delta)	PASS	95.141	301.955	G210T,C241T,T2597G,C3037T,C3045T,G4181T,C6402T,C7124T,C8986T,G9053T,C10029T,C10313T,A11201G,A11332G,G12801A,C14408T,G15451A,C16178T,C16466T,A16641T,T18278C,C19220T,C21618G,G22801T,T22917G,C22995A,A23403G,C23604G,G24410A,G24821T,C25469T,G26107C,T26767C,T27278C,A27507C,T27638C,C27752T,C27874T,A28461G,G29402T,G29742T	28248-28253,28271	1-54,6847-7058,19276-19570,21717-22290,28757-29007,29837-29903	M:I82T,N:D63G,N:D377Y,ORF1a:L778V,ORF1a:P927L,ORF1a:A1306S,ORF1a:P2046L,ORF1a:P2287S,ORF1a:V2930L,ORF1a:T3255I,ORF1a:L3350F,ORF1a:T3646A,ORF1a:R4179K,ORF1b:P314L,ORF1b:G662S,ORF1b:S904L,ORF1b:P1000L,ORF1b:I1604T,ORF1b:A1918V,ORF3a:S26L,ORF3a:E239Q,ORF6:I26T,ORF7a:V82A,ORF7a:T120I,ORF7b:T40I,ORF9b:T60A,S:T19R,S:L452R,S:T478K,S:D614G,S:P681R,S:D950N,S:A1087S	ORF8:D119-,ORF8:F120-
PIDGEZWXYO	HP09719	yes	0			AY.5	21A (Delta)	PASS	95.141	261.366	G210T,C241T,G1048T,A2560G,C3037T,G4181T,C6402T,C7124T,C8986T,G9053T,C10029T,G10180T,A11201G,A11332G,C14408T,G15451A,C16466T,G17658T,C19220T,G21468T,C21618G,T22917G,C22995A,A23403G,C23604G,G24410A,G25437C,C25469T,T25723C,G26104T,T26767C,T27638C,C27641T,C27752T,C27874T,A28461G,G29402T,G29742T	28248-28253,28271	1-54,6847-7058,19276-19570,21717-22290,28757-29007,29837-29903	M:I82T,N:D63G,N:D377Y,ORF1a:K261N,ORF1a:A1306S,ORF1a:P2046L,ORF1a:P2287S,ORF1a:V2930L,ORF1a:T3255I,ORF1a:T3646A,ORF1b:P314L,ORF1b:G662S,ORF1b:P1000L,ORF1b:M1397I,ORF1b:A1918V,ORF1b:M2667I,ORF3a:L15F,ORF3a:S26L,ORF3a:D238Y,ORF7a:V82A,ORF7a:S83L,ORF7a:T120I,ORF7b:T40I,ORF9b:T60A,S:T19R,S:L452R,S:T478K,S:D614G,S:P681R,S:D950N	ORF8:D119-,ORF8:F120-
PIDGFLUGNM	HP05312	yes	0		EPI_ISL_2274159	B.1.1.7	20I (Alpha, V1)	PASS	98.756	400	C241T,C913T,C2110T,G2782T,C3037T,C3267T,C4456T,C5388A,C5986T,T6954C,C14120T,C14408T,C14676T,C15279T,T16176C,C16393T,C19390T,A23063T,C23271A,A23403G,C23604A,C23709T,T24506G,G24914C,C27972T,G28048T,A28095T,A28111G,G28280C,A28281T,T28282A	11288-11297,21766-21772,21994-21997,28274	1-55,28757-29008,29837-29904	N:D3L,ORF1a:T1001I,ORF1a:A1708D,ORF1a:I2230T,ORF1b:P218L,ORF1b:P314L,ORF1b:P976S,ORF1b:P1975S,ORF8:Q27*,ORF8:R52I,ORF8:K68*,ORF8:Y73C,S:N501Y,S:A570D,S:D614G,S:P681H,S:T716I,S:S982A,S:D1118H	ORF1a:S3675-,ORF1a:G3676-,ORF1a:F3677-,S:H69-,S:V70-,S:Y144-
PIDGGADNKL	HP04375	yes	0		EPI_ISL_1973379	B.1.1.7	20I (Alpha, V1)	PASS	98.6021	400	C241T,C913T,C2110T,C3037T,C3267T,C5388A,C5986T,T6954C,T7984C,C14120T,C14408T,C14676T,C15279T,T16176C,C19390T,G22103C,A23063T,C23271A,A23403G,C23604A,C23709T,T24506G,G24914C,C27972T,G28048T,A28095T,A28111G,G28280C,A28281T,T28282A,C28706T,G28881A,G28882A,G28883C,C28977T	11288-11297,21575,21766-21772,21994-21997,28274	1-55,7672-7969,29837-29904	N:D3L,N:H145Y,N:R203K,N:G204R,N:S235F,ORF1a:T1001I,ORF1a:A1708D,ORF1a:I2230T,ORF1b:P218L,ORF1b:P314L,ORF1b:P1975S,ORF8:Q27*,ORF8:R52I,ORF8:K68*,ORF8:Y73C,S:L5F,S:G181R,S:N501Y,S:A570D,S:D614G,S:P681H,S:T716I,S:S982A,S:D1118H	ORF1a:S3675-,ORF1a:G3676-,ORF1a:F3677-,S:H69-,S:V70-,S:Y144-
PIDGKFOPTS	HP04744	yes	0		EPI_ISL_1805824	B.1.526	21F (Iota)	PASS	99.5954	400	A143G,C241T,C1059T,C3037T,T9867C,C14408T,C15720T,A16500C,A20262G,C21575T,C21846T,A22320G,G23012A,A23403G,C23664T,C25517T,G25563T,C27925T,C28869T,G28975A	11288-11297,28274	1-55,29837-29904	N:P199L,N:M234I,ORF1a:T265I,ORF1a:L3201P,ORF1b:P314L,ORF1b:Q1011H,ORF3a:P42L,ORF3a:Q57H,ORF8:T11I,S:L5F,S:T95I,S:D253G,S:E484K,S:D614G,S:A701V	ORF1a:S3675-,ORF1a:G3676-,ORF1a:F3677-
PIDGLRCQRW	HP07406	yes	0		EPI_ISL_3098647	B.1.369	20C	PASS	98.6791	400	C241T,C1059T,C3037T,C10138T,G10618T,C14184T,C14408T,C16260T,G20489T,G22017T,G22427A,A23403G,G25563T,C28821A,G29440T		1-54,21717-21990,29837-29903	N:S183Y,N:Q389H,ORF1a:T265I,ORF1a:R3451S,ORF1b:P314L,ORF1b:C2341F,ORF3a:Q57H,S:W152L,S:V289I,S:D614G		21.49
PIDGMHBKLB	HP06637	yes	0		EPI_ISL_2884957	B.1	20C	PASS	99.5954	400	C241T,C1059T,C3037T,C4246T,C14408T,G17278T,A23403G,G25563T		1-54,29837-29903	ORF1a:T265I,ORF1b:P314L,ORF1b:V1271L,ORF3a:Q57H,S:D614G		20.31
PIDGQMMZOR	HP07687	yes	0			B.1.617.2	21A (Delta)	PASS	93.6026	394.092	G210T,C241T,C3037T,C5184T,A5584G,G7393T,C9891T,T11418C,C11514T,C11606T,C13019T,G14277T,C14408T,G15451A,C16466T,C21618G,C21622T,T22917G,C22995A,A23403G,C23604G,C23683T,G24410A,C25469T,G26062T,T26767C,G27112A,G27516A,T27638C,C27752T,A28461G,G28881T,G29402T	28248-28253,28271	1-54,7063-7065,7093-7332,13962-14232,21717-22542,27191-27471,29666-29903	M:I82T,M:S197N,N:D63G,N:R203M,N:D377Y,ORF1a:P1640L,ORF1a:A3209V,ORF1a:V3718A,ORF1a:T3750I,ORF1b:R270S,ORF1b:P314L,ORF1b:G662S,ORF1b:P1000L,ORF3a:S26L,ORF3a:G224C,ORF7a:V82A,ORF7a:T120I,ORF9b:T60A,S:T19R,S:L452R,S:T478K,S:D614G,S:P681R,S:D950N	ORF8:D119-,ORF8:F120-
PIDGQSQWHI	HP02793	yes	0		EPI_ISL_1171853	B.1.243	20A	PASS	97.5421	249.846	C241T,T1578C,C3037T,G6618A,C9994T,C10741T,C14408T,C15194T,A20268G,C21327T,C21691T,A23403G,C23604A,T24076C,C25844T,C27923T,C28854T,G29266A,A29282G,T29710C	0	1-55,7672-7969,19276-19571,27512-27534,29837-29904	N:S194L,N:I337V,ORF1a:V438A,ORF1a:G2118D,ORF1b:P314L,ORF1b:A576V,ORF3a:T151I,S:D614G,S:P681H
PIDGSLEOON	HP09032	yes	0		EPI_ISL_4418765	B.1.437	20C	PASS	99.5954	400	C241T,C1059T,G1298A,C3037T,G12694A,T14124C,C14408T,C14531T,C14670T,A23403G,G24095T,G24197T,G25563T,C29686T	28913-28918	1-54,29837-29903	ORF1a:T265I,ORF1a:G345S,ORF1b:P314L,ORF1b:S355F,ORF3a:Q57H,S:D614G,S:A845S,S:A879S	N:G214-,N:G215-	17.29
PIDGSVNQXD	HP04774	yes	0		EPI_ISL_1805840	B.1.1.7	20I (Alpha, V1)	PASS	98.6021	400	C241T,C913T,C3037T,C3267T,C5388A,C5986T,T6954C,T8800C,G8863A,C9693T,C11572T,C14408T,C14676T,C15279T,T16176C,G18169A,T23042C,A23063T,C23271A,A23403G,C23604A,C23709T,T24506G,G24914C,G25218T,C25553T,C26131T,C27615T,C27972T,G28048T,A28095T,A28111G,G28280C,A28281T,T28282A,G28881A,G28882A,G28883C,C28977T	11288-11297,21766-21772,21994-21997,28274	1-55,7672-7969,29837-29904	N:D3L,N:R203K,N:G204R,N:S235F,ORF1a:T1001I,ORF1a:A1708D,ORF1a:I2230T,ORF1a:A3143V,ORF1b:P314L,ORF1b:G1568S,ORF3a:A54V,ORF3a:H247Y,ORF8:Q27*,ORF8:R52I,ORF8:K68*,ORF8:Y73C,S:S494P,S:N501Y,S:A570D,S:D614G,S:P681H,S:T716I,S:S982A,S:D1118H,S:G1219V	ORF1a:S3675-,ORF1a:G3676-,ORF1a:F3677-,S:H69-,S:V70-,S:Y144-
PIDGTVUMSY	HP03342	yes	0		EPI_ISL_1305896	B.1.1.7	20I (Alpha, V1)	PASS	99.5954	400	C241T,C913T,C3037T,C3267T,C4009T,C5388A,C5986T,T6954C,C7299T,C14408T,C14676T,T15096C,C15279T,T16176C,C21575T,A23063T,C23271A,A23403G,C23604A,C23709T,T24506G,G24914C,C27972T,G28048T,A28095T,A28111G,G28280C,A28281T,T28282A,A28877T,G28878C,G28881A,G28882A,G28883C,C28977T	11288-11297,21766-21772,21994-21997,28274	1-55,29837-29904	N:D3L,N:R203K,N:G204R,N:S235F,ORF1a:T1001I,ORF1a:A1708D,ORF1a:I2230T,ORF1a:A2345V,ORF1b:P314L,ORF8:Q27*,ORF8:R52I,ORF8:K68*,ORF8:Y73C,S:L5F,S:N501Y,S:A570D,S:D614G,S:P681H,S:T716I,S:S982A,S:D1118H	ORF1a:S3675-,ORF1a:G3676-,ORF1a:F3677-,S:H69-,S:V70-,S:Y144-	24
PIDGWUSXFK	HP09420	yes	0		EPI_ISL_4418581	AY.4	21A (Delta)	PASS	96.6893	400	G210T,C241T,C3037T,G4181T,C6040T,C6402T,C7124T,C7926T,C8986T,G9053T,T9576C,C10029T,A11201G,A11332G,G13920T,T14014G,C14408T,G15451A,C16466T,C19220T,C21058T,C21618G,T22917G,C22995A,A23403G,C23604G,G24410A,C25469T,T26767C,T27638C,C27752T,C27874T,A28461G,G28881T,G28916T,G29402T,A29700G,G29742T	28248-28253,28271	1-54,19276-19570,21717-22290,29837-29903	M:I82T,N:D63G,N:R203M,N:G215C,N:D377Y,ORF1a:A1306S,ORF1a:P2046L,ORF1a:P2287S,ORF1a:A2554V,ORF1a:V2930L,ORF1a:V3104A,ORF1a:T3255I,ORF1a:T3646A,ORF1b:K151N,ORF1b:F183V,ORF1b:P314L,ORF1b:G662S,ORF1b:P1000L,ORF1b:A1918V,ORF1b:P2531S,ORF3a:S26L,ORF7a:V82A,ORF7a:T120I,ORF7b:T40I,ORF9b:T60A,S:T19R,S:L452R,S:T478K,S:D614G,S:P681R,S:D950N	ORF8:D119-,ORF8:F120-
PIDGWVTFUJ	HP05560	yes	0		EPI_ISL_2103321	B.1.1.7	20I (Alpha, V1)	PASS	95.4152	215.804	C123T,C241T,C913T,C2110T,C3037T,C3267T,C5388A,C5986T,T6954C,C8293T,C14120T,C14408T,C14676T,C15279T,T16176C,C19390T,C23271A,A23403G,C23604A,C23709T,T24506G,G24914C,C26191T,C27972T,G28048T,A28095T,A28111G,G28280C,A28281T,T28282A,G28881A,G28882A,G28883C,C28977T,C29284T	11288-11297,21766-21772,21994-21997,28274	1-55,7672-7969,22325-22543,22878-23145,27512-27809,29666-29904	N:D3L,N:R203K,N:G204R,N:S235F,ORF1a:T1001I,ORF1a:A1708D,ORF1a:I2230T,ORF1b:P218L,ORF1b:P314L,ORF1b:P1975S,ORF3a:P267S,ORF8:Q27*,ORF8:R52I,ORF8:K68*,ORF8:Y73C,S:A570D,S:D614G,S:P681H,S:T716I,S:S982A,S:D1118H	ORF1a:S3675-,ORF1a:G3676-,ORF1a:F3677-,S:H69-,S:V70-,S:Y144-
PIDGWXCCXY	HP07673	yes	0		EPI_ISL_3373277	B.1.1.437	20B	PASS	99.5954	400	C241T,C3037T,A5106C,G8006A,C9907T,A10042G,T12094C,C14408T,C18189T,C18246T,G18739T,A23403G,G28881A,G28882A,G28883C,A28898G,G29734A		1-54,29837-29903	N:R203K,N:G204R,N:R209G,ORF1a:E1614A,ORF1a:G2581S,ORF1b:P314L,ORF1b:D1758Y,S:D614G		21.03
PIDHAQPGFB	HP09109	yes	0		EPI_ISL_4418758	B.1.369	20C	PASS	96.5488	400	C241T,C1059T,C3037T,C4540T,C10138T,G10618T,C14184T,C14408T,C16260T,G20489T,G22017T,G22427A,A23403G,G25563T,C28821A		1-54,6847-7058,20543-20813,21717-21990,29357-29510,29837-29903	N:S183Y,ORF1a:T265I,ORF1a:R3451S,ORF1b:P314L,ORF1b:C2341F,ORF3a:Q57H,S:W152L,S:V289I,S:D614G		18.3
PIDHCPHTBW	HP13040	yes	0		EPI_ISL_2691714	B.1.369	20C	PASS	99.5954	400	C241T,C1059T,C3037T,C5622T,C8090T,C14408T,C16260T,A23403G,G25088T,G25563T,C28821A,C29708T		1-55,29837-29904	N:S183Y,ORF1a:T265I,ORF1a:P1786L,ORF1a:L2609F,ORF1b:P314L,ORF3a:Q57H,S:D614G,S:V1176F		25.43
PIDHFREGWJ	HP06620	yes	0		EPI_ISL_2884940	B.1	20C	PASS	99.5954	400	C241T,C1059T,C3037T,C14408T,A23403G,G25563T		1-54,29837-29903	ORF1a:T265I,ORF1b:P314L,ORF3a:Q57H,S:D614G		20.18
PIDHFUGMST	HP01161	yes	0		EPI_ISL_861002	B.1.596	20A	PASS	99.5719	400	C241T,C2706T,C3037T,C5031T,C10449T,C14408T,A18424G,A23403G,G25907T,C28869T	0	1-55,4331,7869,10319,21304,24130,27964,29218,29837-29904	N:P199L,ORF1a:T814I,ORF1a:T1589I,ORF1a:P3395L,ORF1b:P314L,ORF1b:N1653D,ORF3a:G172V,S:D614G		19.11
PIDHGNUNHB	HP03490	yes	0		EPI_ISL_1402810	B.1.637	20C	PASS	96.7094	390.268	C241T,C1059T,C2878T,C3037T,G5300T,C5581T,C6031T,C8016T,A9749G,T9867C,C9891T,G11804A,T12628C,C14408T,A22025C,T22032C,T22917G,A23403G,C24138A,G24410C,C25413T,C25517T,G25563T,C25703T,C27925T,C27998T,G28044T,C28887T,G28975A	11288-11297,28274	1-55,4996-5288,7672-7969,21717-21991,29837-29904	N:T205I,N:M234I,ORF1a:T265I,ORF1a:A1679S,ORF1a:A2584V,ORF1a:K3162E,ORF1a:L3201P,ORF1a:A3209V,ORF1a:V3847I,ORF1b:P314L,ORF3a:P42L,ORF3a:Q57H,ORF3a:P104L,ORF8:T11I,ORF8:A51S,S:S155R,S:F157S,S:L452R,S:D614G,S:T859N,S:D950H	ORF1a:S3675-,ORF1a:G3676-,ORF1a:F3677-
PIDHGSKLGO	HP08111	yes	0	Positive	EPI_ISL_3373251	AY.3	21A (Delta)	PASS	98.1072	400	G210T,C241T,G709T,C3037T,G4181T,C6402T,T6760G,C7124T,C8986T,G9053T,C10029T,A11201G,A11332G,A11456G,C14408T,G15451A,C16466T,C19220T,G19962T,C21618G,T22917G,C22995A,T23284C,A23403G,C23604G,C24096T,G24410A,C25339T,C25469T,T26767C,C27503G,T27638C,C27752T,C27874T,A28461G,G28881T,G28916T,G29050A,G29402T,C29509T	22029-22034,28248-28253,28271	1-54,21717-21990,29666-29903	M:I82T,N:D63G,N:R203M,N:G215C,N:D377Y,ORF1a:E148D,ORF1a:A1306S,ORF1a:P2046L,ORF1a:C2165W,ORF1a:P2287S,ORF1a:V2930L,ORF1a:T3255I,ORF1a:T3646A,ORF1a:I3731V,ORF1b:P314L,ORF1b:G662S,ORF1b:P1000L,ORF1b:A1918V,ORF3a:S26L,ORF7a:S37C,ORF7a:V82A,ORF7a:T120I,ORF7b:T40I,ORF9b:T60A,S:T19R,S:R158G,S:L452R,S:T478K,S:D614G,S:P681R,S:A845V,S:D950N	ORF8:D119-,ORF8:F120-,S:E156-,S:F157-
PIDHHEYPLL	HP03852	yes	0		EPI_ISL_1468638	B.1.526	21F (Iota)	PASS	99.5954	400	C241T,C1059T,A2304G,C3037T,C3096T,A8638G,C9195T,C9561T,T9867C,G12067T,C14408T,A16500C,A20262G,C21304A,C21459T,C21575T,C21846T,A22320G,G23012A,A23403G,C23664T,C25517T,G25563T,C27925T,C28253T,C28332T,C28869T,G28975A	11288-11297,28274	1-55,29837-29904	N:P20L,N:P199L,N:M234I,ORF1a:T265I,ORF1a:K680R,ORF1a:S944L,ORF1a:T2977I,ORF1a:S3099L,ORF1a:L3201P,ORF1a:M3934I,ORF1b:P314L,ORF1b:Q1011H,ORF1b:R2613S,ORF3a:P42L,ORF3a:Q57H,ORF8:T11I,ORF9b:P17S,S:L5F,S:T95I,S:D253G,S:E484K,S:D614G,S:A701V	ORF1a:S3675-,ORF1a:G3676-,ORF1a:F3677-	22.5
PIDHKNTMID	HP09471	yes	0		EPI_ISL_4418676	AY.25	21A (Delta)	PASS	97.6925	400	G210T,C241T,G2564A,C3037T,A3948G,C4158T,G4181T,A4751G,C6402T,C7124T,C8986T,G9053T,C10029T,A11201G,A11332G,G11562T,C14408T,G15451A,C16466T,C19220T,C21618G,T22917G,C22995A,A23403G,C23604G,G24410A,C25469T,G26107C,T26767C,A27507C,T27638C,C27752T,C27874T,A28461G,G28881T,G28916T,G29402T,G29742T	22029-22034,28248-28253,28271	1-54,19276-19570,21717-21990,29837-29903	M:I82T,N:D63G,N:R203M,N:G215C,N:D377Y,ORF1a:E767K,ORF1a:D1228G,ORF1a:A1298V,ORF1a:A1306S,ORF1a:T1496A,ORF1a:P2046L,ORF1a:P2287S,ORF1a:V2930L,ORF1a:T3255I,ORF1a:T3646A,ORF1a:C3766F,ORF1b:P314L,ORF1b:G662S,ORF1b:P1000L,ORF1b:A1918V,ORF3a:S26L,ORF3a:E239Q,ORF7a:V82A,ORF7a:T120I,ORF7b:T40I,ORF9b:T60A,S:T19R,S:R158G,S:L452R,S:T478K,S:D614G,S:P681R,S:D950N	ORF8:D119-,ORF8:F120-,S:E156-,S:F157-
PIDHLWRGAV	HP04221	yes	0		EPI_ISL_1662781	B.1.1.519	20B	PASS	98.6791	396.812	C203T,C222T,C241T,C1594T,C3037T,C3140T,T6379C,A6750G,C9365T,G9856T,C10029T,C10198T,C10954T,A11117G,A12544T,C12789T,T13593C,C14408T,G15921T,T19839C,C21306T,C22995A,A23403G,C23604A,A23756G,G24757T,A25495G,G28881A,G28882A,G28883C,C29197T		1-55,1624-1898,29837-29904	N:R203K,N:G204R,ORF1a:P959S,ORF1a:N2162S,ORF1a:T3255I,ORF1a:I3618V,ORF1a:T4175I,ORF1b:P314L,ORF3a:I35V,S:T478K,S:D614G,S:P681H,S:T732A		23.66
PIDHOFSEYY	HP03710	yes	0		EPI_ISL_1468542	B.1.1.7	20I (Alpha, V1)	PASS	99.5954	400	C241T,C913T,C2110T,G2782T,C3037T,C3267T,C4456T,C5388A,C5934T,C5986T,T6954C,C14120T,C14408T,C14676T,C15279T,T16176C,C16733T,C19390T,C19884T,A23063T,C23271A,A23403G,C23604A,C23709T,T24506G,C24904T,G24914C,C27972T,G28048T,A28095T,A28111G,G28280C,A28281T,T28282A,G28881A,G28882A,G28883C,C28977T	11288-11297,21766-21772,21994-21997,28274	1-55,29837-29904	N:D3L,N:R203K,N:G204R,N:S235F,ORF1a:T1001I,ORF1a:A1708D,ORF1a:T1890I,ORF1a:I2230T,ORF1b:P218L,ORF1b:P314L,ORF1b:S1089L,ORF1b:P1975S,ORF8:Q27*,ORF8:R52I,ORF8:K68*,ORF8:Y73C,S:N501Y,S:A570D,S:D614G,S:P681H,S:T716I,S:S982A,S:D1118H	ORF1a:S3675-,ORF1a:G3676-,ORF1a:F3677-,S:H69-,S:V70-,S:Y144-	15.68
PIDHPBGCII	HP05868	yes	0		EPI_ISL_2331543	B.1.1.7	20I (Alpha, V1)	PASS	99.5954	400	C241T,C913T,A929G,C2110T,A2871G,C3037T,C3267T,C5388A,C5986T,T6954C,T7984C,C14120T,C14408T,C14676T,C15279T,T16176C,C19390T,A23063T,C23271A,A23403G,C23604A,C23709T,T24506G,G24914C,C27972T,G28048T,A28095T,A28111G,G28280C,A28281T,T28282A,G28881A,G28882A,G28883C,C28977T	11288-11297,21766-21772,21994-21997,28274	1-55,29837-29904	N:D3L,N:R203K,N:G204R,N:S235F,ORF1a:I222V,ORF1a:N869S,ORF1a:T1001I,ORF1a:A1708D,ORF1a:I2230T,ORF1b:P218L,ORF1b:P314L,ORF1b:P1975S,ORF8:Q27*,ORF8:R52I,ORF8:K68*,ORF8:Y73C,S:N501Y,S:A570D,S:D614G,S:P681H,S:T716I,S:S982A,S:D1118H	ORF1a:S3675-,ORF1a:G3676-,ORF1a:F3677-,S:H69-,S:V70-,S:Y144-
PIDHPJLEVG	HP08614	yes	0		EPI_ISL_3814413	B.1.617.2	21A (Delta)	PASS	98.6791	400	G210T,C241T,C1191T,C1267T,C3037T,C3768A,C5184T,C6027A,G9203A,T9678C,C11005A,C14408T,C16915T,A17496G,A20396G,C21618G,T22917G,C22995A,A23403G,C23604G,G24410A,C25469T,T26767C,T27638C,C27752T,C28253T,A28461G,G28881T,G29402T,G29742T	22029-22034,28271	1-54,21717-21990,29837-29903	M:I82T,N:D63G,N:R203M,N:D377Y,ORF1a:P309L,ORF1a:T1168N,ORF1a:P1640L,ORF1a:P1921Q,ORF1a:D2980N,ORF1a:F3138S,ORF1a:H3580Q,ORF1b:P314L,ORF1b:K2310R,ORF3a:S26L,ORF7a:V82A,ORF7a:T120I,ORF9b:T60A,S:T19R,S:R158G,S:L452R,S:T478K,S:D614G,S:P681R,S:D950N	S:E156-,S:F157-
PIDHPORTMB	HP06347	yes	0		EPI_ISL_2691811	B.1.369	20C	PASS	98.6021	369.587	C241T,C1059T,C3037T,C6781T,G10943A,C14408T,C16260T,C17550T,A23403G,G25563T,G26230C,G27916T,C28821A		1-54,7672-7968,29837-29903	N:S183Y,ORF1a:T265I,ORF1a:V3560I,ORF1b:P314L,ORF3a:Q57H,ORF8:G8V,S:D614G		18.74
PIDHSUGHEX	HP05526	yes	0		EPI_ISL_2103303	B.1.1.7	20I (Alpha, V1)	PASS	99.5954	400	C241T,C913T,C2110T,C3037T,C3267T,C5388A,C5986T,T6954C,C9133T,C14120T,C14408T,C14676T,C15279T,T16176C,C19390T,A23063T,C23271A,A23403G,C23604A,C23709T,T24506G,G24914C,C26191T,A27599C,C27689T,C27972T,G28048T,A28095T,A28111G,G28280C,A28281T,T28282A,G28881A,G28882A,G28883C,C28977T,C29284T,C29586T	11288-11297,21766-21772,21994-21997,28274	1-55,29837-29904	N:D3L,N:R203K,N:G204R,N:S235F,ORF1a:T1001I,ORF1a:A1708D,ORF1a:I2230T,ORF1b:P218L,ORF1b:P314L,ORF1b:P1975S,ORF3a:P267S,ORF7a:D69A,ORF7a:P99L,ORF8:Q27*,ORF8:R52I,ORF8:K68*,ORF8:Y73C,S:N501Y,S:A570D,S:D614G,S:P681H,S:T716I,S:S982A,S:D1118H	ORF1a:S3675-,ORF1a:G3676-,ORF1a:F3677-,S:H69-,S:V70-,S:Y144-
PIDHTOXEHR	HP09465	yes	0		EPI_ISL_4418746	AY.25	21A (Delta)	PASS	96.6893	400	G210T,C241T,C3037T,A3948G,G4181T,C6402T,C7124T,C8986T,G9053T,C10029T,A11201G,A11332G,G11562T,C14408T,G15451A,C16466T,C19220T,C21618G,T22334G,T22917G,C22995A,A23403G,C23604G,G24410A,C25469T,G26107C,T26767C,C27092T,A27507C,T27638C,C27752T,C27874T,A28461G,G28881T,G28916T,G29402T,G29742T	28248-28253,28271	1-54,19276-19570,21717-22290,29837-29903	M:I82T,N:D63G,N:R203M,N:G215C,N:D377Y,ORF1a:D1228G,ORF1a:A1306S,ORF1a:P2046L,ORF1a:P2287S,ORF1a:V2930L,ORF1a:T3255I,ORF1a:T3646A,ORF1a:C3766F,ORF1b:P314L,ORF1b:G662S,ORF1b:P1000L,ORF1b:A1918V,ORF3a:S26L,ORF3a:E239Q,ORF7a:V82A,ORF7a:T120I,ORF7b:T40I,ORF9b:T60A,S:T19R,S:W258G,S:L452R,S:T478K,S:D614G,S:P681R,S:D950N	ORF8:D119-,ORF8:F120-
PIDHYNNTIR	HP07754	yes	0			B.1.617.2	21A (Delta)	PASS	94.9303	400	G210T,C241T,C1684T,C3037T,G5164T,C5184T,A5584G,C9891T,T11418C,C11514T,C12049T,C13019T,C14408T,G15451A,C16466T,C21618G,T22917G,C22995A,A23403G,C23604G,G24410A,C25469T,T26767C,T27638C,C27752T,G28326T,A28461G,G28881T,G29402T,G29742T	28248-28253,28271	1-54,5621-5894,19276-19570,21717-22542,29837-29903	M:I82T,N:G18V,N:D63G,N:R203M,N:D377Y,ORF1a:E1633D,ORF1a:P1640L,ORF1a:A3209V,ORF1a:V3718A,ORF1a:T3750I,ORF1b:P314L,ORF1b:G662S,ORF1b:P1000L,ORF3a:S26L,ORF7a:V82A,ORF7a:T120I,ORF9b:V15L,ORF9b:T60A,S:T19R,S:L452R,S:T478K,S:D614G,S:P681R,S:D950N	ORF8:D119-,ORF8:F120-
PIDHYNNTIR	HP07704	yes	0			B.1.617.2	21A (Delta)	PASS	95.9168	400	G210T,C241T,C1684T,C3037T,G5164T,C5184T,A5584G,C9891T,T11418C,C11514T,C12049T,C13019T,C14408T,G15451A,C16466T,C21618G,T22917G,C22995A,A23403G,C23604G,G24410A,C25469T,T26767C,T27638C,C27752T,G28326T,A28461G,G28881T,G29402T,G29742T	28248-28253,28271	1-54,5621-5894,21717-22542,29837-29903	M:I82T,N:G18V,N:D63G,N:R203M,N:D377Y,ORF1a:E1633D,ORF1a:P1640L,ORF1a:A3209V,ORF1a:V3718A,ORF1a:T3750I,ORF1b:P314L,ORF1b:G662S,ORF1b:P1000L,ORF3a:S26L,ORF7a:V82A,ORF7a:T120I,ORF9b:V15L,ORF9b:T60A,S:T19R,S:L452R,S:T478K,S:D614G,S:P681R,S:D950N	ORF8:D119-,ORF8:F120-
PIDIAEVEDQ	HP08259	yes	0		EPI_ISL_3814888	AY.25	21A (Delta)	PASS	95.1476	388.202	G210T,C241T,C3037T,A3948G,G4181T,C6402T,C7124T,C8986T,G9053T,C10029T,G10105T,A11201G,A11332G,G11562T,C14408T,G15451A,C16466T,C19220T,C21618G,T22917G,C22995A,A23403G,C23604G,G24410A,C25469T,G26107C,T26767C,A27507C,T27638C,C27752T,C27874T,A28461G,G28881T,G28916T,G29402T,G29742T	28248-28253,28271	1-54,11669-11889,19276-19570,21147-21386,21717-22290,29837-29903	M:I82T,N:D63G,N:R203M,N:G215C,N:D377Y,ORF1a:D1228G,ORF1a:A1306S,ORF1a:P2046L,ORF1a:P2287S,ORF1a:V2930L,ORF1a:T3255I,ORF1a:M3280I,ORF1a:T3646A,ORF1a:C3766F,ORF1b:P314L,ORF1b:G662S,ORF1b:P1000L,ORF1b:A1918V,ORF3a:S26L,ORF3a:E239Q,ORF7a:V82A,ORF7a:T120I,ORF7b:T40I,ORF9b:T60A,S:T19R,S:L452R,S:T478K,S:D614G,S:P681R,S:D950N	ORF8:D119-,ORF8:F120-	19.22
PIDICETDPS	HP06663	yes	0		EPI_ISL_2884972	B.1.1.7	20I (Alpha, V1)	PASS	93.81	264.852	C241T,C913T,C2110T,C3037T,C3267T,C5388A,C5986T,T6954C,G7042T,C14120T,C14408T,C14676T,C15279T,T16176C,A23063T,C23271A,A23403G,C23604A,C23709T,T24506G,G24914C,G26020T,C27972T,G28048T,A28095T,A28111G,G28280C,A28281T,T28282A,G28881A,G28882A,G28883C,C28977T	11288-11296,21765-21770,21992-21994,28271	1-54,13364-13625,17739-17993,19276-19570,19912-20200,21147-21386,22325-22542,29666-29903	N:D3L,N:R203K,N:G204R,N:S235F,ORF1a:T1001I,ORF1a:A1708D,ORF1a:I2230T,ORF1a:M2259I,ORF1b:P218L,ORF1b:P314L,ORF3a:D210Y,ORF8:Q27*,ORF8:R52I,ORF8:K68*,ORF8:Y73C,S:N501Y,S:A570D,S:D614G,S:P681H,S:T716I,S:S982A,S:D1118H	ORF1a:S3675-,ORF1a:G3676-,ORF1a:F3677-,S:H69-,S:V70-,S:Y144-
PIDIDODBKD	HP04702	yes	0		EPI_ISL_1805802	B.1.1.7	20I (Alpha, V1)	PASS	93.9839	297.213	C913T,C2110T,C3037T,C3267T,C5388A,C5986T,T6954C,T7984C,C14120T,C14408T,C14676T,C15279T,T16176C,C19390T,A23063T,C23271A,A23403G,C23604A,C23709T,T24506G,G24914C,C27972T,G28048T,A28095T,A28111G,G28280C,A28281T,T28282A,G28881A,G28882A,G28883C,C28977T	11288-11297,21766-21772,21994-21997,28274	1-343,2569-2851,7672-7969,9246-9503,17739-17994,26160-26162,27512-27809,29837-29904	N:D3L,N:R203K,N:G204R,N:S235F,ORF1a:T1001I,ORF1a:A1708D,ORF1a:I2230T,ORF1b:P218L,ORF1b:P314L,ORF1b:P1975S,ORF8:Q27*,ORF8:R52I,ORF8:K68*,ORF8:Y73C,S:N501Y,S:A570D,S:D614G,S:P681H,S:T716I,S:S982A,S:D1118H	ORF1a:S3675-,ORF1a:G3676-,ORF1a:F3677-,S:H69-,S:V70-,S:Y144-
PIDIGWGRRP	HP12121	yes	0		EPI_ISL_791344	B.1.1.486	20B	PASS	99.5954		C241T,C3037T,C4540T,C11620T,C12439T,C14408T,C19572T,C21648T,C23277T,A23403G,G23593T,G24368A,G25565A,C25624T,T27242C,C27630T,C28045T,C28728T,G28881A,G28882A,G28883C,G28975T,G29332T	29750-29753	1-55,29837-29904	N:A152V,N:R203K,N:G204R,N:M234I,ORF1b:P314L,ORF3a:S58N,ORF3a:H78Y,ORF6:I14T,ORF8:A51V,S:T29I,S:T572I,S:D614G,S:Q677H,S:D936N		16.17
PIDILABCDN	HP07187	yes	0		EPI_ISL_3098485	B.1.369	20C	PASS	98.572	319.81	C241T,C1059T,C1108T,C3037T,C3686T,C14408T,C16260T,A23403G,G25088T,G25563T,C28821A		1-54,7093-7332,11442,23080-23144,29837-29903	N:S183Y,ORF1a:T265I,ORF1a:H1141Y,ORF1b:P314L,ORF3a:Q57H,S:D614G,S:V1176F		24.8
PIDIPXZPYH	HP08021	yes	0	Positive	EPI_ISL_3373162	AY.25	21A (Delta)	PASS	97.6925	400	G210T,C241T,A2630G,C3037T,G4181T,C6402T,C7124T,C8752T,C8986T,G9053T,C10029T,A11201G,A11332G,C14408T,G15451A,C16466T,G18337T,C19220T,C20451T,C21618G,T22917G,C22995A,A23403G,C23604G,G24410A,C25469T,G26107C,A26759G,T26767C,A27507C,T27638C,C27752T,C27874T,A28461G,G28881T,G28916T,G29402T,G29742T	22029-22034,28248-28253,28271	1-54,19276-19570,21717-21990,29837-29903	M:I82T,N:D63G,N:R203M,N:G215C,N:D377Y,ORF1a:M789V,ORF1a:A1306S,ORF1a:P2046L,ORF1a:P2287S,ORF1a:V2930L,ORF1a:T3255I,ORF1a:T3646A,ORF1b:P314L,ORF1b:G662S,ORF1b:P1000L,ORF1b:A1624S,ORF1b:A1918V,ORF3a:S26L,ORF3a:E239Q,ORF7a:V82A,ORF7a:T120I,ORF7b:T40I,ORF9b:T60A,S:T19R,S:R158G,S:L452R,S:T478K,S:D614G,S:P681R,S:D950N	ORF8:D119-,ORF8:F120-,S:E156-,S:F157-
PIDIQEHDZX	HP09662	yes	0			B.1	20C	PASS	98.8864	384.381	C241T,C1059T,C3037T,C14408T,A23403G,G25563T		1-54,6847-7058,29837-29903	ORF1a:T265I,ORF1b:P314L,ORF3a:Q57H,S:D614G		22.71
PIDISFBVKW	HP04376	yes	0		EPI_ISL_1662879	B.1.1.7	20I (Alpha, V1)	PASS	98.6021	400	C241T,C913T,C2110T,G2458T,C3037T,C3267T,C5388A,C5986T,T6954C,C9565T,C13297T,C14120T,C14408T,C14676T,C15279T,T16176C,C19390T,G22541A,A23063T,C23271A,A23403G,C23604A,C23709T,T24506G,G24914C,C27972T,G28048T,A28095T,A28111G,G28280C,A28281T,T28282A,G28881A,G28882A,G28883C,C28977T	11288-11297,21766-21772,21994-21997,28274	1-55,7672-7969,29837-29904	N:D3L,N:R203K,N:G204R,N:S235F,ORF1a:M731I,ORF1a:T1001I,ORF1a:A1708D,ORF1a:I2230T,ORF1b:P218L,ORF1b:P314L,ORF1b:P1975S,ORF8:Q27*,ORF8:R52I,ORF8:K68*,ORF8:Y73C,S:V327I,S:N501Y,S:A570D,S:D614G,S:P681H,S:T716I,S:S982A,S:D1118H	ORF1a:S3675-,ORF1a:G3676-,ORF1a:F3677-,S:H69-,S:V70-,S:Y144-
PIDIURVGUZ	HP07324	yes	0		EPI_ISL_3098591	B.1.1	20B	PASS	99.5954	392.066	G213T,C241T,C3037T,C14408T,A23403G,C26625T,C28146T,G28881A,G28882A,G28883C,G29688T		1-54,29837-29903	N:R203K,N:G204R,ORF1b:P314L,ORF8:P85S,S:D614G		14.15
PIDIXFFWVY	HP08101	yes	0		EPI_ISL_3373136	AY.25	21A (Delta)	PASS	96.2913	164.223	G210T,C241T,G1589A,C3037T,C3784T,G4181T,G5305A,C6128A,C6402T,C7124T,C8986T,G9053T,C10029T,A11201G,A11332G,C14408T,G15451A,C16466T,C19220T,A20215G,A20533G,C21618G,T22917G,C22995A,A23403G,C23604G,G24410A,C25469T,G26107C,T26767C,A27507C,T27638C,C27752T,C27874T,A28461G,G28881T,G28916T,G29402T,G29742T	22029-22034,28248-28253,28271	1-54,4996-5287,7888-7968,19276-19570,21717-21990,29666-29694,29820-29903	M:I82T,N:D63G,N:R203M,N:G215C,N:D377Y,ORF1a:G442S,ORF1a:A1306S,ORF1a:L1955I,ORF1a:P2046L,ORF1a:P2287S,ORF1a:V2930L,ORF1a:T3255I,ORF1a:T3646A,ORF1b:P314L,ORF1b:G662S,ORF1b:P1000L,ORF1b:A1918V,ORF1b:N2250D,ORF1b:I2356V,ORF3a:S26L,ORF3a:E239Q,ORF7a:V82A,ORF7a:T120I,ORF7b:T40I,ORF9b:T60A,S:T19R,S:R158G,S:L452R,S:T478K,S:D614G,S:P681R,S:D950N	ORF8:D119-,ORF8:F120-,S:E156-,S:F157-	16.18
PIDIXRZAYV	HP04289	yes	0		EPI_ISL_1662828	B.1.214.2	20A	PASS	98.4985	372.683	C241T,G805T,C2485T,C3037T,A4457G,C4891T,C5907T,C11950T,C12312T,C13176T,C14408T,A15187G,C15324T,C17010T,G22225T,A22534G,C22802A,T22912G,A23403G,C23709T,G25906T,C26469T,C27371T,T27384C,T27576C,G28280C,A28281T,T28282A,C28432T,C28846T,C28887T	11288-11297,28273-28275	1-55,7672-7969,25454-25485,29846-29913	N:D3L,N:T205I,ORF1a:I1398V,ORF1a:T1881I,ORF1a:A4016V,ORF1a:T4304I,ORF1b:P314L,ORF1b:R574G,ORF3a:G172C,ORF6:P57L,ORF9b:S50L,S:Q414K,S:N450K,S:D614G,S:T716I	ORF1a:S3675-,ORF1a:G3676-,ORF1a:F3677-
PIDIXVIFCG	HP03223	yes	0		EPI_ISL_1305912	B.1	20C	PASS	99.5719	400	C241T,C1059T,C3037T,A9749G,C10340T,C12025T,C14408T,A21801G,T22917G,A23403G,G24410C,C25517T,G25563T,C26110T,C27925T,T28026C,G28044T	21994-21997	1-55,5050,9867,14649,19839,24138,28887,28975,29837-29904	ORF1a:T265I,ORF1a:K3162E,ORF1a:P3359S,ORF1b:P314L,ORF3a:P42L,ORF3a:Q57H,ORF3a:P240S,ORF8:T11I,ORF8:W45R,ORF8:A51S,S:D80G,S:L452R,S:D614G,S:D950H	S:Y144-
PIDIYWZCRN	HP09714	yes	0			AY.4	21A (Delta)	PASS	96.7629	387.014	G210T,C241T,A1098G,C3037T,G4181T,C6402T,C7124T,G8349A,C8956T,C8986T,G9053T,A9328G,C10029T,C11050T,A11201G,A11332G,C14408T,G15451A,C16466T,A17236G,C18657T,C19220T,C21618G,T22917G,C22995A,A23403G,C23604G,C24208T,G24410A,C25469T,T26767C,C27005T,T27638C,C27752T,C27874T,C27999T,A28461G,G28881T,G28916T,G29402T,G29742T	22029-22034,28248-28253,28271	1-54,8636-8913,19276-19570,21717-21990,29837-29903	M:I82T,N:D63G,N:R203M,N:G215C,N:D377Y,ORF1a:N278S,ORF1a:A1306S,ORF1a:P2046L,ORF1a:P2287S,ORF1a:S2695N,ORF1a:V2930L,ORF1a:T3255I,ORF1a:T3646A,ORF1b:P314L,ORF1b:G662S,ORF1b:P1000L,ORF1b:I1257V,ORF1b:A1918V,ORF3a:S26L,ORF7a:V82A,ORF7a:T120I,ORF7b:T40I,ORF8:P36S,ORF9b:T60A,S:T19R,S:R158G,S:L452R,S:T478K,S:D614G,S:P681R,S:D950N	ORF8:D119-,ORF8:F120-,S:E156-,S:F157-
PIDIYZHDZJ	HP04756	yes	0		EPI_ISL_1805832	B.1.620	20A	PASS	96.9401	400	C241T,C1473T,C2508T,C3037T,C3261T,G6236A,C11224T,T13457C,C14408T,C15324T,G17110T,C19164T,T20049C,C21638T,T21939C,G22992A,G23012A,A23403G,A23416T,C23604A,C24642T,G24914C,A28271T,T28297C,C28932T	11288-11297,21766-21772,21994-21997,22286-22293,22295-22297,27795-27798	1-55,7672-7969,22325-22543,27826-28105,29837-29904	N:A220V,ORF1a:T403I,ORF1a:P748L,ORF1a:T999I,ORF1a:V1991I,ORF1a:S4398P,ORF1b:P314L,ORF1b:A1215S,ORF9b:I5T,S:P26S,S:V126A,S:H245Y,S:S477N,S:E484K,S:D614G,S:P681H,S:T1027I,S:D1118H	ORF1a:S3675-,ORF1a:G3676-,ORF1a:F3677-,ORF7b:L14-,S:H69-,S:V70-,S:Y144-,S:L241-,S:L242-,S:A243-
PIDIZDZEEG	HP06170	yes	0			B.1.1.7	20I (Alpha, V1)	PASS	99.5954	400	C241T,C913T,C3037T,C3267T,C5388A,C5986T,T6954C,C7299T,C8290T,T11475C,C13665T,C14408T,C14676T,T15096C,C15279T,T16176C,A23063T,C23271A,A23403G,C23604A,C23709T,T24506G,G24914C,C27972T,G28048T,A28095T,A28111G,G28280C,A28281T,T28282A,A28877T,G28878C,G28881A,G28882A,G28883C,C28977T	11288-11297,21766-21772,21994-21997,28274	1-55,29837-29904	N:D3L,N:R203K,N:G204R,N:S235F,ORF1a:T1001I,ORF1a:A1708D,ORF1a:I2230T,ORF1a:A2345V,ORF1a:I3737T,ORF1b:P314L,ORF8:Q27*,ORF8:R52I,ORF8:K68*,ORF8:Y73C,S:N501Y,S:A570D,S:D614G,S:P681H,S:T716I,S:S982A,S:D1118H	ORF1a:S3675-,ORF1a:G3676-,ORF1a:F3677-,S:H69-,S:V70-,S:Y144-
PIDJJMZPAN	HP04908	yes	0		EPI_ISL_1805909	B.1.1.7	20I (Alpha, V1)	PASS	93.9237	317.04	C913T,C2110T,C3037T,C3267T,C4456T,C5388A,C5986T,T6954C,T10477C,T10504C,C12084T,C14120T,C14408T,C14676T,C15279T,T16176C,C19390T,C23271A,A23403G,C23604A,C23709T,T24506G,G24914C,C27972T,G28048T,A28095T,A28111G,G28280C,A28281T,T28282A,G28881A,G28882A,G28883C,C28977T	11288-11297,21766-21772,21994-21997,28274	1-343,2569-2851,8636-8914,9246-9503,13364-13391,22878-23145,27512-27809,29837-29904	N:D3L,N:R203K,N:G204R,N:S235F,ORF1a:T1001I,ORF1a:A1708D,ORF1a:I2230T,ORF1a:T3940I,ORF1b:P218L,ORF1b:P314L,ORF1b:P1975S,ORF8:Q27*,ORF8:R52I,ORF8:K68*,ORF8:Y73C,S:A570D,S:D614G,S:P681H,S:T716I,S:S982A,S:D1118H	ORF1a:S3675-,ORF1a:G3676-,ORF1a:F3677-,S:H69-,S:V70-,S:Y144-
PIDJNEFEBR	HP05722	yes	0			B.1.1.7	20I (Alpha, V1)	PASS	96.084	315.336	C241T,C913T,C1471T,C2110T,C3037T,C3267T,C5388A,C5986T,T6954C,T7984C,C14120T,C14408T,C14676T,C15279T,C15951T,T16176C,A23063T,C23271A,A23403G,C23604A,C23709T,T24506G,G24914C,C27972T,G28048T,A28095T,A28111G,G28280C,A28281T,T28282A,G28881A,G28882A,G28883C,C28977T	11288-11297,21766-21772,21994-21997,28274	1-55,19276-19571,21147-21387,22325-22543,27512-27809,29837-29904	N:D3L,N:R203K,N:G204R,N:S235F,ORF1a:T1001I,ORF1a:A1708D,ORF1a:I2230T,ORF1b:P218L,ORF1b:P314L,ORF8:Q27*,ORF8:R52I,ORF8:K68*,ORF8:Y73C,S:N501Y,S:A570D,S:D614G,S:P681H,S:T716I,S:S982A,S:D1118H	ORF1a:S3675-,ORF1a:G3676-,ORF1a:F3677-,S:H69-,S:V70-,S:Y144-
PIDJNEFEBR	HP06671	yes	0		EPI_ISL_2884974	B.1.1.7	20I (Alpha, V1)	PASS	97.0772	400	C241T,C913T,C1471T,C2110T,C3037T,C3267T,C5388A,C5986T,T6954C,T7984C,C14120T,C14408T,C14676T,C15279T,C15951T,T16176C,A23063T,C23271A,A23403G,C23604A,C23709T,T24506G,G24914C,C27972T,G28048T,A28095T,A28111G,G28280C,A28281T,T28282A,G28881A,G28882A,G28883C,C28977T	11288-11296,21765-21770,21992-21994,28271	1-54,19276-19570,21147-21386,22325-22542,29837-29903	N:D3L,N:R203K,N:G204R,N:S235F,ORF1a:T1001I,ORF1a:A1708D,ORF1a:I2230T,ORF1b:P218L,ORF1b:P314L,ORF8:Q27*,ORF8:R52I,ORF8:K68*,ORF8:Y73C,S:N501Y,S:A570D,S:D614G,S:P681H,S:T716I,S:S982A,S:D1118H	ORF1a:S3675-,ORF1a:G3676-,ORF1a:F3677-,S:H69-,S:V70-,S:Y144-
PIDJNVCCHT	HP06546	yes	0	Negative	EPI_ISL_2884895	B.1.1.7	20I (Alpha, V1)	PASS	99.5954	400	C241T,C913T,C2110T,G3004T,C3037T,C3267T,C5388A,C5986T,T6954C,G7042T,C7528T,C14120T,C14408T,C14676T,C15279T,T16176C,A23063T,C23271A,A23403G,C23604A,C23709T,T24506G,G24914C,C26110T,C27972T,G28048T,A28095T,A28111G,G28280C,A28281T,T28282A,A28804G,G28881A,G28882A,G28883C,C28977T,A29350G	11288-11296,21765-21770,21992-21994,28271	1-54,29837-29903	N:D3L,N:R203K,N:G204R,N:S235F,ORF1a:E913D,ORF1a:T1001I,ORF1a:A1708D,ORF1a:I2230T,ORF1a:M2259I,ORF1b:P218L,ORF1b:P314L,ORF3a:P240S,ORF8:Q27*,ORF8:R52I,ORF8:K68*,ORF8:Y73C,S:N501Y,S:A570D,S:D614G,S:P681H,S:T716I,S:S982A,S:D1118H	ORF1a:S3675-,ORF1a:G3676-,ORF1a:F3677-,S:H69-,S:V70-,S:Y144-
PIDJTJODFV	HP08097	yes	0	Positive	EPI_ISL_3373242	B.1.617.2	21A (Delta)	PASS	98.6791	400	G210T,C241T,C3037T,C4331T,C5184T,A5584G,C6449T,C9891T,G11335T,T11418C,C11514T,C11564T,C12885T,C13019T,G13960A,C14408T,G15451A,C16466T,T18876C,C21618G,C22227T,T22917G,C22995A,A23403G,C23604G,G24410A,C25469T,T26767C,T27638C,C27752T,A28461G,G28881T,G29402T,G29742T	22029-22034,28248-28253,28271	1-54,21717-21990,29837-29903	M:I82T,N:D63G,N:R203M,N:D377Y,ORF1a:P1640L,ORF1a:L2062F,ORF1a:A3209V,ORF1a:V3718A,ORF1a:T3750I,ORF1a:P3767S,ORF1a:T4207I,ORF1b:V165I,ORF1b:P314L,ORF1b:G662S,ORF1b:P1000L,ORF3a:S26L,ORF7a:V82A,ORF7a:T120I,ORF9b:T60A,S:T19R,S:R158G,S:A222V,S:L452R,S:T478K,S:D614G,S:P681R,S:D950N	ORF8:D119-,ORF8:F120-,S:E156-,S:F157-	14.845
PIDJTNSBWR	HP06095	yes	0		EPI_ISL_2331632	B.1.1.7	20I (Alpha, V1)	PASS	99.5954	400	C241T,C913T,C3037T,C3267T,C5388A,A5795G,C5986T,T6954C,C14408T,C14676T,T15096C,C15279T,T16176C,A21630G,T21797C,A23063T,C23271A,A23403G,C23604A,C23709T,C24109T,T24506G,G24914C,C27972T,G28048T,A28095T,A28111G,G28280C,A28281T,T28282A,G28881A,G28882A,G28883C,C28977T,C29743T	11288-11297,21766-21772,21994-21997,28274	1-55,29837-29904	N:D3L,N:R203K,N:G204R,N:S235F,ORF1a:T1001I,ORF1a:A1708D,ORF1a:T1844A,ORF1a:I2230T,ORF1b:P314L,ORF8:Q27*,ORF8:R52I,ORF8:K68*,ORF8:Y73C,S:Q23R,S:F79L,S:N501Y,S:A570D,S:D614G,S:P681H,S:T716I,S:S982A,S:D1118H	ORF1a:S3675-,ORF1a:G3676-,ORF1a:F3677-,S:H69-,S:V70-,S:Y144-
PIDJTXWZPA	HP02289	yes	0		EPI_ISL_1036319	B.1.1.207	20B	PASS	99.5954	400	C241T,C3037T,C5192T,A5636G,T9172C,A10948G,C10977T,C11941T,C14408T,A23403G,C23604A,A24874G,C25585A,C25919T,T26331C,G26730T,A26927G,C28253T,G28881A,G28882A,G28883C	0	1-55,29837-29904	M:V70F,N:R203K,N:G204R,ORF1a:K1791E,ORF1a:A3571V,ORF1b:P314L,ORF3a:L65I,ORF3a:T176I,S:D614G,S:P681H
PIDJUCNBCV	HP08426	yes	0		EPI_ISL_3814328	B.1.617.2	21A (Delta)	PASS	98.6791	400	G210T,C241T,C1684T,C3037T,G5164T,C5184T,A5584G,C9891T,T10660C,T11418C,C11514T,C12049T,C13019T,C14408T,G15451A,C16466T,A21405G,C21618G,C22227T,G22244C,G22427A,T22917G,C22995A,A23403G,C23604G,G24410A,C25469T,T26442C,T26767C,T27638C,C27752T,G28326T,A28461G,G28881T,G29402T,G29742T	22029-22034,28248-28253,28271	1-54,21717-21990,29837-29903	M:I82T,N:G18V,N:D63G,N:R203M,N:D377Y,ORF1a:E1633D,ORF1a:P1640L,ORF1a:A3209V,ORF1a:V3718A,ORF1a:T3750I,ORF1b:P314L,ORF1b:G662S,ORF1b:P1000L,ORF3a:S26L,ORF7a:V82A,ORF7a:T120I,ORF9b:V15L,ORF9b:T60A,S:T19R,S:R158G,S:A222V,S:D228H,S:V289I,S:L452R,S:T478K,S:D614G,S:P681R,S:D950N	ORF8:D119-,ORF8:F120-,S:E156-,S:F157-
PIDJUGCKJB	HP04542	yes	0		EPI_ISL_1662987	B.1.1.7	20I (Alpha, V1)	PASS	99.592	400	C241T,C913T,C2110T,C3037T,C3267T,C4021T,C5388A,C5986T,T6954C,G7042T,C9979T,A10195G,C14120T,C14408T,C14676T,C15279T,T16176C,A23063T,C23271A,A23403G,C23604A,C23709T,T24506G,G24914C,C27972T,G28048T,G28075T,A28095T,A28111G,G28280C,A28281T,T28282A,G28881A,G28882A,G28883C,C28977T	11288-11297,21766-21772,21994-21997,28274	1-55,12758,29837-29904	N:D3L,N:R203K,N:G204R,N:S235F,ORF1a:T1001I,ORF1a:A1708D,ORF1a:I2230T,ORF1a:M2259I,ORF1b:P218L,ORF1b:P314L,ORF8:Q27*,ORF8:R52I,ORF8:C61F,ORF8:K68*,ORF8:Y73C,S:N501Y,S:A570D,S:D614G,S:P681H,S:T716I,S:S982A,S:D1118H	ORF1a:S3675-,ORF1a:G3676-,ORF1a:F3677-,S:H69-,S:V70-,S:Y144-
PIDJVZEJNM	HP06233	yes	0		EPI_ISL_2455301	B.1.526	21F (Iota)	PASS	99.5954	400	A143G,C241T,C1059T,C3037T,C5672T,T9867C,C14408T,C15720T,A16500C,A20262G,C21575T,C21846T,A22320G,G23012A,A23403G,C23664T,C25517T,G25563T,C27925T,C28869T,G28975A	11288-11297,28274	1-55,29837-29904	N:P199L,N:M234I,ORF1a:T265I,ORF1a:P1803S,ORF1a:L3201P,ORF1b:P314L,ORF1b:Q1011H,ORF3a:P42L,ORF3a:Q57H,ORF8:T11I,S:L5F,S:T95I,S:D253G,S:E484K,S:D614G,S:A701V	ORF1a:S3675-,ORF1a:G3676-,ORF1a:F3677-
PIDKAJHQVM	HP02492	yes	0		EPI_ISL_1091937	B.1.1.7	20I (Alpha, V1)	PASS	96.3148	204	C241T,A396G,C913T,C2110T,C3037T,C3267T,C5388A,C5986T,T6954C,C14120T,C14408T,C14676T,C15279T,T16176C,C16332T,A23063T,C23271A,A23403G,C23604A,C23709T,T24506G,G24914C,C25710T,C27972T,G28048T,A28095T,A28111G,G28280C,A28281T,T28282A,G28881A,G28882A,G28883C,C28977T,C29284T	11288-11297,21766-21772,21994-21997,28274	1-55,19276-19571,22325-22543,27512-27809,29666-29904	N:D3L,N:R203K,N:G204R,N:S235F,ORF1a:Q44R,ORF1a:T1001I,ORF1a:A1708D,ORF1a:I2230T,ORF1b:P218L,ORF1b:P314L,ORF8:Q27*,ORF8:R52I,ORF8:K68*,ORF8:Y73C,S:N501Y,S:A570D,S:D614G,S:P681H,S:T716I,S:S982A,S:D1118H	ORF1a:S3675-,ORF1a:G3676-,ORF1a:F3677-,S:H69-,S:V70-,S:Y144-
PIDKDTJPAQ	HP04381	yes	0		EPI_ISL_1662883	B.1.1.7	20I (Alpha, V1)	PASS	99.5954	400	C241T,C913T,C3037T,C3267T,C5388A,C5986T,T6954C,C7299T,C14408T,C14676T,C15045T,T15096C,C15279T,T16176C,A23063T,C23271A,A23403G,C23604A,C23709T,T24506G,G24914C,C26606T,C27972T,G28048T,A28095T,A28111G,G28280C,A28281T,T28282A,A28877T,G28878C,G28881A,G28882A,G28883C,C28977T	11288-11297,21766-21772,21994-21997,28274	1-55,29837-29904	N:D3L,N:R203K,N:G204R,N:S235F,ORF1a:T1001I,ORF1a:A1708D,ORF1a:I2230T,ORF1a:A2345V,ORF1b:P314L,ORF8:Q27*,ORF8:R52I,ORF8:K68*,ORF8:Y73C,S:N501Y,S:A570D,S:D614G,S:P681H,S:T716I,S:S982A,S:D1118H	ORF1a:S3675-,ORF1a:G3676-,ORF1a:F3677-,S:H69-,S:V70-,S:Y144-
PIDKEJFYIE	HP04775	yes	0		EPI_ISL_1805841	B.1.1.7	20I (Alpha, V1)	PASS	96.7495	326.588	C241T,C913T,C2110T,G2782T,C3037T,C3267T,C4456T,A5128G,C5388A,C5986T,C6336T,T6954C,C14120T,C14408T,C14676T,C15279T,T16176C,C19390T,A23063T,C23271A,A23403G,C23604A,C23709T,T24506G,G24914C,G25595T,C27972T,G28048T,A28095T,A28111G,G28280C,A28281T,T28282A,G28881A,G28882A,G28883C,C28977T	11288-11297,21766-21772,21994-21997,28274	1-55,7672-7969,9246-9503,27512-27809,29837-29904	N:D3L,N:R203K,N:G204R,N:S235F,ORF1a:T1001I,ORF1a:A1708D,ORF1a:S2024L,ORF1a:I2230T,ORF1b:P218L,ORF1b:P314L,ORF1b:P1975S,ORF3a:R68I,ORF8:Q27*,ORF8:R52I,ORF8:K68*,ORF8:Y73C,S:N501Y,S:A570D,S:D614G,S:P681H,S:T716I,S:S982A,S:D1118H	ORF1a:S3675-,ORF1a:G3676-,ORF1a:F3677-,S:H69-,S:V70-,S:Y144-
PIDKESQNBV	HP04543	yes	0		EPI_ISL_1662988	B.1.1.7	20I (Alpha, V1)	PASS	99.5954	400	C241T,C913T,C2110T,G2782T,C3037T,C3267T,C3903T,C4456T,C5388A,C5986T,T6954C,C9565T,C10279A,C14120T,C14408T,C14676T,C15279T,T16176C,C16393T,C19390T,A23063T,C23271A,A23403G,C23604A,C23709T,T24506G,G24914C,C27972T,G28048T,A28095T,A28111G,G28280C,A28281T,T28282A,G28881A,G28882A,G28883C,C28977T	11288-11297,21766-21772,21994-21997,28274	1-55,29837-29904	N:D3L,N:R203K,N:G204R,N:S235F,ORF1a:T1001I,ORF1a:P1213L,ORF1a:A1708D,ORF1a:I2230T,ORF1b:P218L,ORF1b:P314L,ORF1b:P976S,ORF1b:P1975S,ORF8:Q27*,ORF8:R52I,ORF8:K68*,ORF8:Y73C,S:N501Y,S:A570D,S:D614G,S:P681H,S:T716I,S:S982A,S:D1118H	ORF1a:S3675-,ORF1a:G3676-,ORF1a:F3677-,S:H69-,S:V70-,S:Y144-
PIDKFELKKO	HP05307	yes	0		EPI_ISL_2103270	B.1.1.7	20I (Alpha, V1)	PASS	93.8066	316.456	C241T,C913T,C2110T,G3004T,C3037T,C3267T,C5388A,C5986T,G6566T,C10714T,G11083T,C11750T,C14120T,C14408T,C14676T,C15279T,T16176C,A23063T,C23271A,A23403G,C23604A,C23709T,T24506G,G24914C,C26110T,C27972T,G28048T,A28095T,A28111G,G28280C,A28281T,T28282A,C29686G	11288-11297,21766-21772,21994-21997,28274	1-55,6847-7059,7672-7969,20232-20497,21428-21683,27512-27809,28757-29008,29357-29511,29837-29904	N:D3L,ORF1a:E913D,ORF1a:T1001I,ORF1a:A1708D,ORF1a:D2101Y,ORF1a:L3606F,ORF1a:L3829F,ORF1b:P218L,ORF1b:P314L,ORF3a:P240S,ORF8:Q27*,ORF8:R52I,ORF8:K68*,ORF8:Y73C,S:N501Y,S:A570D,S:D614G,S:P681H,S:T716I,S:S982A,S:D1118H	ORF1a:S3675-,ORF1a:G3676-,ORF1a:F3677-,S:H69-,S:V70-,S:Y144-
PIDKFNSGKB	HP05332	yes	0		EPI_ISL_2274166	B.1.1.7	20I (Alpha, V1)	PASS	98.3614	400	C583T,C913T,C2485T,C3037T,C3267T,C4784T,C5388A,C5986T,T6954C,T8603C,C9745T,C14408T,C14676T,C15279T,T16176C,A17615G,C22227T,A23063T,C23271A,A23403G,C23604A,C23709T,T24506G,G24914C,G25437T,T27080C,C27972T,G28048T,A28111G,G28280C,A28281T,T28282A,G28881A,G28882A,G28883C,C28977T	11288-11297,21766-21772,21994-21997,22286-22301,28274	1-55,219-343,22325-22543,28225-28252,29837-29904	N:D3L,N:R203K,N:G204R,N:S235F,ORF1a:T1001I,ORF1a:L1507F,ORF1a:A1708D,ORF1a:I2230T,ORF1a:F2780L,ORF1b:P314L,ORF1b:K1383R,ORF3a:L15F,ORF8:Q27*,ORF8:R52I,ORF8:Y73C,S:A222V,S:N501Y,S:A570D,S:D614G,S:P681H,S:T716I,S:S982A,S:D1118H	ORF1a:S3675-,ORF1a:G3676-,ORF1a:F3677-,S:H69-,S:V70-,S:Y144-,S:L242-,S:A243-,S:L244-,S:H245-,S:R246-
PIDKGVCEFA	HP08040	yes	0	Positive	EPI_ISL_3373169	B.1.617.2	21A (Delta)	PASS	97.6925	400	G210T,C241T,C3037T,G4181T,C6402T,C7124T,C8986T,G9053T,C10029T,A11201G,A11332G,C14408T,G15451A,C16466T,A17236G,C19220T,C21618G,T22917G,C22995A,A23403G,C23604G,C24208T,G24410A,C25469T,T26767C,T27638C,C27752T,C27874T,C28348T,A28461G,G28881T,G28916T,G29402T,G29742T	22029-22034,28248-28253,28271	1-54,19276-19570,21717-21990,29837-29903	M:I82T,N:D63G,N:R203M,N:G215C,N:D377Y,ORF1a:A1306S,ORF1a:P2046L,ORF1a:P2287S,ORF1a:V2930L,ORF1a:T3255I,ORF1a:T3646A,ORF1b:P314L,ORF1b:G662S,ORF1b:P1000L,ORF1b:I1257V,ORF1b:A1918V,ORF3a:S26L,ORF7a:V82A,ORF7a:T120I,ORF7b:T40I,ORF9b:A22V,ORF9b:T60A,S:T19R,S:R158G,S:L452R,S:T478K,S:D614G,S:P681R,S:D950N	ORF8:D119-,ORF8:F120-,S:E156-,S:F157-
PIDKIMGCRE	HP04292	yes	0		EPI_ISL_1662829	B.1	20B	PASS	95.8298	299.055	C241T,C3037T,T6712C,G7116A,C14340T,C14408T,C15738T,G15907T,G17551A,C18877T,A19167G,T19839C,G22017T,G23012A,A23403G,G23868T,C24064T,T26604C,C27213T,C28290T,C28833T,G28881A,G28882A,G28883C,A28996G,G29527T,C29592T	28274	1-55,7672-7969,9246-9503,19274,19276-19571,21717-21991,22009-22011,29837-29904	M:F28L,N:P6L,N:S187L,N:R203K,N:G204R,N:Q418H,ORF1a:G2284D,ORF1b:P314L,ORF1b:G814C,ORF1b:G1362R,ORF9b:P3S,S:W152L,S:E484K,S:D614G,S:G769V
PIDKJWJWCB	HP05519	yes	0		EPI_ISL_2103298	B.1.1.7	20I (Alpha, V1)	PASS	99.5954	386.377	C241T,C913T,C2110T,G2782T,C3037T,C3267T,C4113T,C4456T,C5365T,C5388A,C5986T,T6954C,G11312A,C14120T,C14408T,C14676T,C15279T,T16176C,C16733T,C17766T,C19390T,G22094T,A23063T,C23271A,A23403G,C23604A,C23709T,T24506G,C24904T,G24914C,G25770T,C27972T,G28048T,A28095T,A28111G,C28232T,G28280C,A28281T,T28282A,G28881A,G28882A,G28883C,C28977T	11288-11297,21766-21772,21994-21997,28274	1-55,29837-29904	N:D3L,N:R203K,N:G204R,N:S235F,ORF1a:T1001I,ORF1a:A1283V,ORF1a:A1708D,ORF1a:I2230T,ORF1a:V3683I,ORF1b:P218L,ORF1b:P314L,ORF1b:S1089L,ORF1b:P1975S,ORF3a:R126S,ORF8:Q27*,ORF8:R52I,ORF8:K68*,ORF8:Y73C,S:D178Y,S:N501Y,S:A570D,S:D614G,S:P681H,S:T716I,S:S982A,S:D1118H	ORF1a:S3675-,ORF1a:G3676-,ORF1a:F3677-,S:H69-,S:V70-,S:Y144-
PIDKLNRNAV	HP04378	yes	0		EPI_ISL_1662881	B.1.637	20C	PASS	97.7026	374.69	C241T,C829T,C1059T,C2878T,C3037T,C3738T,G5300T,C5581T,C6031T,A9749G,T9867C,C9891T,G11804A,T12628C,C14408T,C16887T,A22025C,T22032C,T22917G,A23403G,C24138A,G24410C,G25290T,C25413T,C25517T,G25563T,C25703T,C26192T,G26526T,C27925T,G28044T,C28887T,G28975A	11083,11288-11297,28274	1-55,4996-5288,21717-21991,29837-29904	M:A2S,N:T205I,N:M234I,ORF1b:P314L,ORF3a:P42L,ORF3a:Q57H,ORF3a:P104L,ORF3a:P267L,ORF8:T11I,ORF8:A51S,S:S155R,S:F157S,S:L452R,S:D614G,S:T859N,S:D950H,S:C1243F
PIDKNDXKYS	HP08105	yes	0		EPI_ISL_3373181	AY.24	21A (Delta)	PASS	97.6925	323.994	G210T,C241T,G2564A,C3037T,G4181T,C6402T,C7124T,C8986T,G9053T,C10029T,A11201G,A11332G,C14408T,G15451A,C16466T,A17236G,A18360G,C19220T,C21618G,C21646T,T22917G,C22995A,A23403G,C23604G,C24208T,G24410A,C25469T,C25702T,G26153T,T26767C,T27638C,C27752T,C27874T,A28461G,G28881T,G28895T,G28916T,G29402T,G29742T	22029-22034,28248-28253,28271	1-54,19276-19570,21717-21990,29837-29903	M:I82T,N:D63G,N:R203M,N:A208S,N:G215C,N:D377Y,ORF1a:E767K,ORF1a:A1306S,ORF1a:P2046L,ORF1a:P2287S,ORF1a:V2930L,ORF1a:T3255I,ORF1a:T3646A,ORF1b:P314L,ORF1b:G662S,ORF1b:P1000L,ORF1b:I1257V,ORF1b:A1918V,ORF3a:S26L,ORF3a:P104S,ORF3a:G254V,ORF7a:V82A,ORF7a:T120I,ORF7b:T40I,ORF9b:T60A,S:T19R,S:R158G,S:L452R,S:T478K,S:D614G,S:P681R,S:D950N	ORF8:D119-,ORF8:F120-,S:E156-,S:F157-
PIDKXDLPQD	HP07259	yes	0		EPI_ISL_3098535	B.1	20C	PASS	99.5954	400	C241T,C1059T,C3037T,T7237C,C14408T,C16289T,G18281T,A23403G,G25563T,G26713T		1-54,29837-29903	M:C64F,ORF1a:T265I,ORF1b:P314L,ORF1b:A941V,ORF1b:R1605I,ORF3a:Q57H,S:D614G		14.26
PIDLCBVDQP	HP04780	yes	0		EPI_ISL_1805843	B.1.1.7	20I (Alpha, V1)	PASS	98.6021	400	C241T,C913T,C3037T,C3267T,G3638T,C5020T,C5388A,C5986T,T6954C,C14408T,C14676T,T15096C,C15279T,T16176C,C21721T,A23063T,C23271A,A23403G,C23604A,C23709T,T24506G,G24914C,G25785T,C27972T,G28048T,A28095T,A28111G,G28280C,A28281T,T28282A,G28881A,G28882A,G28883C,C28977T,C29296T,G29764A	11288-11297,21766-21772,21994-21997,28274	1-55,7672-7969,29837-29904	N:D3L,N:R203K,N:G204R,N:S235F,ORF1a:T1001I,ORF1a:G1125C,ORF1a:A1708D,ORF1a:I2230T,ORF1b:P314L,ORF3a:W131C,ORF8:Q27*,ORF8:R52I,ORF8:K68*,ORF8:Y73C,S:N501Y,S:A570D,S:D614G,S:P681H,S:T716I,S:S982A,S:D1118H	ORF1a:S3675-,ORF1a:G3676-,ORF1a:F3677-,S:H69-,S:V70-,S:Y144-
PIDLCYVIUV	HP13138	yes	0	Negative		B.1.564	20C	PASS	96.2646	373.948	C241T,G837T,C3037T,A12541T,C14408T,C16260T,A23403G,G25563T,G26690T,C28821A	3007	1-55,5621-5895,7390-7652,8636-8914,27637,28248,28278,28635,28782,28823,28981-28983,29030-29032,29051,29666-29904	N:S183Y,ORF1b:P314L,ORF3a:Q57H,S:D614G		30.51
PIDLDHAWQD	HP08765	yes	0		EPI_ISL_3814715	AY.12	21A (Delta)	PASS	97.6925	382.325	G210T,C241T,C503T,G1048T,C1060T,C3037T,G4181T,C6402T,C7124T,C8986T,G9053T,C10029T,A11201G,A11332G,C14408T,T14878A,G15451A,C16466T,C19220T,T21465G,C21618G,T22917G,C22995A,A23403G,C23604G,G24197T,G24410A,C25469T,T26767C,G27430A,T27638C,C27752T,C27874T,A28461G,G28881T,G28916T,G29402T,G29742T,G29779T	22029-22034,28248-28253,28271	1-54,19276-19570,21717-21990,29837-29903	M:I82T,N:D63G,N:R203M,N:G215C,N:D377Y,ORF1a:P80S,ORF1a:K261N,ORF1a:A1306S,ORF1a:P2046L,ORF1a:P2287S,ORF1a:V2930L,ORF1a:T3255I,ORF1a:T3646A,ORF1b:P314L,ORF1b:F471I,ORF1b:G662S,ORF1b:P1000L,ORF1b:A1918V,ORF1b:D2666E,ORF3a:S26L,ORF7a:A13T,ORF7a:V82A,ORF7a:T120I,ORF7b:T40I,ORF9b:T60A,S:T19R,S:R158G,S:L452R,S:T478K,S:D614G,S:P681R,S:A879S,S:D950N	ORF8:D119-,ORF8:F120-,S:E156-,S:F157-
PIDLEFNYTA	HP02445	yes	0		EPI_ISL_1091999	B.1.243	20A	PASS	99.5954	400	C241T,T1578C,C3037T,G3152T,G3431T,G6618A,C10741T,C14408T,A20268G,A20793G,A23403G,C23604A,T24076C,C24904T,A25841G,A27359G,C28312A,C28854T,G29266A,T29710C	0	1-55,29837-29904	N:S194L,ORF1a:V438A,ORF1a:G963C,ORF1a:V1056L,ORF1a:G2118D,ORF1b:P314L,ORF3a:H150R,ORF6:D53G,ORF9b:P10H,S:D614G,S:P681H
PIDLGBIKAM	HP06141	yes	0	Negative	EPI_ISL_2455278	B.1.1.7	20I (Alpha, V1)	PASS	99.5954	400	C241T,T820C,C913T,C925T,C3037T,C3267T,C5388A,C5869T,C5986T,T6954C,T11440C,C14408T,C14676T,T15096C,C15279T,T16176C,A17724G,A23063T,C23271A,A23403G,C23604A,C23709T,G24368C,T24506G,G24914C,G25785T,C27972T,G28048T,A28095T,A28111G,G28280C,A28281T,T28282A,G28881A,G28882A,G28883C,C28977T,C29272T,G29764A	11288-11297,21766-21772,21994-21997,28274	1-55,29837-29904	N:D3L,N:R203K,N:G204R,N:S235F,ORF1a:T1001I,ORF1a:A1708D,ORF1a:I2230T,ORF1b:P314L,ORF3a:W131C,ORF8:Q27*,ORF8:R52I,ORF8:K68*,ORF8:Y73C,S:N501Y,S:A570D,S:D614G,S:P681H,S:T716I,S:D936H,S:S982A,S:D1118H	ORF1a:S3675-,ORF1a:G3676-,ORF1a:F3677-,S:H69-,S:V70-,S:Y144-
PIDLGWBJAR	HP05124	yes	0		EPI_ISL_1973484	B.1.2	20G	PASS	99.5954	400	C241T,G242T,C475T,C1059T,G2407T,G2782T,C3037T,G3259T,C5730T,C5869T,G8083A,C10319T,A10874G,C12846T,C14408T,C14805T,C16887T,C17436T,A18424G,C21304T,A23403G,G25494A,G25563T,G25907T,C27964T,C28253T,G28376T,C28472T,C28849T,C28869T		1-55,29837-29904	N:A35S,N:P67S,N:P199L,ORF1a:T265I,ORF1a:K714N,ORF1a:Q998H,ORF1a:T1822I,ORF1a:M2606I,ORF1a:L3352F,ORF1a:N3537D,ORF1a:A4194V,ORF1b:P314L,ORF1b:N1653D,ORF1b:R2613C,ORF3a:Q57H,ORF3a:G172V,ORF8:S24L,S:D614G
PIDLIYFCZW	HP04793	yes	0		EPI_ISL_1805848	B.1.1.7	20I (Alpha, V1)	PASS	97.7226	333.652	C241T,C913T,C2110T,C3037T,C3267T,C4021T,C5388A,C5986T,T6954C,G7042T,C9979T,A10195G,C14120T,C14408T,C14676T,C15279T,T16176C,A23063T,C23271A,A23403G,C23604A,C23709T,T24506G,G24914C,C27972T,G28048T,G28075T,A28095T,A28111G,G28280C,A28281T,T28282A,G28881A,G28882A,G28883C,C28977T	11288-11297,21766-21772,21994-21997,28274	1-55,7672-7969,9246-9503,27803-27809,29837-29904	N:D3L,N:R203K,N:G204R,N:S235F,ORF1a:T1001I,ORF1a:A1708D,ORF1a:I2230T,ORF1a:M2259I,ORF1b:P218L,ORF1b:P314L,ORF8:Q27*,ORF8:R52I,ORF8:C61F,ORF8:K68*,ORF8:Y73C,S:N501Y,S:A570D,S:D614G,S:P681H,S:T716I,S:S982A,S:D1118H	ORF1a:S3675-,ORF1a:G3676-,ORF1a:F3677-,S:H69-,S:V70-,S:Y144-
PIDLJSTLDZ	HP04109	yes	0			B.1.637	20C	PASS	98.5754	400	C241T,C1059T,C2878T,C3037T,G5300T,C5581T,C6031T,A9749G,T9867C,C9891T,G11804A,T12628C,C13133T,C14408T,C16887T,A22025C,T22032C,T22917G,A23403G,C24138A,G24410C,C25413T,C25517T,G25563T,C25703T,C26192T,G26526T,C27925T,G28044T,C28887T,G28975A	11288-11297,28274	1-55,5260-5288,21717-21994,29837-29904	M:A2S,N:T205I,N:M234I,ORF1a:T265I,ORF1a:A1679S,ORF1a:K3162E,ORF1a:L3201P,ORF1a:A3209V,ORF1a:V3847I,ORF1a:P4290S,ORF1b:P314L,ORF3a:P42L,ORF3a:Q57H,ORF3a:P104L,ORF3a:P267L,ORF8:T11I,ORF8:A51S,S:S155R,S:F157S,S:L452R,S:D614G,S:T859N,S:D950H	ORF1a:S3675-,ORF1a:G3676-,ORF1a:F3677-
PIDLJSTLDZ	HP04103	yes	0		EPI_ISL_1547974	B.1.637	20C	PASS	99.5954	400	C241T,C1059T,C2878T,C3037T,G5300T,C5581T,C6031T,A9749G,T9867C,C9891T,G11804A,T12628C,C13133T,C14408T,C16887T,A21801G,A22025C,T22032C,T22917G,A23403G,C24138A,G24410C,C25413T,C25517T,G25563T,C25703T,C26192T,G26526T,C27925T,G28044T,C28887T,G28975A	11288-11297,21994-21997,28274	1-55,29837-29904	M:A2S,N:T205I,N:M234I,ORF1a:T265I,ORF1a:A1679S,ORF1a:K3162E,ORF1a:L3201P,ORF1a:A3209V,ORF1a:V3847I,ORF1a:P4290S,ORF1b:P314L,ORF3a:P42L,ORF3a:Q57H,ORF3a:P104L,ORF3a:P267L,ORF8:T11I,ORF8:A51S,S:D80G,S:S155R,S:F157S,S:L452R,S:D614G,S:T859N,S:D950H	ORF1a:S3675-,ORF1a:G3676-,ORF1a:F3677-,S:Y144-
PIDLKSSATR	HP08043	yes	0	Positive	EPI_ISL_3373188	B.1.617.2	21A (Delta)	PASS	97.823	400	G210T,C241T,C3037T,G4181T,C4320T,C6402T,G6421T,C7124T,C8986T,G9053T,C10029T,A11201G,A11332G,C14408T,G15451A,C16466T,A17236G,C19220T,C21618G,T22917G,C22995A,A23403G,C23604G,C24208T,G24410A,C25469T,T26767C,T27291C,T27638C,C27752T,C27874T,A28461G,G28881T,G28916T,G29402T,G29742T	22029-22034,28248-28253,28271	1-54,4403-4658,21717-21990,29837-29903	M:I82T,N:D63G,N:R203M,N:G215C,N:D377Y,ORF1a:A1306S,ORF1a:A1352V,ORF1a:P2046L,ORF1a:P2287S,ORF1a:V2930L,ORF1a:T3255I,ORF1a:T3646A,ORF1b:P314L,ORF1b:G662S,ORF1b:P1000L,ORF1b:I1257V,ORF1b:A1918V,ORF3a:S26L,ORF7a:V82A,ORF7a:T120I,ORF7b:T40I,ORF9b:T60A,S:T19R,S:R158G,S:L452R,S:T478K,S:D614G,S:P681R,S:D950N	ORF8:D119-,ORF8:F120-,S:E156-,S:F157-
PIDLLNNOMO	HP05857	yes	0		EPI_ISL_2274242	B.1.1.7	20I (Alpha, V1)	PASS	99.5954	400	C241T,T820C,C913T,A1103T,C1348T,C3037T,C3267T,C5388A,C5986T,T6954C,C14408T,C14676T,T15096C,C15279T,T16176C,A23063T,C23271A,A23403G,C23604A,C23709T,T24506G,G24914C,G25785T,A26528G,C27972T,G28048T,A28095T,A28111G,G28280C,A28281T,T28282A,G28881A,G28882A,G28883C,C28977T,C29272T,G29764A	11288-11297,21766-21772,21994-21997,28274	1-55,29837-29904	N:D3L,N:R203K,N:G204R,N:S235F,ORF1a:I280L,ORF1a:T1001I,ORF1a:A1708D,ORF1a:I2230T,ORF1b:P314L,ORF3a:W131C,ORF8:Q27*,ORF8:R52I,ORF8:K68*,ORF8:Y73C,S:N501Y,S:A570D,S:D614G,S:P681H,S:T716I,S:S982A,S:D1118H	ORF1a:S3675-,ORF1a:G3676-,ORF1a:F3677-,S:H69-,S:V70-,S:Y144-
PIDLNFGQTA	HP07497	yes	0	Positive		B.1.617.2	21A (Delta)	PASS	93.3418	385.578	G210T,C241T,C1191T,C1267T,C3037T,G3433T,C5184T,G9203A,T9678C,C11005A,C14408T,C16915T,A17496G,A20396G,C21618G,T22917G,C22995A,A23403G,C23604G,G24410A,C25469T,C26028T,T26767C,T27638C,C27752T,C28253T,A28461G,G28881T,G29402T,G29742T	22029-22034,28271	1-54,2243-2529,5933-6197,19276-19570,19912-20200,21147-21386,21408-21409,21717-21990,22325-22542,29837-29903	M:I82T,N:D63G,N:R203M,N:D377Y,ORF1a:P309L,ORF1a:P1640L,ORF1a:D2980N,ORF1a:F3138S,ORF1a:H3580Q,ORF1b:P314L,ORF1b:K2310R,ORF3a:S26L,ORF7a:V82A,ORF7a:T120I,ORF9b:T60A,S:T19R,S:R158G,S:L452R,S:T478K,S:D614G,S:P681R,S:D950N	S:E156-,S:F157-
PIDLPJZZLH	HP03760	yes	0		EPI_ISL_1468583	B.1.1.7	20I (Alpha, V1)	PASS	99.5954	400	C241T,C913T,C2110T,G2782T,C3037T,C3267T,C4456T,C5388A,C5986T,C6525T,T6954C,C14120T,C14408T,C14676T,C15279T,T16176C,C16393T,C19390T,A23063T,C23271A,A23403G,C23604A,C23709T,T24506G,G24914C,C27972T,G28048T,A28095T,A28111G,G28280C,A28281T,T28282A,G28881A,G28882A,G28883C,C28977T	11288-11297,21766-21772,21994-21997,28274	1-55,29837-29904	N:D3L,N:R203K,N:G204R,N:S235F,ORF1a:T1001I,ORF1a:A1708D,ORF1a:T2087I,ORF1a:I2230T,ORF1b:P218L,ORF1b:P314L,ORF1b:P976S,ORF1b:P1975S,ORF8:Q27*,ORF8:R52I,ORF8:K68*,ORF8:Y73C,S:N501Y,S:A570D,S:D614G,S:P681H,S:T716I,S:S982A,S:D1118H	ORF1a:S3675-,ORF1a:G3676-,ORF1a:F3677-,S:H69-,S:V70-,S:Y144-
PIDLPLEQDM	HP04875	yes	0		EPI_ISL_1805897	B.1.1.7	20I (Alpha, V1)	PASS	99.5954	400	C241T,C913T,C3037T,C3267T,C5020T,C5388A,C5986T,T6954C,C14408T,C14676T,T15096C,C15279T,T16176C,C21721T,A23063T,C23271A,A23403G,C23604A,C23709T,T24506G,G24914C,G25785T,C27972T,G28048T,A28095T,A28111G,G28280C,A28281T,T28282A,G28881A,G28882A,G28883C,C28977T,G29764A	11288-11297,21766-21772,21994-21997,28274	1-55,29837-29904	N:D3L,N:R203K,N:G204R,N:S235F,ORF1a:T1001I,ORF1a:A1708D,ORF1a:I2230T,ORF1b:P314L,ORF3a:W131C,ORF8:Q27*,ORF8:R52I,ORF8:K68*,ORF8:Y73C,S:N501Y,S:A570D,S:D614G,S:P681H,S:T716I,S:S982A,S:D1118H	ORF1a:S3675-,ORF1a:G3676-,ORF1a:F3677-,S:H69-,S:V70-,S:Y144-
PIDLRYLACO	HP08806	yes	0		EPI_ISL_3814697	AY.25	21A (Delta)	PASS	97.6925	338.628	G210T,C241T,C3037T,A3948G,G4181T,C6402T,C7124T,C8986T,G9053T,C10029T,A11201G,A11332G,G11562T,C14408T,G15451A,C16466T,C19220T,C21618G,T22917G,C22995A,A23403G,C23604G,G24410A,C25469T,G26107C,T26767C,A27507C,T27638C,C27752T,C27874T,A28461G,G28881T,G28916T,G29402T,G29742T	22029-22034,28248-28253,28271	1-54,19276-19570,21717-21990,29837-29903	M:I82T,N:D63G,N:R203M,N:G215C,N:D377Y,ORF1a:D1228G,ORF1a:A1306S,ORF1a:P2046L,ORF1a:P2287S,ORF1a:V2930L,ORF1a:T3255I,ORF1a:T3646A,ORF1a:C3766F,ORF1b:P314L,ORF1b:G662S,ORF1b:P1000L,ORF1b:A1918V,ORF3a:S26L,ORF3a:E239Q,ORF7a:V82A,ORF7a:T120I,ORF7b:T40I,ORF9b:T60A,S:T19R,S:R158G,S:L452R,S:T478K,S:D614G,S:P681R,S:D950N	ORF8:D119-,ORF8:F120-,S:E156-,S:F157-
PIDLTPUZHL	HP07573	yes	0			B.1.1	20B	PASS	96.1108	400	G204T,C241T,C2110T,C3037T,T9600C,C14408T,C15720T,A21137G,A23403G,A27552G,T28114C,G28881A,G28882A,G28883C		1-54,19276-19570,19912-20200,21147-21386,22325-22542,29837-29903	N:R203K,N:G204R,ORF1a:L3112S,ORF1b:P314L,ORF1b:K2557R,ORF8:I74T,S:D614G		19.12
PIDLTVAEEB	HP09643	yes	0			B.1	20C	PASS	99.5954	400	C241T,C1059T,C3037T,A7758C,C14408T,A23403G,G25563T,G27621A		1-54,29837-29903	ORF1a:T265I,ORF1a:N2498T,ORF1b:P314L,ORF3a:Q57H,S:D614G		18.15
PIDLUEEQYV	HP05985	yes	0		EPI_ISL_2331589	B.1.1.7	20I (Alpha, V1)	PASS	99.5954	400	C241T,C913T,C2110T,G2782T,C3037T,C3267T,C4456T,C5388A,C5986T,T6954C,C14120T,C14408T,C14676T,C15279T,C15656T,T16176C,C16393T,C19390T,A22681T,A23063T,C23271A,A23403G,C23604A,C23709T,T24506G,G24914C,C27972T,G28048T,A28095T,A28111G,G28280C,A28281T,T28282A,G28881A,G28882A,G28883C,C28977T	11288-11297,21766-21772,21994-21997,28274	1-55,29837-29904	N:D3L,N:R203K,N:G204R,N:S235F,ORF1a:T1001I,ORF1a:A1708D,ORF1a:I2230T,ORF1b:P218L,ORF1b:P314L,ORF1b:T730I,ORF1b:P976S,ORF1b:P1975S,ORF8:Q27*,ORF8:R52I,ORF8:K68*,ORF8:Y73C,S:N501Y,S:A570D,S:D614G,S:P681H,S:T716I,S:S982A,S:D1118H	ORF1a:S3675-,ORF1a:G3676-,ORF1a:F3677-,S:H69-,S:V70-,S:Y144-
PIDLUVWTHB	HP06008	yes	0		EPI_ISL_2331597	B.1.1.7	20I (Alpha, V1)	PASS	99.5954	400	C241T,G354T,C913T,C2110T,G2782T,A2932G,C3037T,C3267T,C4456T,C5388A,C5986T,T6954C,C11750T,C14120T,C14408T,C14676T,C15279T,C15924T,T16176C,A16824G,C19390T,T21965C,A23063T,C23271A,A23403G,C23604A,C23709T,T24506G,G24914C,A25968G,C27972T,G28048T,A28095T,A28111G,G28280C,A28281T,T28282A,G28881A,G28882A,G28883C,C28977T	11288-11297,21766-21772,21994-21997,28274	1-55,29837-29904	N:D3L,N:R203K,N:G204R,N:S235F,ORF1a:G30V,ORF1a:T1001I,ORF1a:A1708D,ORF1a:I2230T,ORF1a:L3829F,ORF1b:P218L,ORF1b:P314L,ORF1b:P1975S,ORF8:Q27*,ORF8:R52I,ORF8:K68*,ORF8:Y73C,S:F135L,S:N501Y,S:A570D,S:D614G,S:P681H,S:T716I,S:S982A,S:D1118H	ORF1a:S3675-,ORF1a:G3676-,ORF1a:F3677-,S:H69-,S:V70-,S:Y144-
PIDLVBEHYS	HP12091	yes	0	#NAME?	EPI_ISL_2691742	B.1.1.434	20B	PASS	0	400				N:R203K,N:G204R,ORF1a:T224I,ORF1a:I693V,ORF1a:Q998H,ORF1a:T2274I,ORF1a:L3776F,ORF1b:T132I,ORF1b:P314L,ORF1b:A1219S,ORF3a:E226G,S:D614G		18.62
PIDLVBIUWB	HP05267	yes	0		EPI_ISL_2274147	B.1.1.7	20I (Alpha, V1)	PASS	99.582	352.541	C241T,C913T,C2110T,C3037T,C3267T,C5388A,C5986T,T6954C,G7042T,C14120T,C14408T,C14676T,C15279T,T16176C,C20384T,A23063T,C23271A,A23403G,C23604A,C23709T,T24506G,G24914C,C27972T,G28048T,A28095T,A28111G,G28280C,A28281T,T28282A,G28881A,G28882A,G28883C,C28977T	11288-11297,21766-21772,21994-21997,28274	1-55,10195,15720,28075,28378,29837-29904	N:D3L,N:R203K,N:G204R,N:S235F,ORF1a:T1001I,ORF1a:A1708D,ORF1a:I2230T,ORF1a:M2259I,ORF1b:P218L,ORF1b:P314L,ORF1b:A2306V,ORF8:Q27*,ORF8:R52I,ORF8:K68*,ORF8:Y73C,S:N501Y,S:A570D,S:D614G,S:P681H,S:T716I,S:S982A,S:D1118H	ORF1a:S3675-,ORF1a:G3676-,ORF1a:F3677-,S:H69-,S:V70-,S:Y144-
PIDLVJXAWT	HP09661	yes	0			B.1	20C	PASS	99.5954	400	C241T,C1059T,C3037T,C6267T,C11916T,C14408T,C18998T,G20292T,A23403G,C24382T,G25563T,G29540A		1-54,29837-29903	ORF1a:T265I,ORF1a:A2001V,ORF1a:S3884L,ORF1b:P314L,ORF1b:A1844V,ORF3a:Q57H,S:D614G		17.9
PIDLYROPCD	HP13076	yes	0	#NAME?	EPI_ISL_2691728	B.1.520	20C	PASS	99.0135	400	C241T,C1059T,C3037T,C14408T,A23403G,G25563T		1-55,5413,11004,11782,29666-29904	ORF1a:T265I,ORF1b:P314L,ORF3a:Q57H,S:D614G		16.5
PIDMDKXQFJ	HP08260	yes	0		EPI_ISL_3814911	B.1.617.2	21A (Delta)	PASS	94.9637	392.509	G210T,C241T,C3037T,C3634T,C5184T,A5584G,G5972T,C9891T,T11418C,C11514T,C13019T,C14408T,G15451A,C16466T,C17410T,G19684T,C20930T,C21618G,T22917G,C22995A,A23403G,C23601T,C23604G,G24410A,C25469T,C25624T,T26767C,T27638C,C27752T,G27870T,A28461G,G28881T,G29402T,G29742T,C29762T	28248-28253,28271	1-54,5621-5894,11074-11075,19276-19570,21147-21386,21717-22290,29837-29903	M:I82T,N:D63G,N:R203M,N:D377Y,ORF1a:P1640L,ORF1a:D1903Y,ORF1a:A3209V,ORF1a:V3718A,ORF1a:T3750I,ORF1b:P314L,ORF1b:G662S,ORF1b:P1000L,ORF1b:R1315C,ORF1b:V2073L,ORF1b:T2488M,ORF3a:S26L,ORF3a:H78Y,ORF7a:V82A,ORF7a:T120I,ORF7b:E39*,ORF9b:T60A,S:T19R,S:L452R,S:T478K,S:D614G,S:S680F,S:P681R,S:D950N	ORF8:D119-,ORF8:F120-
PIDMFEMQET	HP04867	yes	0		EPI_ISL_1805893	B.1.1.7	20I (Alpha, V1)	PASS	90.0679	238.825	C913T,C2110T,C3037T,C3267T,C4423T,C4456T,C5388A,C5986T,T6954C,C14120T,C14408T,C14676T,C15279T,T16176C,C16733T,C19390T,C23271A,A23403G,C23604A,C23709T,T24506G,C24904T,G24914C,C27972T,G28048T,A28095T,A28111G,G28280C,A28281T,T28282A,G28881A,G28882A,G28883C,C28977T	11288-11297,21766-21772,21994-21997,28274	1-343,2569-2851,8636-8914,9246-9503,13364-13626,17739-17994,22325-22543,22878-23145,26891-27165,27512-27809,29666-29904	N:D3L,N:R203K,N:G204R,N:S235F,ORF1a:T1001I,ORF1a:A1708D,ORF1a:I2230T,ORF1b:P218L,ORF1b:P314L,ORF1b:S1089L,ORF1b:P1975S,ORF8:Q27*,ORF8:R52I,ORF8:K68*,ORF8:Y73C,S:A570D,S:D614G,S:P681H,S:T716I,S:S982A,S:D1118H	ORF1a:S3675-,ORF1a:G3676-,ORF1a:F3677-,S:H69-,S:V70-,S:Y144-
PIDMFXVNVK	HP04284	yes	0		EPI_ISL_1662824	B.1.637	20C	PASS	96.7528	228.777	C241T,C1059T,C3037T,G4444T,C5581T,G7252A,C8293T,A9749G,T9867C,C9891T,C10543T,G11804A,C14408T,G14874T,C15279T,C20762T,A21801G,T22032C,T22917G,A23403G,C24138A,G24410C,C25413T,C25517T,G25563T,C25587A,C25703T,G26690T,C27925T,G28044T,C28887T,G28975A	11288-11297,21994-21997,28274	1-55,7672-7969,9246-9503,12030,19276-19571,29837-29904	N:T205I,N:M234I,ORF1a:T265I,ORF1a:K3162E,ORF1a:L3201P,ORF1a:A3209V,ORF1a:V3847I,ORF1b:P314L,ORF1b:K469N,ORF1b:T2432I,ORF3a:P42L,ORF3a:Q57H,ORF3a:P104L,ORF8:T11I,ORF8:A51S,S:D80G,S:F157S,S:L452R,S:D614G,S:T859N,S:D950H	ORF1a:S3675-,ORF1a:G3676-,ORF1a:F3677-,S:Y144-
PIDMGIADWV	HP05338	yes	0		EPI_ISL_2274168	B.1.526	21F (Iota)	PASS	90.1816	259.247	C1059T,C3037T,T9867C,C12781T,C14408T,C14724T,A16500C,C16726T,C18582T,A20262G,C21575T,C21846T,A22320G,A23403G,C23664T,T25248C,C25517T,G25563T,C27925T,C28869T,G28975A,C29586T	11288-11297,28274	1-343,2569-2851,7093-7333,8636-8914,9246-9807,10738-10811,12466-12733,13364-13626,22878-23145,27512-27809,29837-29904	N:P199L,N:M234I,ORF1a:T265I,ORF1a:L3201P,ORF1b:P314L,ORF1b:Q1011H,ORF1b:H1087Y,ORF3a:P42L,ORF3a:Q57H,ORF8:T11I,S:L5F,S:T95I,S:D253G,S:D614G,S:A701V,S:M1229T	ORF1a:S3675-,ORF1a:G3676-,ORF1a:F3677-
PIDMHSTGTJ	HP04540	yes	0		EPI_ISL_1973388	B.1.1.7	20I (Alpha, V1)	PASS	99.5954	396.875	C241T,C913T,T1700C,C2110T,G2782T,C3037T,C3267T,C4456T,C5388A,C5986T,T6954C,C14120T,C14408T,C14676T,C14889T,C15279T,T16176C,C19390T,A23063T,C23271A,A23403G,C23604A,C23709T,T24506G,G24914C,C27972T,G28048T,A28095T,A28111G,G28280C,A28281T,T28282A,G28881A,G28882A,G28883C,C28977T	11288-11297,21766-21772,21994-21997,27571-27587,28274	1-55,29837-29904	N:D3L,N:R203K,N:G204R,N:S235F,ORF1a:S479P,ORF1a:T1001I,ORF1a:A1708D,ORF1a:I2230T,ORF1b:P218L,ORF1b:P314L,ORF1b:P1975S,ORF8:Q27*,ORF8:R52I,ORF8:K68*,ORF8:Y73C,S:N501Y,S:A570D,S:D614G,S:P681H,S:T716I,S:S982A,S:D1118H	ORF1a:S3675-,ORF1a:G3676-,ORF1a:F3677-,ORF7a:S60-,ORF7a:T61-,ORF7a:Q62-,ORF7a:F63-,ORF7a:A64-,S:H69-,S:V70-,S:Y144-
PIDMNPYHKA	HP03675	yes	0		EPI_ISL_1402920	B.1.1.7	20I (Alpha, V1)	PASS	99.5954	400	G174T,G210T,C241T,C913T,C2453T,C3037T,C3267T,C5388A,C5986T,T6954C,T9016C,C14408T,C14676T,C15279T,T16176C,C19118T,A23063T,C23271A,A23403G,C23604A,C23709T,T24506G,G24914C,C27883T,C27972T,G28048T,A28111G,G28280C,A28281T,T28282A,G28881A,G28882A,G28883C,C28977T	11288-11297,21766-21772,21994-21997,28274	1-55,29837-29904	N:D3L,N:R203K,N:G204R,N:S235F,ORF1a:L730F,ORF1a:T1001I,ORF1a:A1708D,ORF1a:I2230T,ORF1b:P314L,ORF1b:A1884V,ORF7b:A43V,ORF8:Q27*,ORF8:R52I,ORF8:Y73C,S:N501Y,S:A570D,S:D614G,S:P681H,S:T716I,S:S982A,S:D1118H	ORF1a:S3675-,ORF1a:G3676-,ORF1a:F3677-,S:H69-,S:V70-,S:Y144-
PIDMNWPDMD	HP04710	yes	0		EPI_ISL_1805807	B.1.1.7	20I (Alpha, V1)	PASS	99.5954	400	C241T,C913T,C1044T,C2110T,C3037T,C3267T,C5388A,C5986T,A6646G,T6954C,T7984C,C8140T,T11764C,C14120T,C14408T,C14676T,C15279T,T16176C,C19390T,G22992T,A23063T,C23271A,A23403G,C23604A,C23709T,T24506G,G24914C,G25687T,C27972T,G28048T,A28095T,A28111G,G28280C,A28281T,T28282A,G28881A,G28882A,G28883C,C28977T	11288-11297,21766-21772,21994-21997,28274	1-55,29837-29904	N:D3L,N:R203K,N:G204R,N:S235F,ORF1a:A260V,ORF1a:T1001I,ORF1a:A1708D,ORF1a:I2230T,ORF1b:P218L,ORF1b:P314L,ORF1b:P1975S,ORF3a:A99S,ORF8:Q27*,ORF8:R52I,ORF8:K68*,ORF8:Y73C,S:S477I,S:N501Y,S:A570D,S:D614G,S:P681H,S:T716I,S:S982A,S:D1118H	ORF1a:S3675-,ORF1a:G3676-,ORF1a:F3677-,S:H69-,S:V70-,S:Y144-
PIDMNZNLSJ	HP09878	yes	0			B.1.369	20C	PASS	99.5954	362.463	C241T,C1059T,C3037T,C14408T,C16260T,A23403G,G25226T,G25563T,G26690T,C28821A		1-54,29837-29903	N:S183Y,ORF1a:T265I,ORF1b:P314L,ORF3a:Q57H,S:D614G,S:A1222S		15.24
PIDMPTBRKR	HP07522	yes	0	Negative		B.1.1.7	20I (Alpha, V1)	PASS	96.1041	400	C241T,C913T,C2110T,C3037T,C3267T,C5388A,C5986T,T6954C,G7042T,A10195G,C14120T,C14408T,C14676T,C15279T,T16176C,A23063T,C23271A,A23403G,C23604A,C23709T,T24506G,G24914C,G25244T,C27972T,G28048T,G28075T,A28095T,A28111G,G28280C,A28281T,T28282A,G28881A,G28882A,G28883C,C28977T	515-520,11288-11296,21765-21770,21992-21994,28271	1-54,11074-11075,19276-19570,19912-20200,21147-21386,22325-22542,29837-29903	N:D3L,N:R203K,N:G204R,N:S235F,ORF1a:T1001I,ORF1a:A1708D,ORF1a:I2230T,ORF1a:M2259I,ORF1b:P218L,ORF1b:P314L,ORF8:Q27*,ORF8:R52I,ORF8:C61F,ORF8:K68*,ORF8:Y73C,S:N501Y,S:A570D,S:D614G,S:P681H,S:T716I,S:S982A,S:D1118H,S:V1228L	ORF1a:V84-,ORF1a:M85-,ORF1a:S3675-,ORF1a:G3676-,ORF1a:F3677-,S:H69-,S:V70-,S:Y144-
PIDMXVXKSP	HP03471	yes	0		EPI_ISL_1402803	B.1.1.7	20I (Alpha, V1)	PASS	94.2982	294.138	C913T,C2110T,G2782T,C3037T,C3267T,C4456T,C5388A,C5986T,T6954C,C14120T,C14408T,C14676T,C15279T,T16176C,C16393T,C19390T,C23271A,A23403G,C23604A,C23709T,T24506G,G24914C,C27972T,G28048T,A28095T,A28111G,G28280C,A28281T,T28282A,G28881A,G28882A,G28883C,C28977T	11288-11297,21766-21772,21994-21997,28274	1-343,9246-9807,22878-23145,27512-27809,29666-29904	N:D3L,N:R203K,N:G204R,N:S235F,ORF1a:T1001I,ORF1a:A1708D,ORF1a:I2230T,ORF1b:P218L,ORF1b:P314L,ORF1b:P976S,ORF1b:P1975S,ORF8:Q27*,ORF8:R52I,ORF8:K68*,ORF8:Y73C,S:A570D,S:D614G,S:P681H,S:T716I,S:S982A,S:D1118H	ORF1a:S3675-,ORF1a:G3676-,ORF1a:F3677-,S:H69-,S:V70-,S:Y144-
PIDMYHVUEW	HP13100	yes	0		EPI_ISL_2885166	B.1.369	20C	PASS	98.5787	337.075	C193T,C241T,C1059T,C3037T,C7420T,C14408T,C16260T,T20394C,A23403G,G25563T,C28821A		1-55,1813-1815,7392,8320-8620,26895,29837-29904	N:S183Y,ORF1a:T265I,ORF1b:P314L,ORF3a:Q57H,S:D614G
PIDMZXIXNV	HP08866	yes	0		EPI_ISL_4418520	AY.23	21A (Delta)	PASS	98.1072	400	G210T,C241T,C3037T,C4012T,G4181T,C4752T,C6402T,C7124T,G7246T,C8986T,G9053T,G9326A,C10029T,A11201G,A11332G,A11456G,C12513T,T13701C,C14408T,C15141T,G15451A,C16466T,C19220T,C21618G,T22917G,C22995A,T23284C,A23403G,C23604G,G24410A,C25339T,C25469T,T26767C,T27638C,C27752T,C27874T,A28461G,G28881T,G28916T,G29050A,G29402T,C29509T	22029-22034,28248-28253,28271	1-54,21717-21990,29666-29903	M:I82T,N:D63G,N:R203M,N:G215C,N:D377Y,ORF1a:A1306S,ORF1a:T1496I,ORF1a:P2046L,ORF1a:P2287S,ORF1a:W2327C,ORF1a:V2930L,ORF1a:V3021I,ORF1a:T3255I,ORF1a:T3646A,ORF1a:I3731V,ORF1a:T4083M,ORF1b:P314L,ORF1b:G662S,ORF1b:P1000L,ORF1b:A1918V,ORF3a:S26L,ORF7a:V82A,ORF7a:T120I,ORF7b:T40I,ORF9b:T60A,S:T19R,S:R158G,S:L452R,S:T478K,S:D614G,S:P681R,S:D950N	ORF8:D119-,ORF8:F120-,S:E156-,S:F157-
PIDNATMJJU	HP05527	yes	0		EPI_ISL_2103304	B.1.1.7	20I (Alpha, V1)	PASS	96.1442	273.501	G210T,C241T,C913T,C2453T,C2706T,C3037T,A3069G,C3267T,C5173T,C5388A,C5986T,G6755A,T6954C,T8004C,T13845C,C14408T,C14676T,C15279T,T16176C,A21231G,C23271A,A23403G,C23604A,C23709T,T24506G,G24914C,G25445T,C27972T,G28048T,A28111G,G28280C,A28281T,T28282A,G28881A,G28882A,G28883C,C28977T	11288-11297,21766-21772,21994-21997,28274	1-55,7672-7969,22878-23145,27512-27809,29666-29904	N:D3L,N:R203K,N:G204R,N:S235F,ORF1a:L730F,ORF1a:T814I,ORF1a:D935G,ORF1a:T1001I,ORF1a:A1708D,ORF1a:V2164I,ORF1a:I2230T,ORF1a:V2580A,ORF1b:P314L,ORF3a:G18V,ORF8:Q27*,ORF8:R52I,ORF8:Y73C,S:A570D,S:D614G,S:P681H,S:T716I,S:S982A,S:D1118H	ORF1a:S3675-,ORF1a:G3676-,ORF1a:F3677-,S:H69-,S:V70-,S:Y144-
PIDNCFZSWE	HP08629	yes	0		EPI_ISL_3814733	AY.3	21A (Delta)	PASS	97.1207	400	G210T,C241T,C3037T,G4181T,C6402T,C7124T,C8986T,G9053T,C10029T,A11201G,A11332G,A11456G,A12460T,A12631G,C13887T,C14408T,G15451A,C16308T,C16466T,C19220T,C21618G,T22917G,C22995A,T23284C,A23403G,C23604G,G24410A,C25339T,C25469T,T26767C,T27638C,C27752T,C27800T,C27874T,A28461G,G28881T,G28916T,G29050A,G29402T,C29509T	22029-22034,28248-28253,28271	1-54,19276-19570,21717-21990,29666-29903	M:I82T,N:D63G,N:R203M,N:G215C,N:D377Y,ORF1a:A1306S,ORF1a:P2046L,ORF1a:P2287S,ORF1a:V2930L,ORF1a:T3255I,ORF1a:T3646A,ORF1a:I3731V,ORF1b:P314L,ORF1b:G662S,ORF1b:P1000L,ORF1b:A1918V,ORF3a:S26L,ORF7a:V82A,ORF7a:T120I,ORF7b:T40I,ORF9b:T60A,S:T19R,S:R158G,S:L452R,S:T478K,S:D614G,S:P681R,S:D950N	ORF8:D119-,ORF8:F120-,S:E156-,S:F157-
PIDNGAPLSU	HP04776	yes	0		EPI_ISL_1805842	B.1.1.7	20I (Alpha, V1)	PASS	98.6021	353.022	C241T,C913T,C2110T,C3037T,C3267T,G3419A,T3772C,C5388A,C5986T,T6954C,C14120T,C14408T,C14676T,C15279T,T16176C,C19390T,G21761T,A23063T,C23271A,A23403G,C23604A,C23709T,T24506G,G24914C,C26191T,C27972T,G28048T,A28095T,A28111G,G28280C,A28281T,T28282A,C28732T,G28851C,G28881A,G28882A,G28883C,C28977T,G29212A,C29284T	11288-11297,21766-21772,21994-21997,28274	1-55,7672-7969,29837-29904	N:D3L,N:S193T,N:R203K,N:G204R,N:S235F,ORF1a:T1001I,ORF1a:V1052I,ORF1a:A1708D,ORF1a:I2230T,ORF1b:P218L,ORF1b:P314L,ORF1b:P1975S,ORF3a:P267S,ORF8:Q27*,ORF8:R52I,ORF8:K68*,ORF8:Y73C,S:A67S,S:N501Y,S:A570D,S:D614G,S:P681H,S:T716I,S:S982A,S:D1118H	ORF1a:S3675-,ORF1a:G3676-,ORF1a:F3677-,S:H69-,S:V70-,S:Y144-
PIDNGQTBUU	HP04573	yes	0		EPI_ISL_2331649	B.1.1.7	20I (Alpha, V1)	PASS	99.3981	400	C241T,C913T,C2110T,C3037T,C3267T,C5388A,C5986T,T6954C,C11124T,C14120T,C14408T,C14676T,C15279T,T16176C,C17288T,C19390T,G22661T,A23063T,C23271A,A23403G,C23604A,C23709T,T24506G,G24914C,C26191T,C27972T,G28048T,A28095T,A28111G,G28280C,A28281T,T28282A,G28881A,G28882A,G28883C,C28977T,C29284T	11288-11297,21766-21772,21994-21997,28274	1-55,7910-7969,29837-29904	N:D3L,N:R203K,N:G204R,N:S235F,ORF1a:T1001I,ORF1a:A1708D,ORF1a:I2230T,ORF1a:A3620V,ORF1b:P218L,ORF1b:P314L,ORF1b:T1274I,ORF1b:P1975S,ORF3a:P267S,ORF8:Q27*,ORF8:R52I,ORF8:K68*,ORF8:Y73C,S:V367F,S:N501Y,S:A570D,S:D614G,S:P681H,S:T716I,S:S982A,S:D1118H	ORF1a:S3675-,ORF1a:G3676-,ORF1a:F3677-,S:H69-,S:V70-,S:Y144-
PIDNKFBCVJ	HP02241	yes	0		EPI_ISL_981128	B.1.369	20C	PASS	99.5954	400	C241T,C1059T,C3037T,C6543T,A8558G,C14408T,C16260T,A23403G,G25088T,G25555T,G25563T,C27434T,G28036T,C28821A,C29627T,C29666T,A29700G	21994-21997	1-55,29837-29904	N:S183Y,ORF1a:T265I,ORF1a:T2093I,ORF1a:I2765V,ORF1b:P314L,ORF3a:V55F,ORF3a:Q57H,ORF7a:T14I,ORF8:R48I,S:D614G,S:V1176F	S:Y144-
PIDNNECBYD	HP04777	yes	0			B.1.637	20C	PASS	96.7094	400	C241T,C1059T,C2878T,C3037T,A4979G,G5300T,C5581T,C6031T,A9749G,T9867C,C9891T,G11804A,T12628C,C13261T,C14408T,C21575T,A22025C,T22032C,T22917G,A23403G,C24138A,G24410C,C25413T,C25517T,G25563T,C25703T,C26947T,C27925T,G28044T,C28887T,G28975A	11288-11297,27554-27556,28274	1-55,4996-5288,7672-7969,21717-21991,29837-29904	M:A142V,N:T205I,N:M234I,ORF1a:T265I,ORF1a:T1572A,ORF1a:A1679S,ORF1a:K3162E,ORF1a:L3201P,ORF1a:A3209V,ORF1a:V3847I,ORF1b:P314L,ORF3a:P42L,ORF3a:Q57H,ORF3a:P104L,ORF8:T11I,ORF8:A51S,S:L5F,S:S155R,S:F157S,S:L452R,S:D614G,S:T859N,S:D950H	ORF1a:S3675-,ORF1a:G3676-,ORF1a:F3677-
PIDNQFMKWF	HP04888	yes	0		EPI_ISL_1805903	B.1.1.7	20I (Alpha, V1)	PASS	92.3519	349.739	C913T,C3037T,C3267T,A5128G,C5388A,C5986T,T6954C,C14408T,C14676T,C15279T,T16176C,C23271A,A23403G,C23604A,C23709T,T24506G,G24914C,G25218T,C25553T,C27615T,C27972T,G28048T,A28095T,A28111G,G28280C,A28281T,T28282A,G28881A,G28882A,G28883C,C28977T	11288-11297,21766-21772,21994-21997,28274	1-343,9246-9807,10738-11023,11373-11585,16187-16445,19276-19571,22878-23145,29837-29904	N:D3L,N:R203K,N:G204R,N:S235F,ORF1a:T1001I,ORF1a:A1708D,ORF1a:I2230T,ORF1b:P314L,ORF3a:A54V,ORF8:Q27*,ORF8:R52I,ORF8:K68*,ORF8:Y73C,S:A570D,S:D614G,S:P681H,S:T716I,S:S982A,S:D1118H,S:G1219V	ORF1a:S3675-,ORF1a:G3676-,ORF1a:F3677-,S:H69-,S:V70-,S:Y144-
PIDNQGZIMC	HP08630	yes	0		EPI_ISL_3814591	AY.3	21A (Delta)	PASS	97.2611	400	G210T,C241T,G709T,C3037T,G4181T,C6402T,T6760G,C7124T,C8986T,G9053T,C10029T,A11201G,A11332G,A11456G,A13861G,C14408T,G15451A,C16466T,C16946T,C19220T,C21618G,T22917G,C22995A,T23284C,A23403G,C23604G,G24410A,C25339T,C25469T,A26675G,T26767C,T27638C,C27752T,C27874T,A28461G,G29050A,C29061T,G29402T,C29509T	22029-22034,28248-28253,28271	1-54,21717-21990,22009-22010,28757-29007,29666-29903	M:I82T,N:D63G,N:T263I,N:D377Y,ORF1a:E148D,ORF1a:A1306S,ORF1a:P2046L,ORF1a:C2165W,ORF1a:P2287S,ORF1a:V2930L,ORF1a:T3255I,ORF1a:T3646A,ORF1a:I3731V,ORF1b:T132A,ORF1b:P314L,ORF1b:G662S,ORF1b:P1000L,ORF1b:A1160V,ORF1b:A1918V,ORF3a:S26L,ORF7a:V82A,ORF7a:T120I,ORF7b:T40I,ORF9b:T60A,S:T19R,S:R158G,S:L452R,S:T478K,S:D614G,S:P681R,S:D950N	ORF8:D119-,ORF8:F120-,S:E156-,S:F157-
PIDNQGZIMC	HP08728	yes	0		EPI_ISL_3814588	AY.3	21A (Delta)	PASS	97.2678	400	G210T,C241T,G709T,C3037T,G4181T,C6402T,T6760G,C7124T,C8986T,G9053T,C10029T,A11201G,A11332G,A11456G,A13861G,C14408T,G15451A,C16466T,C16946T,C19220T,C21618G,T22917G,C22995A,T23284C,A23403G,C23604G,G24410A,C25339T,C25469T,A26675G,T26767C,T27638C,C27752T,C27874T,A28461G,G29050A,C29061T,G29402T,C29509T	22029-22034,28248-28253,28271	1-54,21717-21990,28757-29007,29666-29903	M:I82T,N:D63G,N:T263I,N:D377Y,ORF1a:E148D,ORF1a:A1306S,ORF1a:P2046L,ORF1a:C2165W,ORF1a:P2287S,ORF1a:V2930L,ORF1a:T3255I,ORF1a:T3646A,ORF1a:I3731V,ORF1b:T132A,ORF1b:P314L,ORF1b:G662S,ORF1b:P1000L,ORF1b:A1160V,ORF1b:A1918V,ORF3a:S26L,ORF7a:V82A,ORF7a:T120I,ORF7b:T40I,ORF9b:T60A,S:T19R,S:R158G,S:L452R,S:T478K,S:D614G,S:P681R,S:D950N	ORF8:D119-,ORF8:F120-,S:E156-,S:F157-
PIDNQRFUZW	HP07539	yes	0			B.1.240	20A	PASS	97.0772	400	C241T,C3037T,C5784T,C14408T,C18486T,A20268G,T22162C,A23403G,C28854T,G29440T		1-54,19276-19570,21147-21386,22325-22542,29837-29903	N:S194L,N:Q389H,ORF1a:T1840I,ORF1b:P314L,S:D614G		16.6
PIDNSETDFL	HP08258	yes	0		EPI_ISL_3814849	AY.4	21A (Delta)	PASS	95.9603	389.137	G210T,C241T,A2396G,C3037T,G4181T,C6402T,C7124T,C8986T,G9053T,C10029T,A11201G,A11332G,C14408T,G15451A,C16466T,C19220T,C21618G,T22917G,C22995A,A23403G,C23604G,G24410A,C25469T,T26767C,T27638C,C27752T,C27874T,A28461G,G28881T,G28916T,G29402T,A29700G,G29742T	28248-28253,28271	1-54,449,1163,2570,6040,6847-7058,7926,14014,19276-19570,21717-22290,29837-29903	M:I82T,N:D63G,N:R203M,N:G215C,N:D377Y,ORF1a:T711A,ORF1a:A1306S,ORF1a:P2046L,ORF1a:P2287S,ORF1a:V2930L,ORF1a:T3255I,ORF1a:T3646A,ORF1b:P314L,ORF1b:G662S,ORF1b:P1000L,ORF1b:A1918V,ORF3a:S26L,ORF7a:V82A,ORF7a:T120I,ORF7b:T40I,ORF9b:T60A,S:T19R,S:L452R,S:T478K,S:D614G,S:P681R,S:D950N	ORF8:D119-,ORF8:F120-
PIDNSOXYEY	HP04288	yes	0		EPI_ISL_1662827	B.1.1.7	20I (Alpha, V1)	PASS	98.6021	397.802	C241T,A396G,C913T,A1291G,C2110T,C3037T,C3267T,C5388A,C5986T,T6954C,C12933T,C14120T,C14408T,C14676T,C15279T,T16176C,C16332T,C19390T,A23063T,C23271A,A23403G,C23604A,C23709T,T24506G,G24914C,C25710T,C27972T,G28048T,A28095T,A28111G,G28280C,A28281T,T28282A,G28881A,G28882A,G28883C,C28977T,C29284T	11288-11297,21766-21772,21994-21997,28274	1-55,7672-7969,29837-29904	N:D3L,N:R203K,N:G204R,N:S235F,ORF1a:Q44R,ORF1a:T1001I,ORF1a:A1708D,ORF1a:I2230T,ORF1a:P4223L,ORF1b:P218L,ORF1b:P314L,ORF1b:P1975S,ORF8:Q27*,ORF8:R52I,ORF8:K68*,ORF8:Y73C,S:N501Y,S:A570D,S:D614G,S:P681H,S:T716I,S:S982A,S:D1118H	ORF1a:S3675-,ORF1a:G3676-,ORF1a:F3677-,S:H69-,S:V70-,S:Y144-
PIDNSRHUFX	HP06004	yes	0		EPI_ISL_2331594	B.1.1.7	20I (Alpha, V1)	PASS	93.1144	269.73	C241T,C913T,C2110T,G3004T,C3037T,C3267T,T5077C,C5388A,C5986T,T6954C,G7042T,T10639A,C14120T,C14408T,C14676T,C15279T,T16176C,A23063T,C23271A,A23403G,C23604A,C23709T,T24506G,G24914C,T27401C,C27972T,G28048T,A28095T,A28111G,G28280C,A28281T,T28282A,G28881A,G28882A,G28883C,C28977T	11288-11297,21766-21772,21994-21997,28274	1-55,2569-2851,8636-8914,9246-9503,13364-13626,17739-17994,22325-22543,25647-25736,27512-27809,29837-29904	N:D3L,N:R203K,N:G204R,N:S235F,ORF1a:E913D,ORF1a:T1001I,ORF1a:A1708D,ORF1a:I2230T,ORF1a:M2259I,ORF1b:P218L,ORF1b:P314L,ORF7a:I3T,ORF8:Q27*,ORF8:R52I,ORF8:K68*,ORF8:Y73C,S:N501Y,S:A570D,S:D614G,S:P681H,S:T716I,S:S982A,S:D1118H	ORF1a:S3675-,ORF1a:G3676-,ORF1a:F3677-,S:H69-,S:V70-,S:Y144-
PIDNTBDCDH	HP06345	yes	0		EPI_ISL_2691763	B.1.564	20C	PASS	99.5954	380.878	C241T,C1059T,C1457T,T1936C,C3037T,A5570G,C13487T,C14408T,C16192T,C16260T,C21707T,A23403G,C23557T,C25267T,G25563T,G26690T,C28821A		1-54,29837-29903	N:S183Y,ORF1a:T265I,ORF1a:R398C,ORF1a:M1769V,ORF1b:A7V,ORF1b:P314L,ORF1b:P909S,ORF3a:Q57H,S:H49Y,S:D614G		23.07
PIDNVOYPRQ	HP04786	yes	0		EPI_ISL_1805846	B.1.637	20C	PASS	94.6427	371.309	C241T,C1059T,C2878T,C3037T,G5300T,C5581T,C6031T,A9749G,T9867C,C9891T,G11804A,T12628C,G13348T,C14408T,A22025C,T22032C,T22917G,A23403G,C24138A,G24410C,C25413T,C25517T,G25563T,C25703T,C27925T,G28044T,C28887T,G28975A	11288-11297,28274	1-55,4996-5288,7672-7969,21717-21991,27191-27809,29837-29904	N:T205I,N:M234I,ORF1a:T265I,ORF1a:A1679S,ORF1a:K3162E,ORF1a:L3201P,ORF1a:A3209V,ORF1a:V3847I,ORF1b:P314L,ORF3a:P42L,ORF3a:Q57H,ORF3a:P104L,ORF8:T11I,ORF8:A51S,S:S155R,S:F157S,S:L452R,S:D614G,S:T859N,S:D950H	ORF1a:S3675-,ORF1a:G3676-,ORF1a:F3677-
PIDNXQFFZG	HP02155	yes	0		EPI_ISL_2691750	B.1.409	20A	PASS	99.5954	400	C241T,C3037T,G3323T,G3527A,G5015A,A5877G,G8017T,C11008T,C14408T,A20268G,C20283T,A23403G,C25714T,G25855T,C27434T,C27998T,C28854T		1-55,29837-29904	N:S194L,ORF1a:V1020F,ORF1a:D1088N,ORF1a:V1584M,ORF1a:N1871S,ORF1b:P314L,ORF3a:L108F,ORF3a:D155Y,ORF7a:T14I,S:D614G		13.69
PIDNYKPDUP	HP04546	yes	0		EPI_ISL_1662990	B.1.1.7	20I (Alpha, V1)	PASS	99.5887	400	C241T,C913T,C2110T,G2782T,C3037T,C3267T,C4456T,C5388A,C5986T,T6274C,T6954C,C10641T,C12249T,C12970T,C14120T,C14408T,C14676T,C15279T,T16176C,C16393T,C19390T,A23063T,C23271A,A23403G,C23604A,C23709T,T24506G,G24914C,G27390T,C27972T,G28048T,A28095T,A28111G,G28280C,A28281T,T28282A,G28881A,G28882A,G28883C,C28977T	11288-11297,21766-21772,21994-21997,28274	1-55,11074-11076,29837-29904	N:D3L,N:R203K,N:G204R,N:S235F,ORF1a:T1001I,ORF1a:A1708D,ORF1a:I2230T,ORF1a:T3459M,ORF1a:A3995V,ORF1b:P218L,ORF1b:P314L,ORF1b:P976S,ORF1b:P1975S,ORF8:Q27*,ORF8:R52I,ORF8:K68*,ORF8:Y73C,S:N501Y,S:A570D,S:D614G,S:P681H,S:T716I,S:S982A,S:D1118H	ORF1a:S3675-,ORF1a:G3676-,ORF1a:F3677-,S:H69-,S:V70-,S:Y144-
PIDOBFDVBL	HP01590	yes	0		EPI_ISL_911888	B.1.2	20G	PASS	99.5954	400	C241T,C1059T,C3037T,T6376C,G8083A,C9940T,C10319T,C12488T,C13426T,C13730T,C14408T,C14805T,G15543T,T17781C,A18424G,C19011T,C21304T,A23403G,G25563T,G25687T,G25907T,C27964T,C28472T,C28869T,C29708T	0	1-55,29837-29904	N:P67S,N:P199L,ORF1a:T265I,ORF1a:M2606I,ORF1a:L3352F,ORF1a:P4075S,ORF1b:A88V,ORF1b:P314L,ORF1b:N1653D,ORF1b:R2613C,ORF3a:Q57H,ORF3a:A99S,ORF3a:G172V,ORF8:S24L,S:D614G		13.36
PIDOBINUZU	HP03865	yes	0		EPI_ISL_1468643	B.1.637	20C	PASS	96.0573	265.276	C241T,C1059T,C2878T,C3037T,C4890T,G5300T,C5581T,C6031T,A9749G,T9867C,C9891T,G11804A,T12628C,C14408T,A22025C,T22032C,T22917G,A23403G,C24138A,G24410C,C25413T,C25517T,G25563T,C25703T,C27925T,G28044T,C28887T,G28975A	11288-11297,28274	1-55,4996-5288,5621-5895,21717-21991,22325-22543,29837-29904	N:T205I,N:M234I,ORF1a:T265I,ORF1a:T1542I,ORF1a:A1679S,ORF1a:K3162E,ORF1a:L3201P,ORF1a:A3209V,ORF1a:V3847I,ORF1b:P314L,ORF3a:P42L,ORF3a:Q57H,ORF3a:P104L,ORF8:T11I,ORF8:A51S,S:S155R,S:F157S,S:L452R,S:D614G,S:T859N,S:D950H	ORF1a:S3675-,ORF1a:G3676-,ORF1a:F3677-
PIDODKIXEE	HP08100	yes	0	Positive	EPI_ISL_3373245	AY.25	21A (Delta)	PASS	98.6724	400	G210T,C241T,A1956C,C2395T,C3037T,G4181T,C6402T,C7124T,A7933G,C8986T,G9053T,C10029T,A11201G,A11332G,T14173C,C14408T,G15451A,C16466T,C19220T,C21618G,T22917G,C22995A,C23127T,A23403G,C23604G,G24410A,C25469T,G26107C,T26767C,A27262G,A27507C,T27638C,C27752T,C27874T,A28461G,G28881T,G28916T,G29402T,G29742T	22029-22034,28248-28253,28271	1-54,21717-21990,22009-22010,29837-29903	M:I82T,N:D63G,N:R203M,N:G215C,N:D377Y,ORF1a:K564T,ORF1a:A1306S,ORF1a:P2046L,ORF1a:P2287S,ORF1a:V2930L,ORF1a:T3255I,ORF1a:T3646A,ORF1b:P314L,ORF1b:G662S,ORF1b:P1000L,ORF1b:A1918V,ORF3a:S26L,ORF3a:E239Q,ORF6:T21A,ORF7a:V82A,ORF7a:T120I,ORF7b:T40I,ORF9b:T60A,S:T19R,S:R158G,S:L452R,S:T478K,S:A522V,S:D614G,S:P681R,S:D950N	ORF8:D119-,ORF8:F120-,S:E156-,S:F157-	15.905
PIDODRHEUY	HP02675	yes	0		EPI_ISL_1171795	B.1.1.7	20I (Alpha, V1)	PASS	92.5492	236.067	C241T,C913T,C2110T,C3037T,C3267T,C5388A,C5986T,T6954C,T7984C,C14120T,C14408T,C14676T,C15279T,T16176C,C19390T,C23271A,A23403G,C23604A,C23709T,T24506G,G24914C,C27972T,G28048T,A28095T,A28111G,G28280C,A28281T,T28282A,G28881A,G28882A,G28883C,C28977T	11288-11297,21766-21772,21994-21997,28274	1-55,4075-4078,5621-5895,8636-8914,13364-13626,22014-22291,22878-23145,25647-25925,27512-27809,29666-29904	N:D3L,N:R203K,N:G204R,N:S235F,ORF1a:T1001I,ORF1a:A1708D,ORF1a:I2230T,ORF1b:P218L,ORF1b:P314L,ORF1b:P1975S,ORF8:Q27*,ORF8:R52I,ORF8:K68*,ORF8:Y73C,S:A570D,S:D614G,S:P681H,S:T716I,S:S982A,S:D1118H	ORF1a:S3675-,ORF1a:G3676-,ORF1a:F3677-,S:H69-,S:V70-,S:Y144-
PIDOEBOCXU	HP09412	yes	0		EPI_ISL_4418534	B.1.617.2	21A (Delta)	PASS	97.6925	400	G210T,C241T,C3037T,G4181T,C6040T,C6402T,C7124T,C7926T,C8986T,G9053T,C10029T,A11201G,A11332G,A11947G,T14014G,C14408T,G15451A,C16466T,C19220T,C21618G,T22917G,C22995A,A23403G,C23604G,G24410A,C25469T,T26427A,T26767C,T27638C,C27752T,C27874T,A28461G,G28881T,G28916T,G29402T,T29685G,A29700G,G29742T	22029-22034,28248-28253,28271	1-54,19276-19570,21717-21990,29837-29903	M:I82T,N:D63G,N:R203M,N:G215C,N:D377Y,ORF1a:A1306S,ORF1a:P2046L,ORF1a:P2287S,ORF1a:A2554V,ORF1a:V2930L,ORF1a:T3255I,ORF1a:T3646A,ORF1b:F183V,ORF1b:P314L,ORF1b:G662S,ORF1b:P1000L,ORF1b:A1918V,ORF3a:S26L,ORF7a:V82A,ORF7a:T120I,ORF7b:T40I,ORF9b:T60A,S:T19R,S:R158G,S:L452R,S:T478K,S:D614G,S:P681R,S:D950N	ORF8:D119-,ORF8:F120-,S:E156-,S:F157-
PIDOFEWCQU	HP08162	yes	0		EPI_ISL_3373314	B.1.400	20A	PASS	99.5954	400	C241T,A2658C,C3037T,G6483T,C14408T,G17427T,G18677T,G19969A,A20268G,C22450G,A23403G,C28854T		1-54,29837-29903	N:S194L,ORF1a:K798T,ORF1a:G2073V,ORF1b:P314L,ORF1b:R1737L,ORF1b:A2168T,S:D614G		14.73
PIDOJCBXMD	HP04711	yes	0		EPI_ISL_1805808	B.1.1.7	20I (Alpha, V1)	PASS	99.5954	400	C241T,C913T,C1917T,C3037T,C3267T,C5388A,C5986T,T6954C,C11674T,A12162G,C14408T,C14676T,C15279T,C15720T,T16176C,A17615G,G20208T,A21137G,A23063T,C23271A,A23403G,C23604A,C23709T,T24506G,G24914C,G25135T,C26735T,C27972T,G28048T,C28093T,A28111G,G28280C,A28281T,T28282A,G28881A,G28882A,G28883C,C28977T	11288-11297,21766-21772,21994-21997,28274	1-55,29837-29904	N:D3L,N:R203K,N:G204R,N:S235F,ORF1a:T551I,ORF1a:T1001I,ORF1a:A1708D,ORF1a:I2230T,ORF1a:Q3966R,ORF1b:P314L,ORF1b:K1383R,ORF1b:Q2247H,ORF1b:K2557R,ORF8:Q27*,ORF8:R52I,ORF8:S67F,ORF8:Y73C,S:N501Y,S:A570D,S:D614G,S:P681H,S:T716I,S:S982A,S:D1118H,S:K1191N	ORF1a:S3675-,ORF1a:G3676-,ORF1a:F3677-,S:H69-,S:V70-,S:Y144-
PIDOMMAQAS	HP04340	yes	0		EPI_ISL_1662857	B.1.1.7	20I (Alpha, V1)	PASS	98.6021	400	C241T,T820C,C913T,C3037T,C3267T,C5388A,C5986T,T6954C,C10993A,C14408T,C14676T,T15096C,C15279T,T16176C,A23063T,C23271A,A23403G,C23604A,C23709T,T24506G,G24914C,G25785T,C25844T,C27972T,G28048T,A28095T,A28111G,G28280C,A28281T,T28282A,G28881A,G28882A,G28883C,C28977T,C29272T,G29764A	11288-11297,21766-21772,21994-21997,28274	1-55,7672-7969,29837-29904	N:D3L,N:R203K,N:G204R,N:S235F,ORF1a:T1001I,ORF1a:A1708D,ORF1a:I2230T,ORF1b:P314L,ORF3a:W131C,ORF3a:T151I,ORF8:Q27*,ORF8:R52I,ORF8:K68*,ORF8:Y73C,S:N501Y,S:A570D,S:D614G,S:P681H,S:T716I,S:S982A,S:D1118H	ORF1a:S3675-,ORF1a:G3676-,ORF1a:F3677-,S:H69-,S:V70-,S:Y144-	16.8
PIDOMVWBFQ	HP05892	yes	0		EPI_ISL_2331544	B.1.1.7	20I (Alpha, V1)	PASS	99.5954	400	C241T,C913T,C2110T,C3037T,C3267T,G4148T,C5388A,C5986T,T6353C,T6954C,C14120T,C14408T,C14676T,C15279T,T16176C,C19390T,C21575T,A23063T,C23271A,A23403G,C23604A,C23709T,T24506G,G24914C,T25860C,C27641T,C27972T,G28048T,A28095T,A28111G,G28280C,A28281T,T28282A,G28881A,G28882A,G28883C,C28977T	11288-11297,21766-21772,21995-21998,28274	1-55,29837-29904	N:D3L,N:R203K,N:G204R,N:S235F,ORF1a:T1001I,ORF1a:V1295F,ORF1a:A1708D,ORF1a:S2030P,ORF1a:I2230T,ORF1b:P218L,ORF1b:P314L,ORF1b:P1975S,ORF7a:S83L,ORF8:Q27*,ORF8:R52I,ORF8:K68*,ORF8:Y73C,S:L5F,S:N501Y,S:A570D,S:D614G,S:P681H,S:T716I,S:S982A,S:D1118H	ORF1a:S3675-,ORF1a:G3676-,ORF1a:F3677-,S:H69-,S:V70-,S:Y144-
PIDONKXETR	HP09685	yes	0			B.1	20C	PASS	99.5954	400	C241T,C1059T,C3037T,C14408T,A23403G,G25563T	509-523	1-54,29837-29903	ORF1a:T265I,ORF1b:P314L,ORF3a:Q57H,S:D614G	ORF1a:G82-,ORF1a:H83-,ORF1a:V84-,ORF1a:M85-,ORF1a:V86-	15.95
PIDONUHNSA	HP07242	yes	0		EPI_ISL_3098519	B.1.369	20C	PASS	98.6021	383.798	C162T,C241T,C1059T,C3037T,C14408T,C16260T,C18877T,G20060T,C20132T,A23403G,G25563T,G26690T,C28821A		1-54,27512-27808,29837-29903	N:S183Y,ORF1a:T265I,ORF1b:P314L,ORF1b:S2198I,ORF1b:A2222V,ORF3a:Q57H,S:D614G		15.2
PIDOOKZJZQ	HP04497	yes	0		EPI_ISL_1662958	B.1.1.7	20I (Alpha, V1)	PASS	99.5954	400	C241T,C913T,C2110T,C3037T,C3267T,C4021T,C5388A,C5986T,T6954C,G7042T,C9979T,A10195G,C14120T,C14408T,C14676T,C15279T,T16176C,A23063T,C23271A,A23403G,C23604A,C23709T,T24506G,G24914C,C27972T,G28048T,G28075T,A28095T,A28111G,G28280C,A28281T,T28282A,G28881A,G28882A,G28883C,C28977T	11288-11297,21766-21772,21994-21997,28274	1-55,29837-29904	N:D3L,N:R203K,N:G204R,N:S235F,ORF1a:T1001I,ORF1a:A1708D,ORF1a:I2230T,ORF1a:M2259I,ORF1b:P218L,ORF1b:P314L,ORF8:Q27*,ORF8:R52I,ORF8:C61F,ORF8:K68*,ORF8:Y73C,S:N501Y,S:A570D,S:D614G,S:P681H,S:T716I,S:S982A,S:D1118H	ORF1a:S3675-,ORF1a:G3676-,ORF1a:F3677-,S:H69-,S:V70-,S:Y144-	20.5
PIDOOXGTJN	HP04488	yes	0		EPI_ISL_1662951	B.1.1.7	20I (Alpha, V1)	PASS	99.5954	400	C123T,C241T,C913T,C2110T,C3037T,C3267T,C5388A,C5986T,T6954C,C8293T,C14120T,C14408T,C14676T,C15279T,T16176C,C19390T,A23063T,C23271A,A23403G,C23604A,C23709T,T24506G,G24914C,C26191T,C27972T,G28048T,A28095T,A28111G,G28280C,A28281T,T28282A,G28881A,G28882A,G28883C,C28977T,C29284T	11288-11297,21766-21772,21994-21997,28274	1-55,29837-29904	N:D3L,N:R203K,N:G204R,N:S235F,ORF1a:T1001I,ORF1a:A1708D,ORF1a:I2230T,ORF1b:P218L,ORF1b:P314L,ORF1b:P1975S,ORF3a:P267S,ORF8:Q27*,ORF8:R52I,ORF8:K68*,ORF8:Y73C,S:N501Y,S:A570D,S:D614G,S:P681H,S:T716I,S:S982A,S:D1118H	ORF1a:S3675-,ORF1a:G3676-,ORF1a:F3677-,S:H69-,S:V70-,S:Y144-	18.62
PIDOTNSECN	HP08684	yes	0		EPI_ISL_3814332	AY.20	21A (Delta)	PASS	98.6791	400	G210T,C241T,C3037T,G4181T,C6402T,T6598C,C7124T,C8660T,C8986T,G9053T,C9491T,C10029T,A11201G,A11332G,C14408T,G15451A,T15628C,C16466T,G18079T,C19220T,T19530C,A20532G,C21306T,C21618G,T22917G,C22995A,A23403G,C23604G,G24193T,G24410A,G24872T,C25469T,T26767C,G27518A,T27638C,C27752T,C27874T,A28461G,G28881T,G28916T,G29402T,C29738T,G29742T	22029-22034,28248-28253,28271	1-54,21717-21990,29837-29903	M:I82T,N:D63G,N:R203M,N:G215C,N:D377Y,ORF1a:A1306S,ORF1a:P2046L,ORF1a:P2287S,ORF1a:H2799Y,ORF1a:V2930L,ORF1a:H3076Y,ORF1a:T3255I,ORF1a:T3646A,ORF1b:P314L,ORF1b:G662S,ORF1b:C721R,ORF1b:P1000L,ORF1b:V1538L,ORF1b:A1918V,ORF3a:S26L,ORF7a:G42D,ORF7a:V82A,ORF7a:T120I,ORF7b:T40I,ORF9b:T60A,S:T19R,S:R158G,S:L452R,S:T478K,S:D614G,S:P681R,S:D950N,S:V1104L	ORF8:D119-,ORF8:F120-,S:E156-,S:F157-
PIDOYVZTTL	HP04377	yes	0		EPI_ISL_1662880	B.1.1.7	20I (Alpha, V1)	PASS	96.8799	312.256	C241T,C913T,C2110T,G2782T,C3037T,C3267T,C4456T,C5388A,C5986T,T6954C,C10125T,C14120T,C14408T,C14676T,C15279T,T16176C,C16393T,C19390T,A23063T,C23271A,A23403G,C23604A,C23709T,T24506G,G24914C,G26173A,C27972T,T27995C,G28048T,A28095T,A28111G,G28280C,A28281T,T28282A,G28881A,G28882A,G28883C,C28977T	11288-11297,21766-21772,21994-21997,28274	1-55,7672-7969,22325-22543,27512-27809,29837-29904	N:D3L,N:R203K,N:G204R,N:S235F,ORF1a:T1001I,ORF1a:A1708D,ORF1a:I2230T,ORF1a:T3287I,ORF1b:P218L,ORF1b:P314L,ORF1b:P976S,ORF1b:P1975S,ORF3a:E261K,ORF8:Q27*,ORF8:R52I,ORF8:K68*,ORF8:Y73C,S:N501Y,S:A570D,S:D614G,S:P681H,S:T716I,S:S982A,S:D1118H	ORF1a:S3675-,ORF1a:G3676-,ORF1a:F3677-,S:H69-,S:V70-,S:Y144-
PIDOYYDQTV	HP03630	yes	0		EPI_ISL_1402891	B.1.2	20G	PASS	93.208	262.646	C241T,C1059T,G1946A,C3037T,C4230T,C5178T,G6032A,C10319T,C14408T,C16178T,A18424G,C21304T,A23403G,G25563T,G25907T,C26571T,C26735T,C27964T,C28472T,C28869T	22287-22296,28090-28096	1-55,7672-7969,8636-8914,9246,13364-13391,22325-22543,22878-23145,26291-26543,26561-26563,27512-27809,28146-28417,29837-29904	M:L17F,N:P67S,N:P199L,ORF1a:T265I,ORF1a:V561I,ORF1a:T1322I,ORF1a:T1638I,ORF1a:A1923T,ORF1a:L3352F,ORF1b:P314L,ORF1b:S904L,ORF1b:N1653D,ORF1b:R2613C,ORF3a:Q57H,ORF3a:G172V,ORF8:S24L,ORF8:K68E,S:D614G	ORF8:G66-,ORF8:S67-,S:L241-,S:L242-,S:A243-
PIDPCDHAJW	HP09214	yes	0		EPI_ISL_4418822	B.1	20C	PASS	95.9034	308.991	C241T,C1059T,C3037T,G5012T,C14408T,A23403G,G25563T		1-54,4667-4966,6847-7058,7672-7968,19276-19570,29837-29903	ORF1a:T265I,ORF1a:V1583F,ORF1b:P314L,ORF3a:Q57H,S:D614G		22
PIDPGJCARZ	HP05285	yes	0		EPI_ISL_2103264	AY.23	21A (Delta)	PASS	92.9472	254.197	G210T,C241T,C3037T,C5184T,A5584G,C9891T,T11418C,C11514T,C13019T,C13421T,C14408T,G15451A,C16466T,C21618G,T22917G,C22995A,A23403G,C23604G,G24410A,C25469T,T26767C,A28461G,G29402T,G29742T	28248-28254,28274	1-55,5621-5895,7672-7969,19276-19571,21717-22291,27512-27809,28757-29008,29837-29904	M:I82T,N:D63G,N:D377Y,ORF1a:P1640L,ORF1a:A3209V,ORF1a:V3718A,ORF1a:T3750I,ORF1a:L4386F,ORF1b:P314L,ORF1b:G662S,ORF1b:P1000L,ORF3a:S26L,ORF9b:T60A,S:T19R,S:L452R,S:T478K,S:D614G,S:P681R,S:D950N	ORF8:D119-,ORF8:F120-	18.82
PIDPIBFXUI	HP09566	yes	0			AY.20	21A (Delta)	PASS	95.0373	372.107	G210T,C241T,C1377T,C2061T,T2277C,A2514C,T2974C,C3037T,C3168T,G4181T,C6145T,C6402T,C7124T,C8986T,G9053T,C10029T,A11201G,A11332G,C13011T,C14408T,G15451A,C16466T,T17235C,C19220T,C21618G,T22917G,C22995A,A23403G,C23604G,C23758T,G24410A,G24872T,C25469T,T26767C,T27638C,C27752T,C27874T,A28461G,G28881T,G28916T,G29402T,G29742T	28248-28253,28271	1-54,2569-2850,6847-7058,19276-19570,21717-22290,29837-29903	M:I82T,N:D63G,N:R203M,N:G215C,N:D377Y,ORF1a:P371L,ORF1a:A599V,ORF1a:I671T,ORF1a:E750A,ORF1a:A968V,ORF1a:A1306S,ORF1a:P2046L,ORF1a:P2287S,ORF1a:V2930L,ORF1a:T3255I,ORF1a:T3646A,ORF1a:T4249I,ORF1b:P314L,ORF1b:G662S,ORF1b:P1000L,ORF1b:A1918V,ORF3a:S26L,ORF7a:V82A,ORF7a:T120I,ORF7b:T40I,ORF9b:T60A,S:T19R,S:L452R,S:T478K,S:D614G,S:P681R,S:D950N,S:V1104L	ORF8:D119-,ORF8:F120-
PIDPITGDBV	HP09191	yes	0		EPI_ISL_4418842	B.1.520	20C	PASS	99.077	400	C241T,C1059T,C3037T,C14408T,A23403G,G25563T,G29690T,C29750T		1-54,6511,29357-29510,29837-29903	ORF1a:T265I,ORF1b:P314L,ORF3a:Q57H,S:D614G		16.99
PIDPLBMYUW	HP04263	yes	0		EPI_ISL_1662809	B.1.1.7	20I (Alpha, V1)	PASS	98.6021	366.252	C241T,C913T,A1881C,C2110T,C3037T,C3267T,C5388A,C5986T,T6954C,T7984C,C14120T,C14408T,C14676T,C15279T,T16176C,C19390T,A23063T,C23271A,A23403G,C23604A,C23709T,T24506G,G24914C,C27208T,C27972T,G28048T,A28095T,A28111G,G28280C,A28281T,T28282A,G28881A,G28882A,G28883C,C28977T	11288-11297,21766-21772,21994-21997,28274	1-55,7672-7969,29837-29904	N:D3L,N:R203K,N:G204R,N:S235F,ORF1a:E539A,ORF1a:T1001I,ORF1a:A1708D,ORF1a:I2230T,ORF1b:P218L,ORF1b:P314L,ORF1b:P1975S,ORF6:H3Y,ORF8:Q27*,ORF8:R52I,ORF8:K68*,ORF8:Y73C,S:N501Y,S:A570D,S:D614G,S:P681H,S:T716I,S:S982A,S:D1118H	ORF1a:S3675-,ORF1a:G3676-,ORF1a:F3677-,S:H69-,S:V70-,S:Y144-
PIDPNVTWPH	HP04456	yes	0		EPI_ISL_1662930	B.1.2	20G	PASS	92.5927	296.566	C241T,C1059T,C3037T,C4551T,G6369A,G8083A,C10319T,C14184T,C14408T,C14805T,G15181A,C15251T,T16680C,C17745G,C17746A,G17974T,A18424G,T20175A,C21304T,A23403G,G25563T,C25609A,C27964T,C28472T,C28869T		1-55,7672-7969,13364-13626,17431-17698,19276-19571,21981-21989,22325-22543,25647-25925,27509,27512-27809,29666-29904	N:P67S,N:P199L,ORF1a:T265I,ORF1a:T1429I,ORF1a:G2035E,ORF1a:M2606I,ORF1a:L3352F,ORF1b:P314L,ORF1b:A572T,ORF1b:T595I,ORF1b:N1426K,ORF1b:P1427T,ORF1b:D1503Y,ORF1b:N1653D,ORF1b:R2613C,ORF3a:Q57H,ORF3a:L73I,ORF8:S24L,S:D614G		26.56
PIDPQOCFNB	HP13051	yes	0			B.1	20C	PASS	98.7928	394.644	C241T,C1059T,C3037T,T7237C,C14408T,A23403G,G25563T	21983-21985	1-55,5622,18037-18276,29837-29904	ORF1a:T265I,ORF1b:P314L,ORF3a:Q57H		30.14
PIDPQZSORJ	HP08175	yes	0		EPI_ISL_3373124	B.1.311	20C	PASS	98.7025	391.123	C106T,C241T,C1059T,C3037T,C4927T,C14408T,G15760A,C18060T,C18171A,A23403G,G25563T,C27944T,C28887T,A29499G	26158-26161	1-54,22878-23144,29837-29903	N:T205I,N:Q409R,ORF1a:T265I,ORF1b:P314L,ORF1b:G765S,S:D614G		21.46
PIDPRCQEKD	HP13085	yes	0		EPI_ISL_2691733	B.1.446	20C	PASS	91.0143	295.38	C241T,C335T,C1059T,C3037T,C14408T,C23248T,T23386G,A23403G,G25563T		1-55,386-665,1624-1898,5621-5895,8320-8391,8636-8914,9811-9813,10738-11023,13364-13626,19912-20201,25647-25925,26891-27165,29837-29904	ORF1a:R24C,ORF1a:T265I,ORF1b:P314L,ORF3a:Q57H,S:D614G
PIDPRTIODU	HP09245	yes	0		EPI_ISL_4418577	AY.4	21A (Delta)	PASS	94.024	322.004	G210T,C241T,C3037T,C3828T,G4181T,C6040T,C6402T,C6638T,C7124T,C8986T,G9053T,C10029T,A11201G,A11332G,T14014G,C14408T,G15451A,C16466T,C16726T,C19220T,C21618G,T22917G,C22995A,A23403G,C23604G,G24410A,C25469T,G25767T,T26767C,T27587G,T27638C,C27752T,C27874T,G28073T,A28461G,G28881T,G28916T,G29402T,G29593T,A29700G,G29742T	28248-28253,28271	1-54,3508-3795,6847-7058,7672-7968,19276-19570,21717-22290,29837-29903	M:I82T,N:D63G,N:R203M,N:G215C,N:D377Y,ORF1a:S1188L,ORF1a:A1306S,ORF1a:P2046L,ORF1a:H2125Y,ORF1a:P2287S,ORF1a:V2930L,ORF1a:T3255I,ORF1a:T3646A,ORF1b:F183V,ORF1b:P314L,ORF1b:G662S,ORF1b:P1000L,ORF1b:H1087Y,ORF1b:A1918V,ORF3a:S26L,ORF3a:M125I,ORF7a:F65C,ORF7a:V82A,ORF7a:T120I,ORF7b:T40I,ORF8:L60F,ORF9b:T60A,S:T19R,S:L452R,S:T478K,S:D614G,S:P681R,S:D950N	ORF8:D119-,ORF8:F120-
PIDPSKUUWL	HP04684	yes	0		EPI_ISL_1973392	B.1.526	21F (Iota)	PASS	99.592	400	C241T,C1059T,C3037T,T9867C,G13564A,C14408T,A16500C,G18412T,C19118T,A20262G,T20523C,C21707T,C21846T,A22320G,G23012A,A23403G,C23664T,C25517T,G25563T,C25703T,C27393T,C27925T,C28869T,G28975A	11288-11297,21575,28274	1-55,3737,29837-29904	N:P199L,N:M234I,ORF1a:T265I,ORF1a:L3201P,ORF1b:V33I,ORF1b:P314L,ORF1b:Q1011H,ORF1b:V1649F,ORF1b:A1884V,ORF3a:P42L,ORF3a:Q57H,ORF3a:P104L,ORF8:T11I,S:L5F,S:H49Y,S:T95I,S:D253G,S:E484K,S:D614G,S:A701V	ORF1a:S3675-,ORF1a:G3676-,ORF1a:F3677-
PIDPSLQNZF	HP13048	yes	0		EPI_ISL_2885155	B.1	20A	PASS	99.5954	400	C241T,C3037T,C14408T,C18877T,A21137G,A23403G,T24224C,G25563T	686-695	1-55,29837-29904	ORF1b:P314L,ORF1b:K2557R,ORF3a:Q57H,S:D614G,S:F888L	ORF1a:K141-,ORF1a:S142-,ORF1a:F143-	19.69
PIDPSQWQCA	HP01209	yes	0		EPI_ISL_861040	B.1.2	20G	PASS	99.5954	400	C241T,C1059T,C3037T,A4017G,G8083A,C8247T,C10319T,C14408T,C14805T,C16948T,A18424G,C21304T,A23403G,C24130T,G25563T,C25731T,G25907T,C27964T,C28472T,C28869T	0	1-55,29837-29904	N:P67S,N:P199L,ORF1a:T265I,ORF1a:E1251G,ORF1a:M2606I,ORF1a:S2661F,ORF1a:L3352F,ORF1b:P314L,ORF1b:P1161S,ORF1b:N1653D,ORF1b:R2613C,ORF3a:Q57H,ORF3a:G172V,ORF8:S24L,S:D614G		15.08
PIDPTLFRYZ	HP04382	yes	0		EPI_ISL_1662884	R.1	20B	PASS	97.6859	400	C241T,C3037T,C4071T,G4285A,G8015A,C14340T,C14408T,G17551A,C18877T,A19167G,C19274A,T19839C,G22017T,G23012A,A23403G,G23868T,C25797T,T26604C,C27213T,C28833T,G28881A,G28882A,G28883C,G29527T	28274	1-55,7672-7969,21717-21991,29837-29904	M:F28L,N:S187L,N:R203K,N:G204R,N:Q418H,ORF1a:T1269I,ORF1a:A2584T,ORF1b:P314L,ORF1b:G1362R,ORF1b:P1936H,S:W152L,S:E484K,S:D614G,S:G769V
PIDPUIFRUH	HP08257	yes	0		EPI_ISL_3814869	AY.4	21A (Delta)	PASS	95.8298	393.135	G210T,C241T,C3037T,G4181T,C5812T,C6402T,C7124T,C8950T,C8986T,G9053T,C9559T,C10029T,A11201G,A11332G,C14408T,C15240T,G15451A,C16466T,G17122T,C19220T,C21618G,T22917G,C22995A,A23403G,C23604G,T23908C,G24410A,C25469T,T26767C,T27638C,C27752T,C27874T,A27985T,T28007C,C28432T,A28461G,G28881T,G28916T,G29402T,G29742T	28248-28253,28271	1-54,9246-9502,19276-19570,21717-22290,29837-29903	M:I82T,N:D63G,N:R203M,N:G215C,N:D377Y,ORF1a:A1306S,ORF1a:P2046L,ORF1a:P2287S,ORF1a:V2930L,ORF1a:T3255I,ORF1a:T3646A,ORF1b:P314L,ORF1b:G662S,ORF1b:P1000L,ORF1b:A1219S,ORF1b:A1918V,ORF3a:S26L,ORF7a:V82A,ORF7a:T120I,ORF7b:T40I,ORF8:Y31F,ORF9b:S50L,ORF9b:T60A,S:T19R,S:L452R,S:T478K,S:D614G,S:P681R,S:D950N	ORF8:D119-,ORF8:F120-
PIDPVIFDLV	HP04935	yes	0		EPI_ISL_1805929	B.1.637	20C	PASS	97.7728	356.727	C1059T,G2117T,C3037T,A4994G,C5581T,A9749G,T9867C,C9891T,G11804A,A12030G,C14408T,A21801G,T22032C,T22917G,A23403G,C24138A,G24410C,C24784T,C25413T,C25517T,G25563T,C25703T,C27643T,C27925T,G28044T,C28887T,G28975A	11288-11297,21994-21997,28274	1-343,9246-9503,29837-29904	N:T205I,N:M234I,ORF1a:T265I,ORF1a:G618C,ORF1a:I1577V,ORF1a:K3162E,ORF1a:L3201P,ORF1a:A3209V,ORF1a:V3847I,ORF1a:Q3922R,ORF1b:P314L,ORF3a:P42L,ORF3a:Q57H,ORF3a:P104L,ORF7a:P84S,ORF8:T11I,ORF8:A51S,S:D80G,S:F157S,S:L452R,S:D614G,S:T859N,S:D950H	ORF1a:S3675-,ORF1a:G3676-,ORF1a:F3677-,S:Y144-	27.49
PIDPYFOTWJ	HP08399	yes	0		EPI_ISL_3814599	B.1.617.2	21A (Delta)	PASS	97.7394	400	G210T,C241T,C1091T,C3037T,C5184T,A5584G,G7393T,C9891T,T11418C,C11514T,C13019T,C14408T,G15451A,C16466T,C21618G,C21622T,C22227T,T22917G,C22995A,A23403G,C23604G,G24410A,C25469T,G26062T,T26767C,G27112A,G27516A,T27638C,C27752T,A28461G,G28541A,G28881T,G29402T,C29738A,G29742T	22029-22034,28248-28253,28271	1-54,21717-21990,27191-27471,29837-29903	M:I82T,M:S197N,N:D63G,N:A90T,N:R203M,N:D377Y,ORF1a:P276S,ORF1a:P1640L,ORF1a:A3209V,ORF1a:V3718A,ORF1a:T3750I,ORF1b:P314L,ORF1b:G662S,ORF1b:P1000L,ORF3a:S26L,ORF3a:G224C,ORF7a:V82A,ORF7a:T120I,ORF9b:T60A,S:T19R,S:R158G,S:A222V,S:L452R,S:T478K,S:D614G,S:P681R,S:D950N	ORF8:D119-,ORF8:F120-,S:E156-,S:F157-
PIDQAFWRXM	HP04904	yes	0		EPI_ISL_1805908	B.1.1.7	20I (Alpha, V1)	PASS	99.4883	400	C241T,C913T,C2110T,G2782T,C3037T,C3267T,C4456T,C5388A,C5986T,T6954C,G10642T,C14120T,C14408T,C14676T,C15279T,T16176C,C16393T,C19390T,A22681T,A23063T,C23271A,A23403G,C23604A,C23709T,T24506G,G24914C,C27972T,G28048T,A28095T,A28111G,G28280C,A28281T,T28282A,G28881A,G28882A,G28883C,C28977T	11288-11297,21766-21772,21994-21997,28274	1-55,9775-9807,29837-29904	N:D3L,N:R203K,N:G204R,N:S235F,ORF1a:T1001I,ORF1a:A1708D,ORF1a:I2230T,ORF1b:P218L,ORF1b:P314L,ORF1b:P976S,ORF1b:P1975S,ORF8:Q27*,ORF8:R52I,ORF8:K68*,ORF8:Y73C,S:N501Y,S:A570D,S:D614G,S:P681H,S:T716I,S:S982A,S:D1118H	ORF1a:S3675-,ORF1a:G3676-,ORF1a:F3677-,S:H69-,S:V70-,S:Y144-
PIDQCZUBRV	HP04197	yes	0		EPI_ISL_1662765	B.1.1.7	20I (Alpha, V1)	PASS	98.6021	400	C241T,C913T,C1917T,C3037T,C3267T,C5388A,C5986T,T6954C,A12162G,C14408T,C14676T,C15279T,C15720T,T16176C,A17615G,C18326T,G20208T,A21137G,A23063T,C23271A,A23403G,C23604A,C23709T,T24506G,G24914C,G25135T,C26735T,C27972T,G28048T,C28093T,A28111G,G28280C,A28281T,T28282A,G28881A,G28882A,G28883C,C28977T,G29553T	11288-11297,21766-21772,21994-21997,28274	1-55,7672-7969,29837-29904	N:D3L,N:R203K,N:G204R,N:S235F,ORF1a:T551I,ORF1a:T1001I,ORF1a:A1708D,ORF1a:I2230T,ORF1a:Q3966R,ORF1b:P314L,ORF1b:K1383R,ORF1b:A1620V,ORF1b:Q2247H,ORF1b:K2557R,ORF8:Q27*,ORF8:R52I,ORF8:S67F,ORF8:Y73C,S:N501Y,S:A570D,S:D614G,S:P681H,S:T716I,S:S982A,S:D1118H,S:K1191N	ORF1a:S3675-,ORF1a:G3676-,ORF1a:F3677-,S:H69-,S:V70-,S:Y144-
PIDQDWXEAU	HP13087	yes	0	Negative	EPI_ISL_2691734	B.1.413	20C	PASS	99.5954	400	C241T,C1059T,C3037T,C3141A,A4919G,C9615T,C14408T,A23403G,G25563T,C26625T		1-55,29837-29904	ORF1a:T265I,ORF1a:P959H,ORF1a:T1552A,ORF1a:T3117I,ORF1b:P314L,ORF3a:Q57H,S:D614G		19.44
PIDQHECAWP	HP04785	yes	0		EPI_ISL_1805845	B.1.1.7	20I (Alpha, V1)	PASS	98.6021	400	C241T,C913T,C2110T,C3037T,C3267T,C5388A,C5986T,T6954C,G7042T,C9979T,A10195G,A12082T,C14120T,C14408T,C14676T,C15279T,T16176C,C21459T,C21658G,A23063T,C23271A,A23403G,C23604A,C23709T,T24506G,G24914C,C27972T,G28048T,G28075T,A28095T,A28111G,G28280C,A28281T,T28282A,G28881A,G28882A,G28883C,C28977T	11288-11297,21766-21772,21994-21997,28274	1-55,7672-7969,29837-29904	N:D3L,N:R203K,N:G204R,N:S235F,ORF1a:T1001I,ORF1a:A1708D,ORF1a:I2230T,ORF1a:M2259I,ORF1b:P218L,ORF1b:P314L,ORF8:Q27*,ORF8:R52I,ORF8:C61F,ORF8:K68*,ORF8:Y73C,S:F32L,S:N501Y,S:A570D,S:D614G,S:P681H,S:T716I,S:S982A,S:D1118H	ORF1a:S3675-,ORF1a:G3676-,ORF1a:F3677-,S:H69-,S:V70-,S:Y144-
PIDQITSWIL	HP03080	yes	0		EPI_ISL_1238936	B.1.351	20H (Beta, V2)	PASS	96.8866	365.53	G174T,T201C,C241T,C1059T,A2692T,C3037T,G5230T,A10323G,C14408T,G18090A,C21614T,A21801C,A22206G,G22813T,G23012A,A23063T,A23403G,C23664T,G25563T,C25904T,G25906T,C26456T,C28253T,C28887T	11288-11297,22287-22296	1-55,19276-19571,22325-22543,27512-27809,29837-29904	E:P71L,N:T205I,ORF1a:T265I,ORF1a:K1655N,ORF1a:K3353R,ORF1b:P314L,ORF3a:Q57H,ORF3a:S171L,ORF3a:G172C,S:L18F,S:D80A,S:D215G,S:K417N,S:E484K,S:N501Y,S:D614G,S:A701V	ORF1a:S3675-,ORF1a:G3676-,ORF1a:F3677-,S:L241-,S:L242-,S:A243-	20.82
PIDQJAAHDN	HP03186	yes	0		EPI_ISL_1305886	B.1.1.7	20I (Alpha, V1)	PASS	99.592	400	C241T,C913T,C2110T,G2782T,C3037T,C3267T,C4456T,C5388A,C5986T,T6954C,C14120T,C14408T,C14676T,C15279T,T16176C,C16733T,C19390T,A23063T,C23271A,A23403G,C23604A,C23709T,T24506G,C24904T,G24914C,C27972T,G28048T,A28095T,A28111G,G28280C,A28281T,T28282A,G28881A,G28882A,G28883C,C28977T	11288-11297,21766-21772,21994-21997,28274	1-55,10775,29837-29904	N:D3L,N:R203K,N:G204R,N:S235F,ORF1a:T1001I,ORF1a:A1708D,ORF1a:I2230T,ORF1b:P218L,ORF1b:P314L,ORF1b:S1089L,ORF1b:P1975S,ORF8:Q27*,ORF8:R52I,ORF8:K68*,ORF8:Y73C,S:N501Y,S:A570D,S:D614G,S:P681H,S:T716I,S:S982A,S:D1118H	ORF1a:S3675-,ORF1a:G3676-,ORF1a:F3677-,S:H69-,S:V70-,S:Y144-	15.03
PIDQJFSBAA	HP07183	yes	0		EPI_ISL_3098481	B.1	20A	PASS	99.0235	336.998	C241T,C2416T,C3037T,C6027T,G11083T,C14408T,A23403G,C24374T,G25563T,G26233T,C28153T,C29167T		1-54,29666-29903	ORF1a:P1921L,ORF1a:L3606F,ORF1b:P314L,ORF3a:Q57H,ORF8:T87I,S:D614G,S:L938F		17.84
PIDQQMRUCX	HP05575	yes	0		EPI_ISL_2103330	B.1.1.7	20I (Alpha, V1)	PASS	98.8663	312.648	C241T,C913T,C2110T,C3037T,C3267T,C5388A,C5986T,T6954C,G7042T,C13329T,C14120T,C14408T,C14676T,C15279T,T16176C,C17762T,A23063T,C23271A,A23403G,C23604A,C23709T,T24506G,G24914C,G26020T,C27972T,G28048T,A28095T,A28111G,G28280C,A28281T,T28282A,G28881A,G28882A,G28883C,C28977T	11288-11297,21766-21772,21994-21997,28274	1-55,22325-22543,29837-29904	N:D3L,N:R203K,N:G204R,N:S235F,ORF1a:T1001I,ORF1a:A1708D,ORF1a:I2230T,ORF1a:M2259I,ORF1a:T4355I,ORF1b:P218L,ORF1b:P314L,ORF1b:A1432V,ORF3a:D210Y,ORF8:Q27*,ORF8:R52I,ORF8:K68*,ORF8:Y73C,S:N501Y,S:A570D,S:D614G,S:P681H,S:T716I,S:S982A,S:D1118H	ORF1a:S3675-,ORF1a:G3676-,ORF1a:F3677-,S:H69-,S:V70-,S:Y144-
PIDQQWLDCF	HP05867	yes	0		EPI_ISL_2331542	B.1.1.7	20I (Alpha, V1)	PASS	99.5954	400	C241T,C913T,C3037T,C3267T,A5128G,C5388A,C5986T,T6954C,C9693T,C11572T,C14408T,C14676T,C15279T,T16176C,T23042C,A23063T,C23271A,A23403G,C23604A,C23709T,T24506G,G24914C,G25218T,C25553T,C27615T,C27972T,G28048C,A28095T,A28111G,G28280C,A28281T,T28282A,G28881A,G28882A,G28883C,C28977T,C29167T	11288-11297,21766-21772,21994-21997,28274	1-55,29837-29904	N:D3L,N:R203K,N:G204R,N:S235F,ORF1a:T1001I,ORF1a:A1708D,ORF1a:I2230T,ORF1a:A3143V,ORF1b:P314L,ORF3a:A54V,ORF8:Q27*,ORF8:R52T,ORF8:K68*,ORF8:Y73C,S:S494P,S:N501Y,S:A570D,S:D614G,S:P681H,S:T716I,S:S982A,S:D1118H,S:G1219V	ORF1a:S3675-,ORF1a:G3676-,ORF1a:F3677-,S:H69-,S:V70-,S:Y144-
PIDQSBECOS	HP05133	yes	0		EPI_ISL_1973493	B.1.1.7	20I (Alpha, V1)	PASS	99.5954	400	C241T,C913T,C2110T,G2782T,C3037T,C3267T,C3373G,C3903T,C4456T,C5388A,C5986T,T6954C,C14120T,C14408T,C14676T,C15279T,T16176C,C16733T,C19390T,A23063T,C23271A,A23403G,C23604A,C23709T,T24506G,C24904T,G24914C,C27972T,G28048T,A28095T,A28111G,G28280C,A28281T,T28282A,A28467G,G28881A,G28882A,G28883C,C28977T	11288-11297,21766-21772,21994-21997,28274	1-55,29837-29904	N:D3L,N:K65R,N:R203K,N:G204R,N:S235F,ORF1a:T1001I,ORF1a:D1036E,ORF1a:P1213L,ORF1a:A1708D,ORF1a:I2230T,ORF1b:P218L,ORF1b:P314L,ORF1b:S1089L,ORF1b:P1975S,ORF8:Q27*,ORF8:R52I,ORF8:K68*,ORF8:Y73C,ORF9b:N62D,S:N501Y,S:A570D,S:D614G,S:P681H,S:T716I,S:S982A,S:D1118H	ORF1a:S3675-,ORF1a:G3676-,ORF1a:F3677-,S:H69-,S:V70-,S:Y144-
PIDQTBPXQS	HP03867	yes	0		EPI_ISL_1468644	P.1	20J (Gamma, V3)	PASS	97.1307	396.96	C241T,C346T,T733C,C2749T,C3037T,C3828T,A5648C,A6319G,A6613G,C12778T,C13860T,C14408T,G17259T,C21614T,C21621A,C21638T,G21974T,A22812C,G23012A,A23063T,A23403G,C23525T,C24642T,G25088T,T26149C,G28167A,A28358G,C28512G,C28603T,A28877T,G28878C,G28881A,G28882A,G28883C	11288-11297	1-55,3508-3796,22014-22291,28262,29666-29904	N:N29D,N:P80R,N:R203K,N:G204R,ORF1a:S1188L,ORF1a:K1795Q,ORF1b:P314L,ORF1b:E1264D,ORF3a:S253P,ORF8:E92K,ORF9b:Q77E,S:L18F,S:T20N,S:P26S,S:D138Y,S:K417T,S:E484K,S:N501Y,S:D614G,S:H655Y,S:T1027I,S:V1176F	ORF1a:S3675-,ORF1a:G3676-,ORF1a:F3677-
PIDQUQQXYP	HP08104	yes	0		EPI_ISL_3373247	AY.12	21A (Delta)	PASS	98.5854	364.924	G210T,C241T,C3037T,G4181T,C5192T,C6402T,C7124T,C8986T,G9053T,C10029T,A11201G,A11332G,C14408T,G15451A,C16466T,C19220T,C21618G,T22917G,C22995A,A23403G,C23604G,G24410A,G24928T,G25456T,C25469T,T26767C,T27638C,C27752T,C27874T,A28461G,G28881T,G28916T,C29253T,G29402T,G29742T	22029-22034,28248-28253,28271	1-54,20148,21717-21990,29810-29903	M:I82T,N:D63G,N:R203M,N:G215C,N:S327L,N:D377Y,ORF1a:A1306S,ORF1a:P2046L,ORF1a:P2287S,ORF1a:V2930L,ORF1a:T3255I,ORF1a:T3646A,ORF1b:P314L,ORF1b:G662S,ORF1b:P1000L,ORF1b:A1918V,ORF3a:D22Y,ORF3a:S26L,ORF7a:V82A,ORF7a:T120I,ORF7b:T40I,ORF9b:T60A,S:T19R,S:R158G,S:L452R,S:T478K,S:D614G,S:P681R,S:D950N	ORF8:D119-,ORF8:F120-,S:E156-,S:F157-
PIDQWHBXUP	HP01320	yes	0		EPI_ISL_887543	B.1.2	20G	PASS	99.5954	400	C241T,C1059T,C2113T,C3037T,T7348A,G8083A,C10319T,C14408T,C14805T,C18131T,A18424G,C18555T,C21304T,A23403G,G25563T,C25721T,G25907T,G26211T,C27964T,C28311T,C28472T,C28869T	0	1-55,29837-29904	N:P13L,N:P67S,N:P199L,ORF1a:T265I,ORF1a:N2361K,ORF1a:M2606I,ORF1a:L3352F,ORF1b:P314L,ORF1b:T1555I,ORF1b:N1653D,ORF1b:R2613C,ORF3a:Q57H,ORF3a:A110V,ORF3a:G172V,ORF8:S24L,ORF9b:P10S,S:D614G		20.58
PIDQYQFIBL	HP05530	yes	0		EPI_ISL_2103306	B.1.1.7	20I (Alpha, V1)	PASS	99.5954	400	C241T,C913T,C2110T,G2782T,C3037T,C3267T,C4456T,C5388A,C5986T,C6336T,T6954C,C14120T,C14408T,C14676T,C15279T,T16176C,C19390T,A23063T,C23271A,A23403G,C23604A,C23709T,T24506G,G24914C,C27972T,G28048T,A28095T,A28111G,G28280C,A28281T,T28282A,G28881A,G28882A,G28883C,C28977T	11288-11297,21766-21772,21994-21997,28274	1-55,29837-29904	N:D3L,N:R203K,N:G204R,N:S235F,ORF1a:T1001I,ORF1a:A1708D,ORF1a:S2024L,ORF1a:I2230T,ORF1b:P218L,ORF1b:P314L,ORF1b:P1975S,ORF8:Q27*,ORF8:R52I,ORF8:K68*,ORF8:Y73C,S:N501Y,S:A570D,S:D614G,S:P681H,S:T716I,S:S982A,S:D1118H	ORF1a:S3675-,ORF1a:G3676-,ORF1a:F3677-,S:H69-,S:V70-,S:Y144-
PIDQYZEZWC	HP06009	yes	0		EPI_ISL_2331598	B.1.526	21F (Iota)	PASS	99.5954	400	C241T,C1059T,C3037T,T9867C,T12757A,C14318T,C14408T,A16500C,C18555T,A20262G,C21575T,C21846T,A22320G,G23012A,A23403G,C23664T,A23870G,C25517T,G25563T,C27925T,C28869T,G28975A	11288-11297,28274	1-55,29837-29904	N:P199L,N:M234I,ORF1a:T265I,ORF1a:L3201P,ORF1b:T284I,ORF1b:P314L,ORF1b:Q1011H,ORF3a:P42L,ORF3a:Q57H,ORF8:T11I,S:L5F,S:T95I,S:D253G,S:E484K,S:D614G,S:A701V,S:I770V	ORF1a:S3675-,ORF1a:G3676-,ORF1a:F3677-
PIDRBZAEBG	HP07636	yes	0	Negative	EPI_ISL_3373227	AY.25	21A (Delta)	PASS	98.6791	400	G210T,C241T,C3037T,G4181T,C6402T,C7124T,C8986T,G9053T,C10029T,A11201G,A11332G,C14408T,G15451A,C16466T,C19220T,C21618G,T22917G,C22995A,A23403G,C23604G,G24410A,C25469T,G25595T,G26107C,C26611T,T26767C,A27507C,T27638C,C27752T,C27874T,A28461G,G28881T,G28916T,C29119T,G29402T,G29742T	22029-22034,28248-28253,28271	1-54,21717-21990,29837-29903	M:T30I,M:I82T,N:D63G,N:R203M,N:G215C,N:D377Y,ORF1a:A1306S,ORF1a:P2046L,ORF1a:P2287S,ORF1a:V2930L,ORF1a:T3255I,ORF1a:T3646A,ORF1b:P314L,ORF1b:G662S,ORF1b:P1000L,ORF1b:A1918V,ORF3a:S26L,ORF3a:R68I,ORF3a:E239Q,ORF7a:V82A,ORF7a:T120I,ORF7b:T40I,ORF9b:T60A,S:T19R,S:R158G,S:L452R,S:T478K,S:D614G,S:P681R,S:D950N	ORF8:D119-,ORF8:F120-,S:E156-,S:F157-
PIDRCXSLXU	HP05567	yes	0		EPI_ISL_2103325	B.1.1.7	20I (Alpha, V1)	PASS	97.4016	346.061	C241T,C913T,C2110T,C3037T,C3267T,C5388A,C5986T,T6954C,G7042T,C14120T,C14408T,C14676T,C15279T,T16176C,C17762T,C23271A,A23403G,C23604A,C23709T,T24506G,G24914C,G26020T,C27972T,G28048T,A28095T,A28111G,G28280C,A28281T,T28282A,G28881A,G28882A,G28883C,C28977T	11288-11297,21766-21772,21994-21997,28274	1-55,22325-22543,22878-23145,29666-29904	N:D3L,N:R203K,N:G204R,N:S235F,ORF1a:T1001I,ORF1a:A1708D,ORF1a:I2230T,ORF1a:M2259I,ORF1b:P218L,ORF1b:P314L,ORF1b:A1432V,ORF3a:D210Y,ORF8:Q27*,ORF8:R52I,ORF8:K68*,ORF8:Y73C,S:A570D,S:D614G,S:P681H,S:T716I,S:S982A,S:D1118H	ORF1a:S3675-,ORF1a:G3676-,ORF1a:F3677-,S:H69-,S:V70-,S:Y144-
PIDRDNTSSC	HP08832	yes	0		EPI_ISL_3814017	B.1.298	20C	PASS	98.8864	400	C241T,C1059T,C3037T,G5012T,C6730T,G11083T,C14408T,G17721A,C19488T,A23403G,G25563T,G25650T,T28843G		1-54,6847-7058,29837-29903	N:S190R,ORF1a:T265I,ORF1a:V1583F,ORF1a:L3606F,ORF1b:P314L,ORF3a:Q57H,ORF3a:L86F,S:D614G		13.37
PIDRDYJIQW	HP13044	yes	0		EPI_ISL_2691717	B.1.369	20C	PASS	99.5954	400	C241T,C1059T,C3037T,C14408T,C16260T,A23403G,G25563T,G26690T,C28821A		1-55,29837-29904	N:S183Y,ORF1a:T265I,ORF1b:P314L,ORF3a:Q57H,S:D614G		14.47
PIDREMFXHY	HP01446	yes	0		EPI_ISL_911794	B.1.36	20A	PASS	99.5954	400	C241T,G1820A,C3037T,G3179A,A5209G,G11222T,C14408T,T15966C,C18877T,T22020C,C22444T,A23403G,G25563T,A26148G,C26735T,C28854T	0	1-55,29837-29904	N:S194L,ORF1a:G519S,ORF1a:E972K,ORF1a:V3653F,ORF1b:P314L,ORF3a:Q57H,S:M153T,S:D614G		13.98
PIDRFGZVUR	HP08646	yes	0		EPI_ISL_3814780	AY.25	21A (Delta)	PASS	96.8297	400	G210T,C241T,C3037T,G4181T,C4438T,C6401T,C6402T,C7124T,C8986T,G9053T,C10029T,A11201G,A11332G,C12880T,C14408T,G15451A,C16466T,C16658A,C17745T,C19097T,C19220T,C21618G,T22917G,C22995A,A23403G,C23604G,G24410A,C25469T,G26107C,T26767C,A27507C,T27638C,C27752T,C27874T,C28760A,G28881T,G28916T,G29402T,G29742T	22029-22034,28248-28253,28271	1-54,19258,19276-19570,21717-21990,28443-28699,29837-29903	M:I82T,N:Q163K,N:R203M,N:G215C,N:D377Y,ORF1a:A1306S,ORF1a:P2046L,ORF1a:P2287S,ORF1a:V2930L,ORF1a:T3255I,ORF1a:T3646A,ORF1b:P314L,ORF1b:G662S,ORF1b:P1000L,ORF1b:T1064N,ORF1b:A1877V,ORF1b:A1918V,ORF3a:S26L,ORF3a:E239Q,ORF7a:V82A,ORF7a:T120I,ORF7b:T40I,S:T19R,S:R158G,S:L452R,S:T478K,S:D614G,S:P681R,S:D950N	ORF8:D119-,ORF8:F120-,S:E156-,S:F157-
PIDRFGZVUR	HP08678	yes	0		EPI_ISL_3814761	AY.25	21A (Delta)	PASS	97.512	400	G210T,C241T,C3037T,G4181T,C4438T,C6401T,C6402T,C7124T,C8986T,G9053T,C10029T,A11201G,A11332G,C12880T,C14408T,G15451A,C16466T,C16658A,C17745T,C19097T,C19220T,C21618G,T22917G,C22995A,A23403G,C23604G,G24410A,C25469T,G26107C,T26767C,A27507C,T27638C,C27752T,C27874T,C28760A,G28881T,G28916T,G29402T,G29742T	22029-22034,28248-28253,28271	1-54,19258,19480-19570,21717-21990,28443-28699,29837-29903	M:I82T,N:Q163K,N:R203M,N:G215C,N:D377Y,ORF1a:A1306S,ORF1a:P2046L,ORF1a:P2287S,ORF1a:V2930L,ORF1a:T3255I,ORF1a:T3646A,ORF1b:P314L,ORF1b:G662S,ORF1b:P1000L,ORF1b:T1064N,ORF1b:A1877V,ORF1b:A1918V,ORF3a:S26L,ORF3a:E239Q,ORF7a:V82A,ORF7a:T120I,ORF7b:T40I,S:T19R,S:R158G,S:L452R,S:T478K,S:D614G,S:P681R,S:D950N	ORF8:D119-,ORF8:F120-,S:E156-,S:F157-
PIDRFJIUOU	HP03295	yes	0		EPI_ISL_1305929	B.1.619	20A	PASS	99.5954	400	C241T,G2407A,C3037T,G5008T,C6633T,C7728T,G8084A,C8311T,C9319T,G11521T,C12473T,C13255T,C14403T,C14408T,C15324T,C17678T,G19962A,C21637T,T21773C,T22191C,T22882G,C22987T,G23012A,A23403G,G23426T,T24194C,G24368A,C24378T,C24642T,G26211T,C26606T,T26767C,G27459T,C27684T,C28311T,C28441T,G28875T,C28887T	11288-11297,28274	1-55,29837-29904	M:I82T,N:P13L,N:S201I,N:T205I,ORF1a:A2123V,ORF1a:S2488F,ORF1a:E2607K,ORF1a:M3752I,ORF1b:P314L,ORF1b:T1404M,ORF7a:E22D,ORF9b:P10S,ORF9b:S53L,S:S71P,S:I210T,S:N440K,S:E484K,S:D614G,S:V622F,S:D936N,S:S939F,S:T1027I	ORF1a:S3675-,ORF1a:G3676-,ORF1a:F3677-
PIDRFSNNGP	HP08115	yes	0		EPI_ISL_3373253	B.1.617.2	21A (Delta)	PASS	98.1072	400	G210T,C241T,C3037T,G4181T,C6402T,C7124T,C8986T,G9053T,C9165T,C10029T,A10323G,A11201G,A11332G,C12241T,A12772G,C14408T,C15240T,G15451A,C16466T,C19220T,C21618G,T22917G,C22995A,A23403G,C23604G,G24410A,G24926T,C25469T,T26767C,T27638C,C27752T,C27874T,A28461G,G28881T,G28916T,G29402T	22029-22034,28248-28253,28271	1-54,21717-21990,29666-29903	M:I82T,N:D63G,N:R203M,N:G215C,N:D377Y,ORF1a:A1306S,ORF1a:P2046L,ORF1a:P2287S,ORF1a:V2930L,ORF1a:T2967I,ORF1a:T3255I,ORF1a:K3353R,ORF1a:T3646A,ORF1b:P314L,ORF1b:G662S,ORF1b:P1000L,ORF1b:A1918V,ORF3a:S26L,ORF7a:V82A,ORF7a:T120I,ORF7b:T40I,ORF9b:T60A,S:T19R,S:R158G,S:L452R,S:T478K,S:D614G,S:P681R,S:D950N,S:V1122L	ORF8:D119-,ORF8:F120-,S:E156-,S:F157-
PIDRGXUMDO	HP06122	yes	0	Negative	EPI_ISL_2455268	B.1.1.7	20I (Alpha, V1)	PASS	99.5954	394.817	C241T,C913T,C2453T,A2576G,C3037T,C3267T,C5388A,C5986T,T6954C,A12964C,C14408T,C14676T,C15279T,T16176C,A22025C,A23063T,C23271A,A23403G,C23604A,C23709T,T24506G,G24914C,C27294T,C27577T,C27635T,C27972T,G28048T,G28073A,A28111G,G28280C,A28281T,T28282A,G28881A,G28882A,G28883C,C28977T	11288-11297,21766-21772,21994-21997,28274	1-55,29837-29904	N:D3L,N:R203K,N:G204R,N:S235F,ORF1a:L730F,ORF1a:S771G,ORF1a:T1001I,ORF1a:A1708D,ORF1a:I2230T,ORF1b:P314L,ORF7a:Q62*,ORF7a:S81L,ORF8:Q27*,ORF8:R52I,ORF8:Y73C,S:S155R,S:N501Y,S:A570D,S:D614G,S:P681H,S:T716I,S:S982A,S:D1118H	ORF1a:S3675-,ORF1a:G3676-,ORF1a:F3677-,S:H69-,S:V70-,S:Y144-	26.75
PIDRLDCFSA	HP09217	yes	0		EPI_ISL_4418834	B.1.369	20C	PASS	99.5954	400	C241T,C1059T,C3037T,C4158T,C10507T,C14408T,C16260T,G19962T,A23403G,G25563T,G26690T,C28821A,T29727G		1-54,29837-29903	N:S183Y,ORF1a:T265I,ORF1a:A1298V,ORF1b:P314L,ORF3a:Q57H,S:D614G		14.93
PIDRLZYBUM	HP05897	yes	0		EPI_ISL_2331546	P.1	20J (Gamma, V3)	PASS	99.5954	400	C241T,T733C,C1190T,C2749T,C3037T,C3828T,A5648C,A6319G,C6541T,A6613G,C6762T,C12778T,C13860T,C14408T,G17259T,C17745T,C21614T,C21621A,C21638T,G21974T,G22132T,C22211T,A22812C,G23012A,A23063T,A23403G,C23525T,C23625T,C24642T,G25088T,T26149C,G28167A,C28512G,A28877T,G28878C,G28881A,G28882A,G28883C	11288-11297	1-55,29841-29908	N:P80R,N:R203K,N:G204R,ORF1a:P309S,ORF1a:S1188L,ORF1a:K1795Q,ORF1a:T2166I,ORF1b:P314L,ORF1b:E1264D,ORF3a:S253P,ORF8:E92K,ORF9b:Q77E,S:L18F,S:T20N,S:P26S,S:D138Y,S:R190S,S:P217S,S:K417T,S:E484K,S:N501Y,S:D614G,S:H655Y,S:A688V,S:T1027I,S:V1176F	ORF1a:S3675-,ORF1a:G3676-,ORF1a:F3677-
PIDROGXFGD	HP05001	yes	0		EPI_ISL_1973426	B.1.1.7	20I (Alpha, V1)	PASS	98.8663	333.776	C241T,C913T,C2110T,C2706T,G3004T,C3037T,C3267T,C5388A,C5986T,T6954C,G7042T,C14120T,C14408T,C14676T,C15279T,T16176C,C17766T,A23063T,C23271A,A23403G,C23604A,C23709T,T24506G,G24914C,T27401C,G27632C,C27972T,G28048T,A28095T,A28111G,G28280C,A28281T,T28282A,G28881A,G28882A,G28883C,C28977T	11288-11297,21766-21772,21994-21997,28274	1-55,22325-22543,29837-29904	N:D3L,N:R203K,N:G204R,N:S235F,ORF1a:T814I,ORF1a:E913D,ORF1a:T1001I,ORF1a:A1708D,ORF1a:I2230T,ORF1a:M2259I,ORF1b:P218L,ORF1b:P314L,ORF7a:I3T,ORF7a:R80T,ORF8:Q27*,ORF8:R52I,ORF8:K68*,ORF8:Y73C,S:N501Y,S:A570D,S:D614G,S:P681H,S:T716I,S:S982A,S:D1118H	ORF1a:S3675-,ORF1a:G3676-,ORF1a:F3677-,S:H69-,S:V70-,S:Y144-
PIDROIDMTZ	HP06484	yes	0	Negative	EPI_ISL_2691911	B.1.1.7	20I (Alpha, V1)	PASS	99.0235	400	C241T,C913T,C2110T,G2782T,C3037T,C3267T,C4456T,C5388A,C5986T,T6954C,C14120T,C14408T,C14676T,C15279T,T16176C,C16393T,C19390T,A23063T,C23271A,A23403G,C23604A,C23709T,T24506G,G24914C,C27883T,C27972T,G28048T,A28095T,A28111G,G28280C,A28281T,T28282A,G28881A,G28882A,G28883C,C28977T	11288-11296,21765-21770,21992-21994,28271	1-54,29666-29903	N:D3L,N:R203K,N:G204R,N:S235F,ORF1a:T1001I,ORF1a:A1708D,ORF1a:I2230T,ORF1b:P218L,ORF1b:P314L,ORF1b:P976S,ORF1b:P1975S,ORF7b:A43V,ORF8:Q27*,ORF8:R52I,ORF8:K68*,ORF8:Y73C,S:N501Y,S:A570D,S:D614G,S:P681H,S:T716I,S:S982A,S:D1118H	ORF1a:S3675-,ORF1a:G3676-,ORF1a:F3677-,S:H69-,S:V70-,S:Y144-
PIDROVLEQW	HP02473	yes	0		EPI_ISL_1091960	B.1.1.207	20B	PASS	98.6021	186	C241T,A1547G,C3037T,C4095A,C6117T,A6854G,T9172C,A10948G,C10977T,C14408T,G22468A,G23012A,A23403G,C23604A,A24874G,G25819T,G26730T,A26927G,G28881A,G28882A,G28883C	0	1-55,27512-27809,29837-29904	M:V70F,N:R203K,N:G204R,ORF1a:S428G,ORF1a:T1277N,ORF1a:A1951V,ORF1a:T2197A,ORF1a:A3571V,ORF1b:P314L,ORF3a:A143S,S:E484K,S:D614G,S:P681H
PIDRPGNETJ	HP02198	yes	0		EPI_ISL_981192	B.1.596	20G	PASS	99.5954	400	C241T,C1059T,A1830C,C3037T,C10319T,C13665T,C14408T,G15253A,C15763T,C17644G,A18424G,A20163G,C21304T,A23403G,G25563T,G25907T,C26305G,C27964T,C28472T,C28869T,G29405C	0	1-55,29837-29904	E:L21V,N:P67S,N:P199L,N:E378Q,ORF1a:T265I,ORF1a:N522T,ORF1a:L3352F,ORF1b:P314L,ORF1b:V596I,ORF1b:Q1393E,ORF1b:N1653D,ORF1b:R2613C,ORF3a:Q57H,ORF3a:G172V,ORF8:S24L,S:D614G		20.03
PIDRQCJGZQ	HP03134	yes	0		EPI_ISL_1238969	B.1.1.7	20I (Alpha, V1)	PASS	99.5954	400	C241T,C913T,C2110T,G2782T,C3037T,C3267T,C4456T,C5388A,C5986T,T6954C,C14120T,C14408T,C14676T,C15279T,T16176C,C16393T,C19390T,A23063T,C23271A,A23403G,C23604A,C23709T,T24506G,G24914C,C27972T,G28048T,A28095T,A28111G,G28280C,A28281T,T28282A,G28881A,G28882A,G28883C,C28977T	11288-11297,21766-21772,21994-21997,28274	1-55,29837-29904	N:D3L,N:R203K,N:G204R,N:S235F,ORF1a:T1001I,ORF1a:A1708D,ORF1a:I2230T,ORF1b:P218L,ORF1b:P314L,ORF1b:P976S,ORF1b:P1975S,ORF8:Q27*,ORF8:R52I,ORF8:K68*,ORF8:Y73C,S:N501Y,S:A570D,S:D614G,S:P681H,S:T716I,S:S982A,S:D1118H	ORF1a:S3675-,ORF1a:G3676-,ORF1a:F3677-,S:H69-,S:V70-,S:Y144-
PIDRQQXKEV	HP04536	yes	0		EPI_ISL_1662983	B.1.1.7	20I (Alpha, V1)	PASS	99.5954	400	C241T,C913T,C2110T,C3037T,C3267T,C5388A,C5986T,T6954C,G7042T,C14120T,C14408T,C14676T,C15279T,T16176C,C17762T,A23063T,C23271A,A23403G,C23604A,C23709T,T24506G,G24914C,G26020T,C27972T,G28048T,A28095T,A28111G,G28280C,A28281T,T28282A,G28881A,G28882A,G28883C,C28977T	11288-11297,21766-21772,21994-21997,28274	1-55,29837-29904	N:D3L,N:R203K,N:G204R,N:S235F,ORF1a:T1001I,ORF1a:A1708D,ORF1a:I2230T,ORF1a:M2259I,ORF1b:P218L,ORF1b:P314L,ORF1b:A1432V,ORF3a:D210Y,ORF8:Q27*,ORF8:R52I,ORF8:K68*,ORF8:Y73C,S:N501Y,S:A570D,S:D614G,S:P681H,S:T716I,S:S982A,S:D1118H	ORF1a:S3675-,ORF1a:G3676-,ORF1a:F3677-,S:H69-,S:V70-,S:Y144-
PIDRRAMLUV	HP04728	yes	0		EPI_ISL_1805815	B.1.1.7	20I (Alpha, V1)	PASS	95.6961	243.874	C241T,C913T,C1380T,C2110T,C3037T,C3267T,C4021T,C5388A,C5986T,T6954C,G7042T,C9979T,A10195G,C14120T,C14408T,C14676T,C15279T,T16176C,G17983A,A23063T,C23271A,A23403G,C23604A,C23709T,T24506G,G24914C,C27972T,G28048T,G28075T,A28095T,A28111G,G28280C,A28281T,T28282A,G28881A,G28882A,G28883C,C28977T	11288-11297,21766-21772,21994-21997,28274	1-55,2750-2851,19276-19571,21428-21683,22325-22543,27512-27809,29837-29904	N:D3L,N:R203K,N:G204R,N:S235F,ORF1a:A372V,ORF1a:T1001I,ORF1a:A1708D,ORF1a:I2230T,ORF1a:M2259I,ORF1b:P218L,ORF1b:P314L,ORF1b:D1506N,ORF8:Q27*,ORF8:R52I,ORF8:C61F,ORF8:K68*,ORF8:Y73C,S:N501Y,S:A570D,S:D614G,S:P681H,S:T716I,S:S982A,S:D1118H	ORF1a:S3675-,ORF1a:G3676-,ORF1a:F3677-,S:H69-,S:V70-,S:Y144-
PIDRSANURQ	HP02181	yes	0		EPI_ISL_981077	B.1.429	21C (Epsilon)	PASS	95.3951	192	C241T,C1059T,C2395T,T2597C,C2838T,C3037T,C8947T,C12100T,A12878G,C14408T,C15810T,G17014T,G21600T,G22018T,T22917G,A23403G,A23541T,T24349C,G25563T,C26681T,G27890T,A28272T,C28887T,G28975T,C29362T		1-55,6082,19276-19571,21717-21991,22325-22543,27512-27809,29666-29904	N:T205I,N:M234I,ORF1a:T265I,ORF1a:S858F,ORF1a:I4205V,ORF1b:P314L,ORF1b:D1183Y,ORF3a:Q57H,S:S13I,S:W152C,S:L452R,S:D614G,S:Y660F
PIDRSHNQNS	HP02004	yes	0		EPI_ISL_981176	B.1.2	20G	PASS	99.5954	400	C241T,C1059T,C3037T,C8318A,C10319T,G13094T,T13216C,G14187A,C14408T,A18424G,C21304T,A21390G,A23403G,C24642T,G25563T,G25907T,C27964T,C28472T,C28869T,C29363T	0	1-55,29837-29904	N:P67S,N:P199L,N:P364S,ORF1a:T265I,ORF1a:P2685T,ORF1a:L3352F,ORF1a:A4277S,ORF1b:P314L,ORF1b:N1653D,ORF1b:R2613C,ORF3a:Q57H,ORF3a:G172V,ORF8:S24L,S:D614G,S:T1027I
PIDRSHNQNS	HP01663	yes	0			B.1.2	Attempted	PASS	0	400						11.86
PIDRTAEPWB	HP08107	yes	0		EPI_ISL_3373248	AY.25	21A (Delta)	PASS	98.6791	400	G210T,C241T,G1820A,C3037T,G4181T,C4815T,C6402T,C7124T,C8986T,G9053T,C10029T,A11201G,A11332G,C14408T,G15451A,C16466T,C19220T,C21618G,T22917G,C22995A,A23403G,C23604G,G24410A,C25469T,G26107C,C26611T,T26767C,A27507C,T27638C,C27752T,C27874T,A28461G,G28881T,G28916T,G29402T,G29742T	22029-22034,28248-28253,28271	1-54,21717-21990,29837-29903	M:T30I,M:I82T,N:D63G,N:R203M,N:G215C,N:D377Y,ORF1a:G519S,ORF1a:A1306S,ORF1a:S1517F,ORF1a:P2046L,ORF1a:P2287S,ORF1a:V2930L,ORF1a:T3255I,ORF1a:T3646A,ORF1b:P314L,ORF1b:G662S,ORF1b:P1000L,ORF1b:A1918V,ORF3a:S26L,ORF3a:E239Q,ORF7a:V82A,ORF7a:T120I,ORF7b:T40I,ORF9b:T60A,S:T19R,S:R158G,S:L452R,S:T478K,S:D614G,S:P681R,S:D950N	ORF8:D119-,ORF8:F120-,S:E156-,S:F157-
PIDRURDCFV	HP08865	yes	0		EPI_ISL_4418606	AY.12	21A (Delta)	PASS	98.6791	400	G210T,C241T,C751T,G1048T,C3037T,G3340T,G4181T,C6402T,C7124T,C8986T,G9053T,C10029T,A11201G,A11332G,C11747T,C14408T,C15026T,G15451A,C16466T,C19170T,C19220T,C21618G,T21649C,G22104T,T22917G,C22995A,G23311A,A23403G,C23604G,G24410A,C25469T,T26767C,T27638C,C27752T,C27874T,A28461G,G28881T,G28916T,C29366T,G29402T,G29742T	22029-22034,28248-28253,28271	1-54,21717-21990,29837-29903	M:I82T,N:D63G,N:R203M,N:G215C,N:P365S,N:D377Y,ORF1a:K261N,ORF1a:A1306S,ORF1a:P2046L,ORF1a:P2287S,ORF1a:V2930L,ORF1a:T3255I,ORF1a:T3646A,ORF1b:P314L,ORF1b:A520V,ORF1b:G662S,ORF1b:P1000L,ORF1b:A1918V,ORF3a:S26L,ORF7a:V82A,ORF7a:T120I,ORF7b:T40I,ORF9b:T60A,S:T19R,S:R158G,S:G181V,S:L452R,S:T478K,S:D614G,S:P681R,S:D950N	ORF8:D119-,ORF8:F120-,S:E156-,S:F157-
PIDRWQEMKJ	HP09473	yes	0		EPI_ISL_4418538	AY.3	21A (Delta)	PASS	94.5691	395.763	G210T,C241T,G709T,C3037T,G4181T,C6402T,T6760G,C7124T,C8986T,G9053T,C10029T,A11201G,A11332G,A11456G,C14408T,C14616T,G15451A,C16466T,C19220T,G19962T,C21618G,T22917G,C22995A,T23284C,A23403G,C23604G,G24410A,C25339T,C25469T,A25562T,G25563A,T26767C,T27638C,C27752T,C27874T,A28461G,G29050A,G29402T,C29509T	28248-28253,28271	1-54,6847-7058,19276-19570,21717-22290,28757-29007,29666-29903	M:I82T,N:D63G,N:D377Y,ORF1a:E148D,ORF1a:A1306S,ORF1a:P2046L,ORF1a:C2165W,ORF1a:P2287S,ORF1a:V2930L,ORF1a:T3255I,ORF1a:T3646A,ORF1a:I3731V,ORF1b:P314L,ORF1b:G662S,ORF1b:P1000L,ORF1b:A1918V,ORF3a:S26L,ORF3a:Q57L,ORF7a:V82A,ORF7a:T120I,ORF7b:T40I,ORF9b:T60A,S:T19R,S:L452R,S:T478K,S:D614G,S:P681R,S:D950N	ORF8:D119-,ORF8:F120-
PIDRYHZUYX	HP08682	yes	0		EPI_ISL_3814610	B.1.617.2	21A (Delta)	PASS	97.736	400	G210T,C241T,C337T,T1507C,C1684T,C2523T,C3037T,G5164T,C5184T,A5584G,A9707G,C9891T,T11418C,C11514T,C12049T,C13019T,C14408T,G15451A,C16466T,C18486T,A21405G,C21618G,C22227T,G22427A,T22917G,C22995A,A23403G,C23604G,G24410A,C25469T,T26767C,T27638C,C27752T,G28326T,A28461G,G28881T,G29402T,G29742T	22029-22034,28248-28253,28271	1-54,2569-2850,21717-21990,29837-29903	M:I82T,N:G18V,N:D63G,N:R203M,N:D377Y,ORF1a:T753I,ORF1a:E1633D,ORF1a:P1640L,ORF1a:I3148V,ORF1a:A3209V,ORF1a:V3718A,ORF1a:T3750I,ORF1b:P314L,ORF1b:G662S,ORF1b:P1000L,ORF3a:S26L,ORF7a:V82A,ORF7a:T120I,ORF9b:V15L,ORF9b:T60A,S:T19R,S:R158G,S:A222V,S:V289I,S:L452R,S:T478K,S:D614G,S:P681R,S:D950N	ORF8:D119-,ORF8:F120-,S:E156-,S:F157-
PIDSCOUVAG	HP02487	yes	0			B.1.214.2	20A	PASS	91.1581	108	C241T,G805T,C2485T,C3037T,A4457G,C4891T,C5907T,C11950T,C12312T,C13176T,C14408T,A15187G,C15324T,C17010T,C18117T,G22225T,C22802A,A23403G,C23709T,G25906T,C26469T,T27384C,G28280C,A28281T,T28282A,C28432T,C28846T,C28887T,A29707G	11083-11085,11288-11297,28273-28275	1-55,1943-2206,2569-2851,7672-7969,13364-13626,19276-19571,19912-20201,22334-22552,22887-23154,25454-25485,26207-26229,27521-27818,29846-29913	N:D3L,N:T205I,ORF1a:I1398V,ORF1a:T1881I,ORF1a:L3606F,ORF1a:A4016V,ORF1a:T4304I,ORF1b:P314L,ORF1b:R574G,ORF3a:G172C,ORF9b:S50L,S:Q414K,S:D614G,S:T716I	ORF1a:S3675-,ORF1a:G3676-,ORF1a:F3677-
PIDSCOUVAG	HP02491	yes	0		EPI_ISL_1405570	B.1.214.2	20A	PASS	99.5954	400	C241T,G805T,C2485T,C3037T,A4457G,C4891T,C5907T,G11083T,C11950T,C12312T,C13176T,C14408T,A15187G,C15324T,C17010T,C18117T,G22225T,C22802A,T22912G,A23403G,C23709T,G25906T,C26469T,T27384C,T27576C,G28280C,A28281T,T28282A,C28432T,C28846T,C28887T,A29707G	11288-11297,25448-25478,28273-28275	1-55,29846-29913	N:D3L,N:T205I,ORF1a:I1398V,ORF1a:T1881I,ORF1a:L3606F,ORF1a:A4016V,ORF1a:T4304I,ORF1b:P314L,ORF1b:R574G,ORF3a:R6D,ORF3a:I7L,ORF3a:T9R,ORF3a:G11F,ORF3a:K21G,ORF3a:D22T,ORF3a:A23V,ORF3a:P25L,ORF3a:S26K,ORF3a:D27Q,ORF3a:F28G,ORF3a:G172C,ORF9b:S50L,S:Q414K,S:N450K,S:D614G,S:T716I	ORF1a:S3675-,ORF1a:G3676-,ORF1a:F3677-,ORF3a:M1-,ORF3a:D2-,ORF3a:L3-,ORF3a:F4-,ORF3a:V13-,ORF3a:T14-,ORF3a:L15-,ORF3a:K16-,ORF3a:Q17-,ORF3a:G18-,ORF3a:E19-
PIDSCZWJPT	HP04545	yes	0		EPI_ISL_1662989	B.1.1.7	20I (Alpha, V1)	PASS	91.5627	259.406	C913T,C3037T,C3140T,C3267T,G3638T,C5388A,C5986T,T6954C,C8290T,C13059T,C14408T,C14676T,C15279T,T16176C,C21707T,A23063T,C23271A,A23403G,C23604A,C23709T,T24506G,G24914C,T25686A,C27972T,G28048T,A28111G,G28280C,A28281T,T28282A,G28881A,G28882A,G28883C,C28977T	11288-11297,21766-21772,21994-21997,28274	1-343,1943-2206,2569-2851,8636-8914,9246-9503,9541-9543,13364-13626,17739-17994,22325-22543,27512-27809,29837-29904	N:D3L,N:R203K,N:G204R,N:S235F,ORF1a:P959S,ORF1a:T1001I,ORF1a:G1125C,ORF1a:A1708D,ORF1a:I2230T,ORF1a:T4265I,ORF1b:P314L,ORF8:Q27*,ORF8:R52I,ORF8:Y73C,S:H49Y,S:N501Y,S:A570D,S:D614G,S:P681H,S:T716I,S:S982A,S:D1118H	ORF1a:S3675-,ORF1a:G3676-,ORF1a:F3677-,S:H69-,S:V70-,S:Y144-
PIDSDHALQC	HP05091	yes	0		EPI_ISL_1973470	B.1.637	20C	PASS	98.6021	400	C241T,C1059T,T2212C,C3037T,C3293T,C5581T,A9749G,T9867C,C9891T,G11804A,A12030G,C14408T,G14710T,C19402T,A21801G,T22032C,T22917G,A23403G,C24138A,G24410C,C25413T,C25517T,G25563T,C25703T,C25803T,C27836A,C27925T,G28044T,C28887T,G28975A	11288-11297,21994-21997,28274	1-55,27512-27809,29837-29904	N:T205I,N:M234I,ORF1a:T265I,ORF1a:P1010S,ORF1a:K3162E,ORF1a:L3201P,ORF1a:A3209V,ORF1a:V3847I,ORF1a:Q3922R,ORF1b:P314L,ORF1b:V415L,ORF1b:H1979Y,ORF3a:P42L,ORF3a:Q57H,ORF3a:P104L,ORF8:T11I,ORF8:A51S,S:D80G,S:F157S,S:L452R,S:D614G,S:T859N,S:D950H	ORF1a:S3675-,ORF1a:G3676-,ORF1a:F3677-,S:Y144-
PIDSGHFENU	HP04384	yes	0		EPI_ISL_1662885	B.1.637	20C	PASS	99.5954	400	C241T,C1059T,C3037T,A5421G,A9749G,T9867C,C9891T,G11804A,G12163T,A13872G,C14408T,A20262G,C21682T,A21801G,T22032C,T22917G,A23403G,C24054T,C24138A,G24410C,C24718T,T25072C,C25517T,G25563T,C27925T,G28044T,C28887T,G28975A	11288-11297,21994-21997,28274	1-55,29837-29904	N:T205I,N:M234I,ORF1a:T265I,ORF1a:N1719S,ORF1a:K3162E,ORF1a:L3201P,ORF1a:A3209V,ORF1a:V3847I,ORF1a:Q3966H,ORF1b:P314L,ORF3a:P42L,ORF3a:Q57H,ORF8:T11I,ORF8:A51S,S:D80G,S:F157S,S:L452R,S:D614G,S:A831V,S:T859N,S:D950H	ORF1a:S3675-,ORF1a:G3676-,ORF1a:F3677-,S:Y144-
PIDSGUJCXJ	HP04874	yes	0		EPI_ISL_1805896	B.1.1.7	20I (Alpha, V1)	PASS	99.592	400	C241T,C275T,C913T,C3037T,C3267T,A5128G,C5388A,C5986T,T6954C,C9693T,C11572T,C14408T,C14676T,C15279T,T16176C,T23042C,A23063T,C23271A,A23403G,C23604A,C23709T,T24506G,G24914C,G25218T,C25553T,C27615T,C27972T,G28048T,A28095T,A28111G,G28280C,A28281T,T28282A,G28881A,G28882A,G28883C,C28977T	11288-11297,21766-21772,21994-21997,28274	1-55,12792,29837-29904	N:D3L,N:R203K,N:G204R,N:S235F,ORF1a:L4F,ORF1a:T1001I,ORF1a:A1708D,ORF1a:I2230T,ORF1a:A3143V,ORF1b:P314L,ORF3a:A54V,ORF8:Q27*,ORF8:R52I,ORF8:K68*,ORF8:Y73C,S:S494P,S:N501Y,S:A570D,S:D614G,S:P681H,S:T716I,S:S982A,S:D1118H,S:G1219V	ORF1a:S3675-,ORF1a:G3676-,ORF1a:F3677-,S:H69-,S:V70-,S:Y144-
PIDSIOTYEN	HP05871	yes	0			B.1.526	21F (Iota)	PASS	99.5954	400	C241T,C1059T,G2323A,C3037T,T9867C,C12513T,C14403T,C14408T,G15243T,A16500C,A20262G,C21846T,A22320G,G23012A,A23403G,C23664T,C25517T,G25563T,C27925T,C28869T,G28975A	11288-11297,21575,28274	1-55,29837-29904	N:P199L,N:M234I,ORF1a:T265I,ORF1a:L3201P,ORF1a:T4083M,ORF1b:P314L,ORF1b:M592I,ORF1b:Q1011H,ORF3a:P42L,ORF3a:Q57H,ORF8:T11I	ORF1a:S3675-,ORF1a:G3676-,ORF1a:F3677-
PIDSJVAEMH	HP08022	yes	0	Negative	EPI_ISL_3373143	AY.25	21A (Delta)	PASS	96.9635	307.38	G210T,C241T,A2630G,C3037T,G4181T,C6402T,C7124T,C8752T,C8986T,G9053T,C10029T,A11201G,A11332G,C14408T,G15451A,C16466T,G18337T,C19220T,C20451T,C21618G,T22917G,C22995A,A23403G,C23604G,G24410A,C25469T,G26107C,A26759G,T26767C,A27507C,T27638C,C27752T,C27874T,A28461G,G28881T,G28916T,G29402T,G29742T	22029-22034,28248-28253,28271	1-54,19276-19570,21717-21990,22325-22542,29837-29903	M:I82T,N:D63G,N:R203M,N:G215C,N:D377Y,ORF1a:M789V,ORF1a:A1306S,ORF1a:P2046L,ORF1a:P2287S,ORF1a:V2930L,ORF1a:T3255I,ORF1a:T3646A,ORF1b:P314L,ORF1b:G662S,ORF1b:P1000L,ORF1b:A1624S,ORF1b:A1918V,ORF3a:S26L,ORF3a:E239Q,ORF7a:V82A,ORF7a:T120I,ORF7b:T40I,ORF9b:T60A,S:T19R,S:R158G,S:L452R,S:T478K,S:D614G,S:P681R,S:D950N	ORF8:D119-,ORF8:F120-,S:E156-,S:F157-
PIDSKCLNBR	HP04795	yes	0		EPI_ISL_1805849	B.1.1.7	20I (Alpha, V1)	PASS	97.7728	387.571	C913T,C2453T,C3037T,C3267T,C3784T,C5388A,C5849T,C5986T,T6954C,C9611T,C14408T,C14676T,C15279T,T16176C,G18891T,C21855T,G21974C,A23063T,C23271A,A23403G,C23604A,C23709T,T24506G,G24914C,C25896T,C27972T,G28048T,A28111G,G28280C,A28281T,T28282A,A28295G,G28881A,G28882A,G28883C,C28977T	11288-11297,21766-21772,21994-21997,28274	1-343,9246-9503,29837-29904	N:D3L,N:N8D,N:R203K,N:G204R,N:S235F,ORF1a:L730F,ORF1a:T1001I,ORF1a:A1708D,ORF1a:P1862S,ORF1a:I2230T,ORF1a:L3116F,ORF1b:P314L,ORF1b:E1808D,ORF8:Q27*,ORF8:R52I,ORF8:Y73C,S:S98F,S:D138H,S:N501Y,S:A570D,S:D614G,S:P681H,S:T716I,S:S982A,S:D1118H	ORF1a:S3675-,ORF1a:G3676-,ORF1a:F3677-,S:H69-,S:V70-,S:Y144-
PIDSOENRGY	HP08114	yes	0		EPI_ISL_3373139	B.1.617.2	21A (Delta)	PASS	96.7997	368.318	G210T,C241T,C3037T,G4181T,C6040T,C6402T,C7124T,C7926T,C8986T,G9053T,C10029T,A11201G,A11332G,T14014G,C14408T,G15451A,C16466T,C19220T,C21618G,A23403G,C23604G,G24410A,C25469T,T26767C,T27638C,C27752T,C27874T,A28461G,G28881T,G28916T,G29402T,A29700G,G29742T	22029-22034,28248-28253,28271	1-54,19276-19570,21717-21990,22878-23144,29837-29903	M:I82T,N:D63G,N:R203M,N:G215C,N:D377Y,ORF1a:A1306S,ORF1a:P2046L,ORF1a:P2287S,ORF1a:A2554V,ORF1a:V2930L,ORF1a:T3255I,ORF1a:T3646A,ORF1b:F183V,ORF1b:P314L,ORF1b:G662S,ORF1b:P1000L,ORF1b:A1918V,ORF3a:S26L,ORF7a:V82A,ORF7a:T120I,ORF7b:T40I,ORF9b:T60A,S:T19R,S:R158G,S:D614G,S:P681R,S:D950N	ORF8:D119-,ORF8:F120-,S:E156-,S:F157-
PIDSOENRGY	HP08082	yes	0	Positive	EPI_ISL_3373198	AY.4	21A (Delta)	PASS	98.5854	400	G210T,C241T,C3037T,G4181T,C6040T,C6402T,C7124T,C7926T,C8986T,G9053T,C10029T,A11201G,A11332G,T14014G,C14408T,G15451A,C16466T,C19220T,C21618G,T22917G,C22995A,A23403G,C23604G,G24410A,C25469T,T26767C,T27638C,C27752T,C27874T,A28461G,G28881T,G28916T,G29402T,A29700G,G29742T	28248-28253,28271	1-54,19276-19570,22028-22034,29837-29903	M:I82T,N:D63G,N:R203M,N:G215C,N:D377Y,ORF1a:A1306S,ORF1a:P2046L,ORF1a:P2287S,ORF1a:A2554V,ORF1a:V2930L,ORF1a:T3255I,ORF1a:T3646A,ORF1b:F183V,ORF1b:P314L,ORF1b:G662S,ORF1b:P1000L,ORF1b:A1918V,ORF3a:S26L,ORF7a:V82A,ORF7a:T120I,ORF7b:T40I,ORF9b:T60A,S:T19R,S:L452R,S:T478K,S:D614G,S:P681R,S:D950N	ORF8:D119-,ORF8:F120-
PIDSPDIFTY	HP06785	yes	0		EPI_ISL_2885058	B.1	20C	PASS	96.1275	110.614	C241T,C1059T,C3037T,T4654C,C13432T,C14408T,C18687T,G20980A,A23403G,G25563T		1-54,7672-7968,19276-19570,22325-22542,26487-26542,29666-29903	ORF1a:T265I,ORF1b:P314L,ORF1b:D2505N,ORF3a:Q57H,S:D614G		23.37
PIDSWVRSTN	HP05291	yes	0			B.1	20C	PASS	96.7863	400	C241T,C1059T,C2878T,C3037T,G5300T,C5581T,C6031T,C7851T,A9749G,T9867C,C9891T,G11804A,C11956T,T12628C,C14408T,G15672T,A22025C,T22032C,T22917G,A23403G,C24138A,G24410C,C25413T,C25517T,G25563T,C25703T,C27925T,G28044T,C28887T,G28975A	11288-11297,26164-26172,28274	1-55,4996-5288,5621-5895,21717-21991,29837-29904	N:T205I,N:M234I,ORF1a:T265I,ORF1a:A1679S,ORF1a:A2529V,ORF1a:K3162E,ORF1a:L3201P,ORF1a:A3209V,ORF1a:V3847I,ORF1b:P314L,ORF1b:E735D,ORF8:T11I,ORF8:A51S,S:S155R,S:F157S,S:L452R,S:D614G,S:T859N,S:D950H	ORF1a:S3675-,ORF1a:G3676-,ORF1a:F3677-
PIDSZQJTVO	HP05547	yes	0		EPI_ISL_2103315	B.1.1.7	20I (Alpha, V1)	PASS	99.5954	400	C241T,C913T,C2110T,C2710T,C3037T,C3267T,C5388A,C5986T,T6954C,G7042T,C14120T,C14408T,C14676T,C15279T,T16176C,C17762T,A23063T,C23271A,A23403G,C23604A,C23709T,T24506G,G24914C,G26020T,C27972T,G28048T,A28095T,A28111G,G28280C,A28281T,T28282A,G28881A,G28882A,G28883C,C28977T,C29520T	11288-11297,21766-21772,21994-21997,28274	1-55,29837-29904	N:D3L,N:R203K,N:G204R,N:S235F,N:S416L,ORF1a:T1001I,ORF1a:A1708D,ORF1a:I2230T,ORF1a:M2259I,ORF1b:P218L,ORF1b:P314L,ORF1b:A1432V,ORF3a:D210Y,ORF8:Q27*,ORF8:R52I,ORF8:K68*,ORF8:Y73C,S:N501Y,S:A570D,S:D614G,S:P681H,S:T716I,S:S982A,S:D1118H	ORF1a:S3675-,ORF1a:G3676-,ORF1a:F3677-,S:H69-,S:V70-,S:Y144-
PIDTAELVKT	HP01627	yes	0			B.1.1.420	20B	PASS	97.9166	346.871	C241T,T847C,T851A,C3037T,G3994T,C4586T,C5178T,C5548T,A11451G,C13694T,C14408T,C16767T,T18132C,C18395T,C21614T,T22882G,A23403G,G23593T,A24373G,G25839T,C28310T,T28862A,G28881A,G28882A,G28883C		1-55,16805-17089,22325-22543,29837-29904	N:P13S,N:S197T,N:R203K,N:G204R,ORF1a:Y196N,ORF1a:T1638I,ORF1a:Q3729R,ORF1b:T76I,ORF1b:P314L,ORF1b:A1643V,ORF3a:W149C,S:L18F,S:N440K,S:D614G,S:Q677H		31.24
PIDTBJJKZB	HP04008	yes	0		EPI_ISL_1547911	B.1.1.7	20I (Alpha, V1)	PASS	96.1108	318.724	C241T,C913T,C2110T,G2782T,C3037T,C3267T,C4456T,C5388A,C5986T,T6954C,C14120T,C14408T,C14676T,C15279T,T16176C,C16393T,A23063T,C23271A,A23403G,C23604A,C23709T,T24506G,G24914C,C27972T,G28048T,A28095T,A28111G,G28280C,A28281T,T28282A,G28881A,G28882A,G28883C,C28977T	11288-11297,21766-21772,21994-21997,28274	1-55,19276-19571,19912-20201,21147-21387,22325-22543,29837-29904	N:D3L,N:R203K,N:G204R,N:S235F,ORF1a:T1001I,ORF1a:A1708D,ORF1a:I2230T,ORF1b:P218L,ORF1b:P314L,ORF1b:P976S,ORF8:Q27*,ORF8:R52I,ORF8:K68*,ORF8:Y73C,S:N501Y,S:A570D,S:D614G,S:P681H,S:T716I,S:S982A,S:D1118H	ORF1a:S3675-,ORF1a:G3676-,ORF1a:F3677-,S:H69-,S:V70-,S:Y144-
PIDTBNOXJT	HP02386	yes	0		EPI_ISL_1405535	B.1.596	20G	PASS	99.5954	400	C241T,C1059T,C3037T,C10319T,C14408T,G15253A,A18424G,A20163G,C21304T,C21575T,A23403G,C23536T,G25563T,G25907T,C26305G,C27964T,C28472T,G28563T,C28869T,G29405C	0	1-55,29837-29904	E:L21V,N:P67S,N:G97V,N:P199L,N:E378Q,ORF1a:T265I,ORF1a:L3352F,ORF1b:P314L,ORF1b:V596I,ORF1b:N1653D,ORF1b:R2613C,ORF3a:Q57H,ORF3a:G172V,ORF8:S24L,ORF9b:V94L,S:L5F,S:D614G
PIDTBVOSJI	HP04282	yes	0		EPI_ISL_1662823	B.1.1.7	20I (Alpha, V1)	PASS	98.6021	400	C241T,C913T,C2110T,C3037T,C3267T,C4021T,C5388A,C5986T,T6954C,G7042T,C9979T,A10195G,C14120T,C14408T,C14676T,C15279T,T16176C,A23063T,C23271A,A23403G,C23604A,C23709T,T24506G,G24914C,C27972T,G28048T,G28075T,A28095T,A28111G,G28280C,A28281T,T28282A,G28739T,G28881A,G28882A,G28883C,C28977T	11288-11297,21766-21772,21994-21997,28274	1-55,7672-7969,29837-29904	N:D3L,N:A156S,N:R203K,N:G204R,N:S235F,ORF1a:T1001I,ORF1a:A1708D,ORF1a:I2230T,ORF1a:M2259I,ORF1b:P218L,ORF1b:P314L,ORF8:Q27*,ORF8:R52I,ORF8:C61F,ORF8:K68*,ORF8:Y73C,S:N501Y,S:A570D,S:D614G,S:P681H,S:T716I,S:S982A,S:D1118H	ORF1a:S3675-,ORF1a:G3676-,ORF1a:F3677-,S:H69-,S:V70-,S:Y144-
PIDTDKHKTV	HP05769	yes	0		EPI_ISL_2274199	B.1.1.7	20I (Alpha, V1)	PASS	99.5954	400	C241T,C913T,C2110T,C3037T,C3267T,C5183T,C5388A,A5431G,C5986T,T6954C,C12525T,C14120T,C14408T,C14676T,C15279T,T16176C,T21369A,A23063T,C23271A,A23403G,C23604A,C23709T,T24506G,G24914C,T27462C,C27972T,G28048T,A28095T,A28111G,G28280C,A28281T,T28282A,G28690C,G28881A,G28882A,G28883C,C28977T,C29555T	11288-11297,21766-21772,21994-21997,28274	1-55,29837-29904	N:D3L,N:L139F,N:R203K,N:G204R,N:S235F,ORF1a:T1001I,ORF1a:P1640S,ORF1a:A1708D,ORF1a:I2230T,ORF1a:T4087I,ORF1b:P218L,ORF1b:P314L,ORF8:Q27*,ORF8:R52I,ORF8:K68*,ORF8:Y73C,S:N501Y,S:A570D,S:D614G,S:P681H,S:T716I,S:S982A,S:D1118H	ORF1a:S3675-,ORF1a:G3676-,ORF1a:F3677-,S:H69-,S:V70-,S:Y144-
PIDTEYCCPU	HP04547	yes	0		EPI_ISL_1662991	B.1.1.7	20I (Alpha, V1)	PASS	99.5954	400	C241T,C913T,C2110T,C3037T,C3267T,C5388A,C5986T,T6954C,G7042T,C9979T,A10195G,C14120T,C14408T,C14676T,C15279T,T16176C,A23063T,C23271A,A23403G,C23604A,C23709T,T24506G,G24914C,C27972T,G28048T,G28075T,A28095T,A28111G,G28280C,A28281T,T28282A,G28881A,G28882A,G28883C,C28977T,G29162T	11288-11297,21766-21772,21994-21997,28274	1-55,29837-29904	N:D3L,N:R203K,N:G204R,N:S235F,N:D297Y,ORF1a:T1001I,ORF1a:A1708D,ORF1a:I2230T,ORF1a:M2259I,ORF1b:P218L,ORF1b:P314L,ORF8:Q27*,ORF8:R52I,ORF8:C61F,ORF8:K68*,ORF8:Y73C,S:N501Y,S:A570D,S:D614G,S:P681H,S:T716I,S:S982A,S:D1118H	ORF1a:S3675-,ORF1a:G3676-,ORF1a:F3677-,S:H69-,S:V70-,S:Y144-
PIDTHIMPNF	HP03769	yes	0		EPI_ISL_1468585	B.1.1.7	20I (Alpha, V1)	PASS	99.5954	400	C241T,C913T,C2110T,C3037T,C3267T,C5388A,C5986T,T6954C,T7984C,C14120T,C14408T,C14676T,C15279T,T16176C,C19390T,A23063T,C23271A,A23403G,C23604A,C23709T,T24506G,G24914C,C27972T,G28048T,A28095T,A28111G,G28280C,A28281T,T28282A,G28881A,G28882A,G28883C,C28977T	11288-11297,21766-21772,21994-21997,28274	1-55,29837-29904	N:D3L,N:R203K,N:G204R,N:S235F,ORF1a:T1001I,ORF1a:A1708D,ORF1a:I2230T,ORF1b:P218L,ORF1b:P314L,ORF1b:P1975S,ORF8:Q27*,ORF8:R52I,ORF8:K68*,ORF8:Y73C,S:N501Y,S:A570D,S:D614G,S:P681H,S:T716I,S:S982A,S:D1118H	ORF1a:S3675-,ORF1a:G3676-,ORF1a:F3677-,S:H69-,S:V70-,S:Y144-
PIDTHTBZNF	HP04909	yes	0		EPI_ISL_1805910	B.1.1.7	20I (Alpha, V1)	PASS	99.5954	400	C241T,C913T,C1044T,C2110T,C3037T,C3267T,C5388A,C5986T,A6646G,T6954C,T7984C,C8140T,T11764C,C14120T,C14408T,C14676T,C15279T,T16176C,C19390T,G22992T,A23063T,C23271A,A23403G,C23604A,C23709T,T24506G,G24914C,G25687T,C27972T,G28048T,A28095T,A28111G,G28280C,A28281T,T28282A,G28881A,G28882A,G28883C,C28977T	11288-11297,21766-21772,21994-21997,28274	1-55,29837-29904	N:D3L,N:R203K,N:G204R,N:S235F,ORF1a:A260V,ORF1a:T1001I,ORF1a:A1708D,ORF1a:I2230T,ORF1b:P218L,ORF1b:P314L,ORF1b:P1975S,ORF3a:A99S,ORF8:Q27*,ORF8:R52I,ORF8:K68*,ORF8:Y73C,S:S477I,S:N501Y,S:A570D,S:D614G,S:P681H,S:T716I,S:S982A,S:D1118H	ORF1a:S3675-,ORF1a:G3676-,ORF1a:F3677-,S:H69-,S:V70-,S:Y144-
PIDTHWYZEZ	HP02486	yes	0		EPI_ISL_1091970	B.1.1.7	20I (Alpha, V1)	PASS	99.5887	400	C241T,C913T,C2110T,G2782T,C3037T,C3267T,C4456T,C5388A,C5986T,C6539T,T6954C,C14120T,C14408T,C14676T,C15279T,T16176C,C16393T,C19390T,A23063T,C23271A,A23403G,C23604A,C23709T,T24506G,G24914C,C27972T,G28048T,A28095T,A28111G,G28280C,A28281T,T28282A,G28881A,G28882A,G28883C,C28977T	11288-11297,21766-21772,21994-21997,28274	1-55,11074-11076,29837-29904	N:D3L,N:R203K,N:G204R,N:S235F,ORF1a:T1001I,ORF1a:A1708D,ORF1a:H2092Y,ORF1a:I2230T,ORF1b:P218L,ORF1b:P314L,ORF1b:P976S,ORF1b:P1975S,ORF8:Q27*,ORF8:R52I,ORF8:K68*,ORF8:Y73C,S:N501Y,S:A570D,S:D614G,S:P681H,S:T716I,S:S982A,S:D1118H	ORF1a:S3675-,ORF1a:G3676-,ORF1a:F3677-,S:H69-,S:V70-,S:Y144-
PIDTINEMLL	HP04201	yes	0		EPI_ISL_2691774	B.1.1.7	20I (Alpha, V1)	PASS	95.0038	271.504	C241T,C913T,C2110T,C3037T,C3267T,C4456T,C5388A,C5986T,T6954C,C12970T,C14120T,C14408T,C14676T,C15279T,T16176C,C16393T,A23063T,C23271A,A23403G,C23604A,C23709T,T24506G,G24914C,G27390T,C27972T,G28048T,A28095T,A28111G,G28881A,G28882A,G28883C,C28977T	11288-11297,21766-21772,21994-21997,28274	1-55,2782,7672-7969,13364-13626,19276-19571,22325-22543,27512-27809,28280-28283,29837-29904	N:R203K,N:G204R,N:S235F,ORF1a:T1001I,ORF1a:A1708D,ORF1a:I2230T,ORF1b:P218L,ORF1b:P314L,ORF1b:P976S,ORF8:Q27*,ORF8:R52I,ORF8:K68*,ORF8:Y73C,S:N501Y,S:A570D,S:D614G,S:P681H,S:T716I,S:S982A,S:D1118H	ORF1a:S3675-,ORF1a:G3676-,ORF1a:F3677-,S:H69-,S:V70-,S:Y144-	27.72
PIDTJRTBYC	HP08184	yes	0		EPI_ISL_3373328	B.1.240	20A	PASS	99.5954	400	C241T,G2086T,C3037T,C14408T,C18486T,A20268G,T22162C,A23403G,C28854T		1-54,29837-29903	N:S194L,ORF1a:Q607H,ORF1b:P314L,S:D614G		12.73
PIDTMAMPWG	HP04868	yes	0		EPI_ISL_1805894	B.1.1.7	20I (Alpha, V1)	PASS	97.7728	382.252	C913T,C2110T,C3037T,C3267T,C4021T,C5388A,C5986T,T6954C,G7042T,C9979T,A10195G,C14120T,C14408T,C14676T,C15279T,T16176C,A23063T,C23271A,A23403G,C23604A,C23709T,T24506G,G24914C,C27972T,G28048T,G28075T,A28095T,A28111G,G28280C,A28281T,T28282A,G28881A,G28882A,G28883C,C28977T	11288-11297,21766-21772,21994-21997,28274	1-343,9246-9503,29837-29904	N:D3L,N:R203K,N:G204R,N:S235F,ORF1a:T1001I,ORF1a:A1708D,ORF1a:I2230T,ORF1a:M2259I,ORF1b:P218L,ORF1b:P314L,ORF8:Q27*,ORF8:R52I,ORF8:C61F,ORF8:K68*,ORF8:Y73C,S:N501Y,S:A570D,S:D614G,S:P681H,S:T716I,S:S982A,S:D1118H	ORF1a:S3675-,ORF1a:G3676-,ORF1a:F3677-,S:H69-,S:V70-,S:Y144-
PIDTNJDMZL	HP01224	yes	0		EPI_ISL_861054	B.1.1.207	20B	PASS	99.5954	392.227	C241T,G2144T,C3037T,T9172C,A10948G,C10977T,C14408T,C16362T,G19009A,A23403G,C23604A,A24874G,G26730T,A26927G,C27513T,C28005T,G28881A,G28882A,G28883C	0	1-55,29837-29904	M:V70F,N:R203K,N:G204R,ORF1a:V627F,ORF1a:A3571V,ORF1b:P314L,ORF1b:D1848N,ORF8:P38S,S:D614G,S:P681H		10.3
PIDTPVARSV	HP04755	yes	0		EPI_ISL_1805831	B.1.1.7	20I (Alpha, V1)	PASS	97.0438	397.041	C241T,C913T,C2110T,C3037T,C3267T,C5388A,C5986T,T6954C,C14120T,C14408T,C14676T,A14841G,C15279T,T16176C,A23063T,C23271A,A23403G,C23604A,C23709T,T24506G,G24914C,C25498T,C26191T,C27972T,G28048T,A28095T,A28111G,G28280C,A28281T,T28282A,G28881A,G28882A,G28883C,C28977T,C29284T	11288-11297,21766-21772,21994-21997,28274	1-55,7672-7969,19276-19571,29666-29904	N:D3L,N:R203K,N:G204R,N:S235F,ORF1a:T1001I,ORF1a:A1708D,ORF1a:I2230T,ORF1b:P218L,ORF1b:P314L,ORF3a:P36S,ORF3a:P267S,ORF8:Q27*,ORF8:R52I,ORF8:K68*,ORF8:Y73C,S:N501Y,S:A570D,S:D614G,S:P681H,S:T716I,S:S982A,S:D1118H	ORF1a:S3675-,ORF1a:G3676-,ORF1a:F3677-,S:H69-,S:V70-,S:Y144-
PIDTRGDIOM	HP03526	yes	0		EPI_ISL_1973336	B.1.1.7	20I (Alpha, V1)	PASS	98.5988	400	C241T,G529T,C913T,C2110T,C3037T,C3267T,C3811T,C5388A,C5986T,T6954C,C14120T,C14408T,C14676T,C15279T,T16176C,A17039G,A23063T,C23271A,A23403G,C23557T,C23604A,C23709T,T24506G,G24914C,C27972T,G28048T,A28095T,A28111G,G28280C,A28281T,T28282A,G28881A,G28882A,G28883C,C28977T,C29445T	11288-11297,21766-21772,21994-21997,28066-28070,28274	1-55,7672-7969,29688,29837-29904	N:D3L,N:R203K,N:G204R,N:S235F,N:T391I,ORF1a:T1001I,ORF1a:A1708D,ORF1a:I2230T,ORF1b:P218L,ORF1b:P314L,ORF1b:N1191S,ORF8:Q27*,ORF8:R52I,ORF8:E59K,ORF8:K68*,ORF8:Y73C,S:N501Y,S:A570D,S:D614G,S:P681H,S:T716I,S:S982A,S:D1118H	ORF1a:S3675-,ORF1a:G3676-,ORF1a:F3677-,ORF8:L57-,S:H69-,S:V70-,S:Y144-
PIDTRGMYBE	HP06289	yes	0		EPI_ISL_2455325	B.1.1.7	20I (Alpha, V1)	PASS	99.5954	342.233	C241T,C913T,C2110T,G2782T,C3037T,C3267T,C4456T,C5388A,C5986T,T6954C,C14120T,C14408T,C14676T,C15279T,C15656T,T16176C,C16393T,C19390T,A22681T,A23063T,C23271A,A23403G,C23604A,C23709T,T24506G,G24914C,C27972T,G28048T,A28095T,A28111G,G28280C,A28281T,T28282A,G28881A,G28882A,G28883C,C28977T	11288-11297,21766-21772,21994-21997,28274	1-55,29837-29904	N:D3L,N:R203K,N:G204R,N:S235F,ORF1a:T1001I,ORF1a:A1708D,ORF1a:I2230T,ORF1b:P218L,ORF1b:P314L,ORF1b:T730I,ORF1b:P976S,ORF1b:P1975S,ORF8:Q27*,ORF8:R52I,ORF8:K68*,ORF8:Y73C,S:N501Y,S:A570D,S:D614G,S:P681H,S:T716I,S:S982A,S:D1118H	ORF1a:S3675-,ORF1a:G3676-,ORF1a:F3677-,S:H69-,S:V70-,S:Y144-
PIDTUREARI	HP08427	yes	0		EPI_ISL_3814768	B.1.617.2	21A (Delta)	PASS	96.9368	400	G210T,C241T,C3037T,C4331T,C5184T,A5584G,C6449T,G7798T,C9891T,G11335T,T11418C,C11514T,C11564T,C12885T,C13019T,G13960A,C14408T,G15451A,C16466T,T18876C,C21618G,T22917G,C22995A,A23403G,C23604G,G24410A,C25469T,T26767C,T27638C,C27752T,A28461G,G28881T,G29402T,G29742T	28248-28253,28271	1-54,11669-11889,21717-22290,29837-29903	M:I82T,N:D63G,N:R203M,N:D377Y,ORF1a:P1640L,ORF1a:L2062F,ORF1a:K2511N,ORF1a:A3209V,ORF1a:V3718A,ORF1a:T3750I,ORF1a:P3767S,ORF1a:T4207I,ORF1b:V165I,ORF1b:P314L,ORF1b:G662S,ORF1b:P1000L,ORF3a:S26L,ORF7a:V82A,ORF7a:T120I,ORF9b:T60A,S:T19R,S:L452R,S:T478K,S:D614G,S:P681R,S:D950N	ORF8:D119-,ORF8:F120-
PIDTUVODGI	HP05310	yes	0		EPI_ISL_2274157	B.1.1.7	20I (Alpha, V1)	PASS	99.5954	400	C241T,C913T,A929G,C2110T,C3037T,C3267T,C5388A,C5986T,T6954C,T7984C,C14120T,C14408T,C14676T,C15279T,T16176C,C16995T,C19390T,A23063T,C23271A,A23403G,C23604A,C23709T,T24506G,G24914C,C27972T,G28048T,A28095T,A28111G,G28280C,A28281T,T28282A,G28881A,G28882A,G28883C,C28977T	11288-11297,21766-21772,21994-21997,28274	1-55,29837-29904	N:D3L,N:R203K,N:G204R,N:S235F,ORF1a:I222V,ORF1a:T1001I,ORF1a:A1708D,ORF1a:I2230T,ORF1b:P218L,ORF1b:P314L,ORF1b:P1975S,ORF8:Q27*,ORF8:R52I,ORF8:K68*,ORF8:Y73C,S:N501Y,S:A570D,S:D614G,S:P681H,S:T716I,S:S982A,S:D1118H	ORF1a:S3675-,ORF1a:G3676-,ORF1a:F3677-,S:H69-,S:V70-,S:Y144-
PIDTXWMBWQ	HP09227	yes	0		EPI_ISL_4418547	AY.4	21A (Delta)	PASS	94.024	311.533	G210T,C241T,C3037T,C3828T,G4181T,C6040T,C6402T,C6638T,C7124T,C8986T,G9053T,C10029T,A11201G,C11235T,A11332G,T14014G,C14408T,G15451A,C16466T,C16726T,C19220T,C21618G,T22917G,C22995A,A23403G,C23604G,G24410A,C25469T,G25767T,T26767C,T27587G,T27638C,C27752T,C27874T,G28073T,A28461G,G28881T,G28916T,G29402T,G29593T,A29700G,G29742T	28248-28253,28271	1-54,3508-3795,6847-7058,7672-7968,19276-19570,21717-22290,29837-29903	M:I82T,N:D63G,N:R203M,N:G215C,N:D377Y,ORF1a:S1188L,ORF1a:A1306S,ORF1a:P2046L,ORF1a:H2125Y,ORF1a:P2287S,ORF1a:V2930L,ORF1a:T3255I,ORF1a:T3646A,ORF1a:A3657V,ORF1b:F183V,ORF1b:P314L,ORF1b:G662S,ORF1b:P1000L,ORF1b:H1087Y,ORF1b:A1918V,ORF3a:S26L,ORF3a:M125I,ORF7a:F65C,ORF7a:V82A,ORF7a:T120I,ORF7b:T40I,ORF8:L60F,ORF9b:T60A,S:T19R,S:L452R,S:T478K,S:D614G,S:P681R,S:D950N	ORF8:D119-,ORF8:F120-
PIDTZXMKPX	HP12084	yes	0		EPI_ISL_791409	B.1.243	20A	PASS	99.5954	400	C241T,T1578C,C3037T,G6618A,A7833C,C10741T,C14408T,A20268G,A23403G,C23604A,T24076C,C27923T,C28854T,G29266A,T29710C	0	1-55,29837-29904	N:S194L,ORF1a:V438A,ORF1a:G2118D,ORF1a:N2523T,ORF1b:P314L,S:D614G,S:P681H		15.01
PIDTZZMYKC	HP08831	yes	0		EPI_ISL_3814056	B.1	20C	PASS	99.5954	400	C241T,C1059T,C3037T,A3278G,C10507T,T13527C,C14408T,C16260T,C22987T,A23403G,G25563T,C28054T,C28821A		1-54,29837-29903	N:S183Y,ORF1a:T265I,ORF1a:I1005V,ORF1b:P314L,ORF3a:Q57H,ORF8:S54L,S:D614G		17.385
PIDUCWJSNV	HP07546	yes	0			B.1.369	20C	PASS	95.151	392.629	C241T,C1059T,C3037T,C5144T,C6128T,C6541T,T10330C,C10582T,G13505T,A13712G,C14408T,C16260T,G18170T,A23403G,G25563T,G26690T,A28513G,C28821A		1-54,2243-2529,19276-19570,19912-20200,21147-21386,22325-22542,29837-29903	N:S183Y,ORF1a:T265I,ORF1a:L1955F,ORF1b:C13F,ORF1b:K82R,ORF1b:P314L,ORF1b:G1568V,ORF3a:Q57H,ORF9b:Q77R,S:D614G		21.53
PIDUDKKWPL	HP04866	yes	0		EPI_ISL_1805892	B.1.1.7	20I (Alpha, V1)	PASS	98.1641	380.155	C241T,C913T,C2110T,G3004T,C3037T,C3267T,C5388A,C5986T,T6954C,G7042T,C14120T,C14408T,C14676T,C15279T,T16176C,G16900A,C22530T,A23063T,C23271A,A23403G,C23604A,C23709T,T24506G,G24914C,C26110T,C27972T,G28048T,A28095T,A28111G,G28280C,A28281T,T28282A,G28881A,G28882A,G28883C,C28977T	11288-11297,21766-21772,21994-21997,28274	1-55,9246-9503,29666-29904	N:D3L,N:R203K,N:G204R,N:S235F,ORF1a:E913D,ORF1a:T1001I,ORF1a:A1708D,ORF1a:I2230T,ORF1a:M2259I,ORF1b:P218L,ORF1b:P314L,ORF1b:G1145S,ORF3a:P240S,ORF8:Q27*,ORF8:R52I,ORF8:K68*,ORF8:Y73C,S:T323I,S:N501Y,S:A570D,S:D614G,S:P681H,S:T716I,S:S982A,S:D1118H	ORF1a:S3675-,ORF1a:G3676-,ORF1a:F3677-,S:H69-,S:V70-,S:Y144-
PIDUHMWWKT	HP08103	yes	0	Positive	EPI_ISL_3373246	AY.3	21A (Delta)	PASS	99.0202	400	G210T,C241T,C3037T,G4181T,C6402T,C7124T,C8986T,G9053T,C10029T,A11201G,A11332G,A11456G,C14408T,G15451A,C16466T,C19220T,C21618G,G21987A,T22917G,C22995A,T23284C,A23403G,C23604G,G24410A,C25339T,C25469T,T26767C,T27638C,C27752T,C27874T,A28461G,G28881T,G28916T,G29050A,G29402T,C29509T	22029-22034,28248-28253,28271	1-54,28214,29666-29903	M:I82T,N:D63G,N:R203M,N:G215C,N:D377Y,ORF1a:A1306S,ORF1a:P2046L,ORF1a:P2287S,ORF1a:V2930L,ORF1a:T3255I,ORF1a:T3646A,ORF1a:I3731V,ORF1b:P314L,ORF1b:G662S,ORF1b:P1000L,ORF1b:A1918V,ORF3a:S26L,ORF7a:V82A,ORF7a:T120I,ORF7b:T40I,ORF9b:T60A,S:T19R,S:G142D,S:R158G,S:L452R,S:T478K,S:D614G,S:P681R,S:D950N	ORF8:D119-,ORF8:F120-,S:E156-,S:F157-
PIDUJOXVEB	HP08833	yes	0		EPI_ISL_3814032	B.1.369	20C	PASS	98.6791	400	C241T,C1059T,C3037T,C3944A,A4420G,C10138T,T10270C,G10618T,C14184T,C14408T,C16260T,G20489T,G22017T,G22427A,A23403G,G25563T,C25721T,C28821A,G29440T		1-54,21717-21990,29837-29903	N:S183Y,N:Q389H,ORF1a:T265I,ORF1a:Q1227K,ORF1a:R3451S,ORF1b:P314L,ORF1b:C2341F,ORF3a:Q57H,ORF3a:A110V,S:W152L,S:V289I,S:D614G		18.61
PIDUKEIBBL	HP04036	yes	0		EPI_ISL_1547931	B.1.637	20C	PASS	95.9837	400	C241T,C1059T,C2878T,C3037T,G5300T,C5581T,C6031T,A9749G,T9867C,C9891T,G11804A,T12628C,C14408T,A22025C,T22032C,T22917G,A23403G,C24138A,G24410C,C25413T,C25517T,G25563T,C25703T,C27925T,G28044T,C28887T,G28975A	11288-11297,28274	1-55,4996-5288,19276-19571,21717-21991,22325-22543,24257,29837-29904	N:T205I,N:M234I,ORF1a:T265I,ORF1a:A1679S,ORF1a:K3162E,ORF1a:L3201P,ORF1a:A3209V,ORF1a:V3847I,ORF1b:P314L,ORF3a:P42L,ORF3a:Q57H,ORF3a:P104L,ORF8:T11I,ORF8:A51S,S:S155R,S:F157S,S:L452R,S:D614G,S:T859N,S:D950H	ORF1a:S3675-,ORF1a:G3676-,ORF1a:F3677-
PIDULBSAVP	HP09110	yes	0		EPI_ISL_4418759	B.1.509	20C	PASS	98.8831	400	C241T,C1059T,C1385T,G1738T,C3037T,G3242A,G6611T,C11916T,C14408T,A23403G,G25563T,C28087T	28913-28918	1-54,6847-7058,18984,29837-29903	ORF1a:T265I,ORF1a:H374Y,ORF1a:G993S,ORF1a:V2116L,ORF1a:S3884L,ORF1b:P314L,ORF3a:Q57H,ORF8:A65V,S:D614G	N:G214-,N:G215-	18.85
PIDUNQUFTF	HP04245	yes	0		EPI_ISL_1662794	B.1.1.7	20I (Alpha, V1)	PASS	98.6021	400	C241T,C913T,C2110T,C3037T,C3267T,C5388A,C5986T,T6954C,G7042T,C14120T,C14408T,C14676T,C15279T,T16176C,C17125T,C17762T,A23063T,C23271A,A23403G,C23604A,C23709T,T24506G,G24914C,G26020T,C27972T,G28048T,A28095T,A28111G,G28280C,A28281T,T28282A,G28881A,G28882A,G28883C,C28977T	11083,11288-11297,21766-21772,21994-21997,28274	1-55,7672-7969,29837-29904	N:D3L,N:R203K,N:G204R,N:S235F,ORF1b:P218L,ORF1b:P314L,ORF1b:L1220F,ORF1b:A1432V,ORF3a:D210Y,ORF8:Q27*,ORF8:R52I,ORF8:K68*,ORF8:Y73C,S:N501Y,S:A570D,S:D614G,S:P681H,S:T716I,S:S982A,S:D1118H	S:H69-,S:V70-,S:Y144-
PIDUOEPSUD	HP04374	yes	0		EPI_ISL_1662878	B.1.351	20H (Beta, V2)	PASS	90.9206	197.04	G174T,C241T,C1059T,C3037T,G5230T,A10323G,C13280T,C14408T,G18090A,C21614T,A21801C,A22206G,G22813T,G23012A,A23063T,A23403G,C23664T,G25563T,C25904T,G25906T,C26456T,C28253T,A28254C,C28887T	11288-11297,22287-22296	1-55,2569-2851,7672-7969,8636-8914,9246-9503,13364-13626,19276-19571,20868-21105,22325-22543,27512-27809,29666-29904	E:P71L,N:T205I,ORF1a:T265I,ORF1a:K1655N,ORF1a:K3353R,ORF1a:P4339S,ORF1b:P314L,ORF3a:Q57H,ORF3a:S171L,ORF3a:G172C,ORF8:I121L,S:L18F,S:D80A,S:D215G,S:K417N,S:E484K,S:N501Y,S:D614G,S:A701V	ORF1a:S3675-,ORF1a:G3676-,ORF1a:F3677-,S:L241-,S:L242-,S:A243-
PIDUPEWSRF	HP08098	yes	0	Positive	EPI_ISL_3373243	B.1.617.2	21A (Delta)	PASS	98.6791	400	G210T,C241T,C1471T,C3037T,G4181T,C6402T,C6558T,C7124T,C7428T,C8829T,C8986T,G9053T,C10029T,A11201G,A11332G,C14408T,G15451A,C16466T,G19006T,C19220T,C21575T,C21618G,T22917G,C22995A,A23403G,C23604G,G24410A,C25469T,T26767C,T27638C,C27752T,C27874T,C27920T,A28461G,G28881T,G28916T,G29402T,G29742T	22029-22034,28248-28253,28271	1-54,21717-21990,29837-29903	M:I82T,N:D63G,N:R203M,N:G215C,N:D377Y,ORF1a:A1306S,ORF1a:P2046L,ORF1a:A2098V,ORF1a:P2287S,ORF1a:A2388V,ORF1a:A2855V,ORF1a:V2930L,ORF1a:T3255I,ORF1a:T3646A,ORF1b:P314L,ORF1b:G662S,ORF1b:P1000L,ORF1b:A1847S,ORF1b:A1918V,ORF3a:S26L,ORF7a:V82A,ORF7a:T120I,ORF7b:T40I,ORF9b:T60A,S:L5F,S:T19R,S:R158G,S:L452R,S:T478K,S:D614G,S:P681R,S:D950N	ORF8:D119-,ORF8:F120-,S:E156-,S:F157-	14.2
PIDUQDAHLY	HP09033	yes	0		EPI_ISL_4418762	B.1.437	20C	PASS	99.5954	400	C241T,C1059T,G1298A,C3037T,G12694A,T14124C,C14408T,C14531T,C14670T,A23403G,G24095T,G25563T,C29686T	28913-28918	1-54,29837-29903	ORF1a:T265I,ORF1a:G345S,ORF1b:P314L,ORF1b:S355F,ORF3a:Q57H,S:D614G,S:A845S	N:G214-,N:G215-	25.405
PIDUQONCXB	HP13091	yes	0			B.1.369	20C	PASS	97.9467	400	C241T,C1059T,G1126T,C3037T,C3944A,G9805T,C10138T,G10618T,G12070T,C14184T,C14408T,C16260T,G20489T,G22017T,A23403G,C24026T,G25563T,C28821A,G29440T		1-55,3939,21717-21991,22325-22543,29837-29904	N:S183Y,N:Q389H,ORF1a:T265I,ORF1a:R287S,ORF1a:Q1227K,ORF1a:R3451S,ORF1b:P314L,ORF1b:C2341F,ORF3a:Q57H,S:W152L,S:D614G,S:L822F
PIDURMBBUY	HP06617	yes	0		EPI_ISL_2884937	B.1	20A	PASS	99.5954	400	C241T,C2416T,C3037T,C14408T,C19862T,A23403G,G25563T,G26233T		1-54,29837-29903	ORF1b:P314L,ORF1b:A2132V,ORF3a:Q57H,S:D614G		21.01
PIDUVMCSAM	HP04772	yes	0		EPI_ISL_1805839	B.1.1.7	20I (Alpha, V1)	PASS	99.5954	400	C241T,C913T,C1347T,C2110T,C3037T,C3267T,C4021T,C5388A,C5986T,T6954C,G7042T,C9979T,A10195G,C14120T,C14408T,C14676T,C15279T,T16176C,A23063T,C23271A,A23403G,C23604A,C23709T,T24506G,G24914C,C27972T,G28048T,G28075T,A28095T,A28111G,G28280C,A28281T,T28282A,G28881A,G28882A,G28883C,C28977T	11288-11297,21766-21772,21994-21997,28274	1-55,29837-29904	N:D3L,N:R203K,N:G204R,N:S235F,ORF1a:P361L,ORF1a:T1001I,ORF1a:A1708D,ORF1a:I2230T,ORF1a:M2259I,ORF1b:P218L,ORF1b:P314L,ORF8:Q27*,ORF8:R52I,ORF8:C61F,ORF8:K68*,ORF8:Y73C,S:N501Y,S:A570D,S:D614G,S:P681H,S:T716I,S:S982A,S:D1118H	ORF1a:S3675-,ORF1a:G3676-,ORF1a:F3677-,S:H69-,S:V70-,S:Y144-
PIDUWYOMJS	HP06139	yes	0		EPI_ISL_3243075	B.1.628	20A	PASS	98.7025	400	C241T,C1419T,C3037T,C3688T,C3884T,C6633T,G6717T,A7142G,C8480T,A9614G,C9693T,A9754C,C14408T,G15451A,C16466T,C17403T,C20987T,C21057T,T21615G,C21846T,A22036C,T22882A,A23403G,C23604A,C23625T,T23765G,C24442T,C24642T,C26222T,C27389T,C27769T,G28048A,A28330G,C28854T,A28910T,G29543T	11288-11297,26158-26162,28274	1-55,17431-17698,29837-29904	N:S194L,N:N213Y,ORF1a:A385V,ORF1a:P1207S,ORF1a:A2123V,ORF1a:S2151I,ORF1a:S2293G,ORF1a:P2739S,ORF1a:T3117A,ORF1a:A3143V,ORF1a:R3163S,ORF1b:P314L,ORF1b:G662S,ORF1b:P1000L,ORF1b:T2507I,ORF7b:S5L,ORF8:R52K,ORF9b:D16G,S:L18R,S:T95I,S:R158S,S:N440K,S:D614G,S:P681H,S:A688V,S:S735A,S:T1027I	ORF1a:S3675-,ORF1a:G3676-,ORF1a:F3677-
PIDUYUFWNX	HP04500	yes	0		EPI_ISL_1662960	B.1.1.7	20I (Alpha, V1)	PASS	99.5954	400	C241T,C913T,C2110T,G2782T,C3037T,C3267T,C4456T,C5388A,C5986T,T6954C,C14120T,C14408T,C14676T,C15279T,T16176C,C16393T,C19390T,A23063T,C23271A,A23403G,C23604A,C23709T,T24506G,G24914C,C27972T,G28048T,A28095T,A28111G,G28280C,A28281T,T28282A,G28881A,G28882A,G28883C,C28977T	11288-11297,21766-21772,21994-21997,28274	1-55,29837-29904	N:D3L,N:R203K,N:G204R,N:S235F,ORF1a:T1001I,ORF1a:A1708D,ORF1a:I2230T,ORF1b:P218L,ORF1b:P314L,ORF1b:P976S,ORF1b:P1975S,ORF8:Q27*,ORF8:R52I,ORF8:K68*,ORF8:Y73C,S:N501Y,S:A570D,S:D614G,S:P681H,S:T716I,S:S982A,S:D1118H	ORF1a:S3675-,ORF1a:G3676-,ORF1a:F3677-,S:H69-,S:V70-,S:Y144-	24.97
PIDUYWUDUY	HP04243	yes	0		EPI_ISL_1662792	B.1.1.7	20I (Alpha, V1)	PASS	98.6891	400	C241T,C913T,C2110T,C3037T,C3267T,C5388A,C5986T,T6954C,G7042T,C9979T,A10195G,C14120T,C14408T,C14676T,C15279T,T16176C,A23063T,C23271A,A23403G,C23604A,C23709T,T24506G,G24914C,C27972T,G28048T,G28075T,A28111G,G28881A,G28882A,G28883C,C28977T,G29162T	11288-11297,21766-21772,21994-21997,28090-28096	1-55,28146-28417,29837-29904	N:R203K,N:G204R,N:S235F,N:D297Y,ORF1a:T1001I,ORF1a:A1708D,ORF1a:I2230T,ORF1a:M2259I,ORF1b:P218L,ORF1b:P314L,ORF8:Q27*,ORF8:R52I,ORF8:C61F,ORF8:K68E,ORF8:Y73C,S:N501Y,S:A570D,S:D614G,S:P681H,S:T716I,S:S982A,S:D1118H	ORF1a:S3675-,ORF1a:G3676-,ORF1a:F3677-,ORF8:G66-,ORF8:S67-,S:H69-,S:V70-,S:Y144-
PIDVBASPYE	HP06600	yes	0		EPI_ISL_2884922	A.3	19B	PASS	99.5954	400	T490A,C1342T,C3177T,C6040T,C8782T,G12478A,G17658T,T18736C,C24034T,T26729C,G28077C,T28144C,C28896G,A29700G		1-54,29837-29903	N:A208G,ORF1a:D75E,ORF1a:P971L,ORF1a:M4071I,ORF1b:M1397I,ORF1b:F1757L,ORF8:V62L,ORF8:L84S		21.57
PIDVBNSRRD	HP05540	yes	0		EPI_ISL_2103313	B.1.1.7	20I (Alpha, V1)	PASS	92.7499	187.658	C241T,C913T,C2110T,C3037T,C3267T,A4872G,C5388A,C5986T,T6954C,T7984C,C14120T,C14408T,C14676T,C15279T,T16176C,C19390T,C21575T,C23271A,A23403G,C23604A,C23709T,G23749A,T24506G,G24914C,T26320C,C27879A,A27880G,C27881A,G27882T,C27972T,G28048T,A28095T,A28111G,G28280C,A28281T,T28282A,C28737T,G28881A,G28882A,G28883C,C28977T	11288-11297,21766-21772,21994-21997,28274	1-55,5621-5895,7093-7333,8636-8914,13364-13626,16187-16445,22878-23145,27512-27809,29672-29910	E:F26L,N:D3L,N:A155V,N:R203K,N:G204R,N:S235F,ORF1a:T1001I,ORF1a:Y1536C,ORF1a:A1708D,ORF1a:I2230T,ORF1b:P218L,ORF1b:P314L,ORF1b:P1975S,ORF7b:H42R,ORF7b:A43S,ORF7b:*44V,ORF8:Q27*,ORF8:R52I,ORF8:K68*,ORF8:Y73C,S:L5F,S:A570D,S:D614G,S:P681H,S:T716I,S:S982A,S:D1118H	ORF1a:S3675-,ORF1a:G3676-,ORF1a:F3677-,S:H69-,S:V70-,S:Y144-
PIDVCKOSVY	HP03539	yes	0		EPI_ISL_1402832	R.1	20B	PASS	98.6791	400	C241T,C3037T,T10966C,C14340T,C14408T,G15907T,G17551A,C18877T,A19167G,C19274A,T19839C,G21255C,G22017T,G23012A,A23403G,G23868T,T26604C,C27213T,C28833T,G28881A,G28882A,G28883C,C29095T,G29527T	28274	1-55,21717-21991,29837-29904	M:F28L,N:S187L,N:R203K,N:G204R,N:Q418H,ORF1b:P314L,ORF1b:G814C,ORF1b:G1362R,ORF1b:P1936H,S:W152L,S:E484K,S:D614G,S:G769V
PIDVCQHGBJ	HP04782	yes	0		EPI_ISL_1805844	B.1.1.7	20I (Alpha, V1)	PASS	99.5954	400	C241T,C913T,C2110T,C3037T,C3267T,C4021T,C5388A,C5986T,T6954C,G7042T,C9979T,A10195G,C14120T,C14408T,C14676T,C15279T,T16176C,A23063T,C23271A,A23403G,C23604A,C23709T,T24506G,G24914C,C27972T,G28048T,G28075T,A28095T,A28111G,G28280C,A28281T,T28282A,G28881A,G28882A,G28883C,C28977T	11288-11297,21766-21772,21994-21997,28274	1-55,29837-29904	N:D3L,N:R203K,N:G204R,N:S235F,ORF1a:T1001I,ORF1a:A1708D,ORF1a:I2230T,ORF1a:M2259I,ORF1b:P218L,ORF1b:P314L,ORF8:Q27*,ORF8:R52I,ORF8:C61F,ORF8:K68*,ORF8:Y73C,S:N501Y,S:A570D,S:D614G,S:P681H,S:T716I,S:S982A,S:D1118H	ORF1a:S3675-,ORF1a:G3676-,ORF1a:F3677-,S:H69-,S:V70-,S:Y144-
PIDVDWBXUJ	HP04789	yes	0		EPI_ISL_1805847	R.1	20B	PASS	97.6859	376.155	C241T,C1437T,C1912T,C3037T,G8015A,A11983G,A12586G,C14340T,C14408T,G17551A,C18877T,A19167G,C19274A,T19839C,G19846A,G22017T,G22201C,G23012A,A23403G,G23868T,G25440T,C25797T,T26604C,C27213T,C28833T,G28881A,G28882A,G28883C,G29527T	28274	1-55,7672-7969,21717-21991,29837-29904	M:F28L,N:S187L,N:R203K,N:G204R,N:Q418H,ORF1a:S391F,ORF1a:A2584T,ORF1b:P314L,ORF1b:G1362R,ORF1b:P1936H,ORF1b:G2127S,ORF3a:K16N,S:W152L,S:E484K,S:D614G,S:G769V
PIDVGZRPFL	HP08095	yes	0	Positive	EPI_ISL_3373241	B.1.617.2	21A (Delta)	PASS	98.6791	400	G210T,C241T,C1912T,T2911G,C3037T,C5184T,A5584G,C9891T,T11418C,C11514T,T12865C,C13019T,C14408T,C14724T,G15451A,C16466T,C21618G,C22227T,T22917G,C22995A,A23403G,C23604G,G24410A,A24783G,G25352T,C25469T,G26049T,T26767C,A26864T,A27345T,T27638C,C27752T,A28461G,G28881T,G29402T,G29742T,G29751T	22029-22034,28248-28253,28271	1-54,21717-21990,29837-29903	M:I82T,N:D63G,N:R203M,N:D377Y,ORF1a:P1640L,ORF1a:A3209V,ORF1a:V3718A,ORF1a:T3750I,ORF1b:P314L,ORF1b:G662S,ORF1b:P1000L,ORF3a:S26L,ORF3a:L219F,ORF6:K48N,ORF7a:V82A,ORF7a:T120I,ORF9b:T60A,S:T19R,S:R158G,S:A222V,S:L452R,S:T478K,S:D614G,S:P681R,S:D950N,S:N1074S,S:V1264L	ORF8:D119-,ORF8:F120-,S:E156-,S:F157-
PIDVHENTZW	HP08152	yes	0		EPI_ISL_3373305	B.1	20C	PASS	99.5954	400	C241T,A691G,C1059T,C3037T,C3619T,C9532T,C14408T,G19872T,A23403G,G25563T,C27532A		1-54,29837-29903	ORF1a:T265I,ORF1b:P314L,ORF3a:Q57H,ORF7a:H47N,S:D614G		13.83
PIDVLJFETX	HP04550	yes	0		EPI_ISL_1973389	B.1.526	21F (Iota)	PASS	99.5954	400	A143G,C241T,C1059T,T1237C,C3037T,T9867C,C12616T,C13176T,C14408T,T15599C,C15720T,A16500C,A20262G,A21137G,A21625T,C21846T,A22320G,G23012A,A23403G,C23664T,C25517T,G25563T,C27925T,C28869T,G28975A	11288-11297,21575,28274	1-55,29837-29904	N:P199L,N:M234I,ORF1a:T265I,ORF1a:L3201P,ORF1a:T4304I,ORF1b:P314L,ORF1b:V711A,ORF1b:Q1011H,ORF1b:K2557R,ORF3a:P42L,ORF3a:Q57H,ORF8:T11I,S:L5F,S:R21S,S:T95I,S:D253G,S:E484K,S:D614G,S:A701V	ORF1a:S3675-,ORF1a:G3676-,ORF1a:F3677-
PIDVLOKLUW	HP07758	yes	0			B.1.617.2	21A (Delta)	PASS	96.8331	400	G210T,C241T,C1684T,C2110T,C3037T,G5164T,C5184T,A5584G,G8131T,C9891T,T11418C,C11514T,C12049T,C13019T,C14408T,G15451A,C16466T,G18106T,C19970T,A21177G,G21255A,C21618G,T22917G,C22995A,A23403G,C23604G,G24410A,C25469T,C25708T,T26767C,A27363C,T27638C,C27752T,G28326T,A28461G,G28881T,G29402T,G29742T	28248-28253,28271	1-54,21717-22542,29837-29903	M:I82T,N:G18V,N:D63G,N:R203M,N:D377Y,ORF1a:E1633D,ORF1a:P1640L,ORF1a:K2622N,ORF1a:A3209V,ORF1a:V3718A,ORF1a:T3750I,ORF1b:P314L,ORF1b:G662S,ORF1b:P1000L,ORF1b:A1547S,ORF1b:A2168V,ORF3a:S26L,ORF3a:L106F,ORF6:E54D,ORF7a:V82A,ORF7a:T120I,ORF9b:V15L,ORF9b:T60A,S:T19R,S:L452R,S:T478K,S:D614G,S:P681R,S:D950N	ORF8:D119-,ORF8:F120-
PIDVLOKLUW	HP08289	yes	0			B.1.617.2	21A (Delta)	PASS	98.6791	400	G210T,C241T,C1684T,C2110T,C3037T,G5164T,C5184T,A5584G,G8131T,C9891T,T11418C,C11514T,C12049T,C13019T,C14408T,G15451A,C16466T,G18106T,C19970T,A21177G,G21255A,C21618G,C22227T,G22427A,T22917G,C22995A,A23403G,C23604G,G24410A,C25469T,C25708T,T26767C,A27363C,T27638C,C27752T,G28326T,A28461G,G28881T,G29402T,G29742T	22029-22034,28248-28253,28271	1-54,21717-21990,29837-29903	M:I82T,N:G18V,N:D63G,N:R203M,N:D377Y,ORF1a:E1633D,ORF1a:P1640L,ORF1a:K2622N,ORF1a:A3209V,ORF1a:V3718A,ORF1a:T3750I,ORF1b:P314L,ORF1b:G662S,ORF1b:P1000L,ORF1b:A1547S,ORF1b:A2168V,ORF3a:S26L,ORF3a:L106F,ORF6:E54D,ORF7a:V82A,ORF7a:T120I,ORF9b:V15L,ORF9b:T60A,S:T19R,S:R158G,S:A222V,S:V289I,S:L452R,S:T478K,S:D614G,S:P681R,S:D950N	ORF8:D119-,ORF8:F120-,S:E156-,S:F157-
PIDVMIJQQC	HP08768	yes	0		EPI_ISL_3814708	AY.12	21A (Delta)	PASS	97.6925	400	G210T,C241T,G373A,G1048T,C3037T,G4181T,C6402T,C7124T,C8986T,G9053T,C10029T,A11201G,A11332G,C14408T,G15451A,C16466T,C17010T,C19220T,T21465G,C21618G,T22917G,C22995A,A23403G,C23604G,G24197T,G24410A,C25469T,T26767C,G27430A,T27638C,C27752T,C27874T,A28461G,G28881T,G28916T,G29402T,G29742T,G29779T	22029-22034,28248-28253,28271	1-54,19276-19570,21717-21990,29837-29903	M:I82T,N:D63G,N:R203M,N:G215C,N:D377Y,ORF1a:K261N,ORF1a:A1306S,ORF1a:P2046L,ORF1a:P2287S,ORF1a:V2930L,ORF1a:T3255I,ORF1a:T3646A,ORF1b:P314L,ORF1b:G662S,ORF1b:P1000L,ORF1b:A1918V,ORF1b:D2666E,ORF3a:S26L,ORF7a:A13T,ORF7a:V82A,ORF7a:T120I,ORF7b:T40I,ORF9b:T60A,S:T19R,S:R158G,S:L452R,S:T478K,S:D614G,S:P681R,S:A879S,S:D950N	ORF8:D119-,ORF8:F120-,S:E156-,S:F157-
PIDVMUNSFC	HP06352	yes	0		EPI_ISL_2691816	B.1.369	20C	PASS	99.5954	400	C241T,C1059T,C3037T,C14408T,C16260T,G20469A,C21597T,A23403G,C23638T,G25563T,G26690T,G28077T,C28320T,C28821A		1-54,29837-29903	N:T16M,N:S183Y,ORF1a:T265I,ORF1b:P314L,ORF3a:Q57H,ORF8:V62L,ORF9b:R13C,S:S12F,S:D614G		19.21
PIDVNAGORG	HP01657	yes	0		EPI_ISL_911917	B.1.2	20G	PASS	97.7093	309.748	C241T,C1059T,C3037T,C3096T,A6731T,G8083A,T8149C,C10319T,G13651A,C14408T,C14805T,A18424G,G19962T,C20091T,C21304T,T23198C,A23403G,A24727T,C24771T,G25563T,G25907T,G27014T,C27964T,C28472T,C28869T	3952-3955	1-55,22878-23145,27512-27809,29837-29904	N:P67S,N:P199L,ORF1a:T265I,ORF1a:S944L,ORF1a:K1230E,ORF1a:I2156L,ORF1a:M2606I,ORF1a:L3352F,ORF1b:V62I,ORF1b:P314L,ORF1b:N1653D,ORF1b:R2613C,ORF3a:Q57H,ORF3a:G172V,ORF8:S24L,S:D614G,S:A1070V	ORF1a:D1228-	28.06
PIDVQBHWWD	HP06143	yes	0	Negative	EPI_ISL_2455280	B.1.1.7	20I (Alpha, V1)	PASS	98.6021	361.629	C241T,C913T,C2110T,G2782T,C3037T,C3267T,C4456T,C5388A,C5986T,T6954C,C12890T,C14120T,C14408T,C14676T,C15279T,T16176C,C16393T,C19390T,A23063T,C23271A,A23403G,C23604A,C23709T,T24506G,G24914C,C25366T,G25526T,G27459T,C27972T,G28048T,A28095T,A28111G,G28280C,A28281T,T28282A,G28881A,G28882A,G28883C,C28977T,A29687T	11288-11297,21766-21772,21994-21997,28274	1-55,27512-27809,29837-29904	N:D3L,N:R203K,N:G204R,N:S235F,ORF1a:T1001I,ORF1a:A1708D,ORF1a:I2230T,ORF1b:P218L,ORF1b:P314L,ORF1b:P976S,ORF1b:P1975S,ORF3a:W45L,ORF7a:E22D,ORF8:Q27*,ORF8:R52I,ORF8:K68*,ORF8:Y73C,S:N501Y,S:A570D,S:D614G,S:P681H,S:T716I,S:S982A,S:D1118H	ORF1a:S3675-,ORF1a:G3676-,ORF1a:F3677-,S:H69-,S:V70-,S:Y144-
PIDVTYBZUI	HP08109	yes	0	Positive	EPI_ISL_3373140	AY.3	21A (Delta)	PASS	96.3917	349.028	G210T,C241T,T2083C,C3037T,G4181T,C6402T,C7124T,C8986T,G9053T,C10029T,A11201G,A11332G,A11456G,C14408T,G15451A,C16466T,C19220T,C21618G,T22917G,C22995A,T23284C,A23403G,C23604G,G24410A,C24969T,C25339T,C25469T,A26021C,T26767C,T27638C,C27752T,C27874T,A28461G,G28881T,G28916T,G29050A,G29402T,C29509T	22029-22034,28248-28253,28271	1-54,19276-19570,21717-21990,22325-22542,29666-29903	M:I82T,N:D63G,N:R203M,N:G215C,N:D377Y,ORF1a:A1306S,ORF1a:P2046L,ORF1a:P2287S,ORF1a:V2930L,ORF1a:T3255I,ORF1a:T3646A,ORF1a:I3731V,ORF1b:P314L,ORF1b:G662S,ORF1b:P1000L,ORF1b:A1918V,ORF3a:S26L,ORF3a:D210A,ORF7a:V82A,ORF7a:T120I,ORF7b:T40I,ORF9b:T60A,S:T19R,S:R158G,S:L452R,S:T478K,S:D614G,S:P681R,S:D950N,S:T1136I	ORF8:D119-,ORF8:F120-,S:E156-,S:F157-
PIDVVBEYQB	HP09230	yes	0		EPI_ISL_4418703	AY.12	21A (Delta)	PASS	96.6826	368.791	G210T,C241T,G1048T,A2560G,C3037T,G4181T,C6402T,C7124T,C8986T,G9053T,C10029T,G10180T,A11201G,A11332G,C14408T,G15451A,C16466T,G17658T,C19220T,G21468T,C21618G,T22917G,C22995A,A23403G,C23604G,G24410A,G25437C,C25469T,T25723C,G26104T,T26767C,T27638C,C27641T,C27752T,C27874T,A28461G,G28881T,G28916T,G29402T,G29742T	28248-28253,28271	1-54,11074-11075,19276-19570,21717-22290,29837-29903	M:I82T,N:D63G,N:R203M,N:G215C,N:D377Y,ORF1a:K261N,ORF1a:A1306S,ORF1a:P2046L,ORF1a:P2287S,ORF1a:V2930L,ORF1a:T3255I,ORF1a:T3646A,ORF1b:P314L,ORF1b:G662S,ORF1b:P1000L,ORF1b:M1397I,ORF1b:A1918V,ORF1b:M2667I,ORF3a:L15F,ORF3a:S26L,ORF3a:D238Y,ORF7a:V82A,ORF7a:S83L,ORF7a:T120I,ORF7b:T40I,ORF9b:T60A,S:T19R,S:L452R,S:T478K,S:D614G,S:P681R,S:D950N	ORF8:D119-,ORF8:F120-
PIDVWVGDCM	HP02552	yes	0		EPI_ISL_1091964	B.1.2	20G	PASS	98.6021	368.229	C241T,C1059T,T1523C,C3037T,G4399T,G8083A,C10319T,C14408T,C14805T,A18424G,C20719T,C21304T,T21357C,A23403G,G23593T,G24751T,G25563T,G25907T,T26604C,G26775T,C27964T,C28472T,C28869T,G29402T	0	1-55,7672-7969,29837-29904	M:F28L,M:A85S,N:P67S,N:P199L,N:D377Y,ORF1a:T265I,ORF1a:C420R,ORF1a:M1378I,ORF1a:M2606I,ORF1a:L3352F,ORF1b:P314L,ORF1b:N1653D,ORF1b:R2613C,ORF3a:Q57H,ORF3a:G172V,ORF8:S24L,S:D614G,S:Q677H,S:L1063F		17.96
PIDVXXFXGU	HP06524	yes	0		EPI_ISL_2884886	B.1.637	20C	PASS	98.5787	400	C241T,C1059T,G2494T,C2878T,C3037T,T3648C,C4321T,G5300T,C5581T,C6031T,C6286T,C8814T,A9154G,A9749G,T9867C,C9891T,G10793A,G11804A,T12628C,A13175G,C14408T,C20703T,C21057T,A22025C,T22032C,C22522T,T22917G,A23403G,T23990G,A24062G,C24138A,G24410C,C25413T,C25517T,G25563T,C25584T,C25703T,C27925T,A27932G,G28044T,C28887T,G28975A	11288-11296,28271	1-54,5258-5287,21717-21990,29837-29903	N:T205I,N:M234I,ORF1a:T265I,ORF1a:E743D,ORF1a:I1128T,ORF1a:A1679S,ORF1a:A2850V,ORF1a:K3162E,ORF1a:L3201P,ORF1a:A3209V,ORF1a:V3510I,ORF1a:V3847I,ORF1a:T4304A,ORF1b:P314L,ORF3a:P42L,ORF3a:Q57H,ORF3a:P104L,ORF8:T11I,ORF8:A51S,S:S155R,S:F157S,S:L452R,S:D614G,S:S810A,S:I834V,S:T859N,S:D950H	ORF1a:S3675-,ORF1a:G3676-,ORF1a:F3677-
PIDVZMARYR	HP05895	yes	0		EPI_ISL_2331545	B.1.1.7	20I (Alpha, V1)	PASS	99.5954	400	C241T,C913T,C2110T,G2782T,C3037T,C3267T,C4456T,C5388A,C5986T,T6954C,C14120T,C14408T,C14676T,C15279T,T16176C,C16393T,C19390T,A23063T,C23271A,A23403G,C23604A,C23709T,T24506G,G24914C,C27972T,G28048T,A28095T,A28111G,G28280C,A28281T,T28282A,G28881A,G28882A,G28883C,C28977T	11288-11297,21766-21772,21994-21997,28274	1-55,29837-29904	N:D3L,N:R203K,N:G204R,N:S235F,ORF1a:T1001I,ORF1a:A1708D,ORF1a:I2230T,ORF1b:P218L,ORF1b:P314L,ORF1b:P976S,ORF1b:P1975S,ORF8:Q27*,ORF8:R52I,ORF8:K68*,ORF8:Y73C,S:N501Y,S:A570D,S:D614G,S:P681H,S:T716I,S:S982A,S:D1118H	ORF1a:S3675-,ORF1a:G3676-,ORF1a:F3677-,S:H69-,S:V70-,S:Y144-
PIDWAMHUEX	HP04286	yes	0		EPI_ISL_1662825	B.1.1.7	20I (Alpha, V1)	PASS	98.6021	332.799	C241T,C913T,C2110T,C3037T,C3267T,C4021T,C5388A,C5986T,T6954C,G7042T,C9979T,A10195G,C14120T,C14408T,C14676T,C15279T,T16176C,A23063T,C23271A,A23403G,C23604A,C23709T,T24506G,G24914C,C27972T,G28048T,G28075T,A28095T,A28111G,G28280C,A28281T,T28282A,G28881A,G28882A,G28883C,C28977T	11288-11297,21766-21772,21994-21997,28274	1-55,7672-7969,29837-29904	N:D3L,N:R203K,N:G204R,N:S235F,ORF1a:T1001I,ORF1a:A1708D,ORF1a:I2230T,ORF1a:M2259I,ORF1b:P218L,ORF1b:P314L,ORF8:Q27*,ORF8:R52I,ORF8:C61F,ORF8:K68*,ORF8:Y73C,S:N501Y,S:A570D,S:D614G,S:P681H,S:T716I,S:S982A,S:D1118H	ORF1a:S3675-,ORF1a:G3676-,ORF1a:F3677-,S:H69-,S:V70-,S:Y144-
PIDWCKEKDA	HP04530	yes	0		EPI_ISL_1662979	B.1.1.7	20I (Alpha, V1)	PASS	97.7728	375.238	C913T,C2110T,C3037T,C3267T,C4021T,C5388A,C5986T,T6954C,G7042T,C9979T,A10195G,C14120T,C14408T,C14676T,C15279T,T16176C,A22310G,A23063T,C23271A,A23403G,C23604A,C23709T,T24506G,G24914C,C27972T,G28048T,G28075T,A28095T,A28111G,G28280C,A28281T,T28282A,G28881A,G28882A,G28883C,C28977T	11288-11297,21766-21772,21994-21997,28274	1-343,9246-9503,29837-29904	N:D3L,N:R203K,N:G204R,N:S235F,ORF1a:T1001I,ORF1a:A1708D,ORF1a:I2230T,ORF1a:M2259I,ORF1b:P218L,ORF1b:P314L,ORF8:Q27*,ORF8:R52I,ORF8:C61F,ORF8:K68*,ORF8:Y73C,S:T250A,S:N501Y,S:A570D,S:D614G,S:P681H,S:T716I,S:S982A,S:D1118H	ORF1a:S3675-,ORF1a:G3676-,ORF1a:F3677-,S:H69-,S:V70-,S:Y144-
PIDWCURLSA	HP09581	yes	0			AY.4	21A (Delta)	PASS	95.7596	397.415	G210T,C241T,G890A,C3037T,A3048G,G4181T,C6402T,C6543T,C7124T,C8956T,C8986T,G9053T,C10029T,A11201G,A11332G,C14408T,G15451A,C16466T,A17236G,C18657T,C19220T,C21618G,T22917G,C22995A,A23403G,C23604G,C24208T,G24410A,C25469T,T26767C,C27005T,T27638C,C27752T,C27874T,C27999T,A28461G,G28881T,G28916T,G29402T,G29742T	27621-27623,28248-28253,28271	1-54,8636-8913,19276-19570,21717-22290,29837-29903	M:I82T,N:D63G,N:R203M,N:G215C,N:D377Y,ORF1a:G209S,ORF1a:D928G,ORF1a:A1306S,ORF1a:P2046L,ORF1a:T2093I,ORF1a:P2287S,ORF1a:V2930L,ORF1a:T3255I,ORF1a:T3646A,ORF1b:P314L,ORF1b:G662S,ORF1b:P1000L,ORF1b:I1257V,ORF1b:A1918V,ORF3a:S26L,ORF7a:V82A,ORF7a:T120I,ORF7b:T40I,ORF8:P36S,ORF9b:T60A,S:T19R,S:L452R,S:T478K,S:D614G,S:P681R,S:D950N	ORF7a:L77-,ORF8:D119-,ORF8:F120-
PIDWDIOPSH	HP04708	yes	0		EPI_ISL_1805806	B.1.1.7	20I (Alpha, V1)	PASS	99.5954	400	C241T,C913T,C1213T,C2110T,G2782T,C3037T,C3267T,C4456T,C5388A,C5986T,T6954C,C12084T,C14120T,C14408T,C14676T,C15279T,T16176C,C19390T,A23063T,C23271A,A23403G,C23604A,C23709T,T24506G,G24914C,C27972T,G28048T,A28095T,A28111G,G28280C,A28281T,T28282A,G28881A,G28882A,G28883C,C28977T	11288-11297,21766-21772,21994-21997,28274	1-55,29837-29904	N:D3L,N:R203K,N:G204R,N:S235F,ORF1a:T1001I,ORF1a:A1708D,ORF1a:I2230T,ORF1a:T3940I,ORF1b:P218L,ORF1b:P314L,ORF1b:P1975S,ORF8:Q27*,ORF8:R52I,ORF8:K68*,ORF8:Y73C,S:N501Y,S:A570D,S:D614G,S:P681H,S:T716I,S:S982A,S:D1118H	ORF1a:S3675-,ORF1a:G3676-,ORF1a:F3677-,S:H69-,S:V70-,S:Y144-
PIDWEHAIYH	HP05536	yes	0		EPI_ISL_2103311	B.1.1.7	20I (Alpha, V1)	PASS	99.5954	400	G174T,G210T,C241T,C913T,C2453T,C3037T,C3267T,C4534T,C5388A,C5986T,T6954C,T9016C,C9532T,C14408T,C14676T,C15279T,T16176C,A23063T,C23271A,A23403G,C23604A,C23709T,T24506G,G24914C,C27883T,C27972T,G28048T,A28111G,G28280C,A28281T,T28282A,G28881A,G28882A,G28883C,C28977T,G29736A	11288-11297,21766-21772,21994-21997,28274	1-55,29837-29904	N:D3L,N:R203K,N:G204R,N:S235F,ORF1a:L730F,ORF1a:T1001I,ORF1a:A1708D,ORF1a:I2230T,ORF1b:P314L,ORF7b:A43V,ORF8:Q27*,ORF8:R52I,ORF8:Y73C,S:N501Y,S:A570D,S:D614G,S:P681H,S:T716I,S:S982A,S:D1118H	ORF1a:S3675-,ORF1a:G3676-,ORF1a:F3677-,S:H69-,S:V70-,S:Y144-
PIDWFAJKHZ	HP07039	yes	0		EPI_ISL_2885124	B.1	20C	PASS	99.5954	395.452	C241T,C1059T,C3037T,C6268A,C6606T,C14408T,A23403G,G25563T		1-54,29837-29903	ORF1a:T265I,ORF1a:S2114F,ORF1b:P314L,ORF3a:Q57H,S:D614G		23.24
PIDWFRVZKN	HP09689	yes	0			B.1	20C	PASS	98.3714	307.246	C241T,C1059T,C3037T,C14408T,G18756T,A23403G,G25563T,C29311T,C29586T	29756-29762	1-54,6847-7058,29357-29510,29837-29903	ORF1a:T265I,ORF1b:P314L,ORF3a:Q57H,S:D614G		23.36
PIDWICURMP	HP05555	yes	0		EPI_ISL_2103319	B.1.1.7	20I (Alpha, V1)	PASS	97.4016	266.213	C241T,C913T,C2110T,C3037T,C3267T,C4021T,C5388A,C5986T,C6428T,T6954C,G7042T,C9979T,A10195G,C14120T,C14408T,C14676T,C15279T,T16176C,G22205C,C23271A,A23403G,C23604A,C23709T,T24506G,G24914C,C27972T,G28048T,G28075T,A28095T,A28111G,G28280C,A28281T,T28282A,G28881A,G28882A,G28883C,C28977T	11288-11297,21766-21772,21994-21997,28274	1-55,22325-22543,22878-23145,29666-29904	N:D3L,N:R203K,N:G204R,N:S235F,ORF1a:T1001I,ORF1a:A1708D,ORF1a:P2055S,ORF1a:I2230T,ORF1a:M2259I,ORF1b:P218L,ORF1b:P314L,ORF8:Q27*,ORF8:R52I,ORF8:C61F,ORF8:K68*,ORF8:Y73C,S:D215H,S:A570D,S:D614G,S:P681H,S:T716I,S:S982A,S:D1118H	ORF1a:S3675-,ORF1a:G3676-,ORF1a:F3677-,S:H69-,S:V70-,S:Y144-
PIDWJBNLQX	HP08110	yes	0		EPI_ISL_3373250	AY.24	21A (Delta)	PASS	98.6791	382.821	G210T,C241T,C3037T,G4181T,C6402T,C6578T,C7124T,C8986T,G9053T,C10029T,A11201G,A11332G,C14408T,G15451A,C16466T,A17236G,A18360G,C19220T,C21618G,T22917G,C22995A,A23403G,C23604G,C24208T,G24410A,C25469T,G25687T,C25702T,T26767C,T27638C,C27752T,C27874T,A28461G,G28881T,G28895T,G28916T,G29402T,G29742T	22029-22034,28248-28253,28271	1-54,21717-21990,29837-29903	M:I82T,N:D63G,N:R203M,N:A208S,N:G215C,N:D377Y,ORF1a:A1306S,ORF1a:P2046L,ORF1a:L2105F,ORF1a:P2287S,ORF1a:V2930L,ORF1a:T3255I,ORF1a:T3646A,ORF1b:P314L,ORF1b:G662S,ORF1b:P1000L,ORF1b:I1257V,ORF1b:A1918V,ORF3a:S26L,ORF3a:A99S,ORF3a:P104S,ORF7a:V82A,ORF7a:T120I,ORF7b:T40I,ORF9b:T60A,S:T19R,S:R158G,S:L452R,S:T478K,S:D614G,S:P681R,S:D950N	ORF8:D119-,ORF8:F120-,S:E156-,S:F157-
PIDWJTOUNO	HP12125	yes	0	Positive	EPI_ISL_981062	B.1.605	20C	PASS	99.5954		C241T,C1059T,C3037T,C10747T,A12187G,C13694T,C13944T,T14103C,C14408T,A23403G,C24909A,C25207T,G25563T,G27258T,C28651T,C28887T	28032-28034	1-55,29837-29904	N:T205I,ORF1a:T265I,ORF1b:T76I,ORF1b:P314L,ORF3a:Q57H,ORF6:M19I,S:D614G,S:T1116N		13.44
PIDWLMOVEB	HP04287	yes	0		EPI_ISL_1662826	B.1.1.318	20B	PASS	97.6156	239.134	C241T,C3037T,C3045T,C3961T,T6394G,C9072T,C9891T,C10116T,C14408T,G20578A,C20762T,C21846T,G23012A,T23287C,A23403G,C23604A,C23625T,G23948C,C24382T,C25276A,C26313T,T26767C,G28209T,A28271G,G28881A,G28882A,G28883C,C29769T	11288-11297,21994-21997,27887-27902,28896-28899	1-55,7672-7969,19276-19571,29837-29904	M:I82T,N:R203K,N:G204R,N:R209G,ORF1a:P927L,ORF1a:D2043E,ORF1a:T2936I,ORF1a:A3209V,ORF1a:T3284I,ORF1b:P314L,ORF1b:V2371M,ORF1b:T2432I,ORF8:E106*,S:T95I,S:E484K,S:D614G,S:P681H,S:A688V,S:D796H	N:A208-,ORF1a:S3675-,ORF1a:G3676-,ORF1a:F3677-,ORF8:M1-,ORF8:K2-,S:Y144-
PIDWOXYDDY	HP03247	yes	0		EPI_ISL_1238985	B.1.429	21C (Epsilon)	PASS	99.5954	400	C241T,C593T,C1059T,C2395T,T2597C,C3037T,C8947T,C12100T,A12878G,C14408T,G17014T,G21600T,G22018T,T22917G,T23155C,A23403G,T24349C,G25563T,C26681T,G27890T,C28093T,G28191T,A28272T,C28887T,G28975T,C29362T		1-55,29837-29904	N:T205I,N:M234I,ORF1a:H110Y,ORF1a:T265I,ORF1a:I4205V,ORF1b:P314L,ORF1b:D1183Y,ORF3a:Q57H,ORF8:S67F,ORF8:V100L,S:S13I,S:W152C,S:L452R,S:D614G		20.32
PIDWPLKDAI	HP06515	yes	0	Positive	EPI_ISL_2884881	B.1.617.2	21A (Delta)	PASS	98.6791	400	C66T,G210T,C241T,C1191T,C1267T,C3037T,G5164T,C5184T,C6539T,C9319T,C9891T,T11418C,T12946C,C14408T,G15451A,C15848A,C16466T,G19117T,A20262G,C20320T,C21618G,T22917G,C22995A,A23403G,C23604G,G24410A,C24745T,C25469T,T26767C,T27638C,C27739T,C27752T,A28461G,G28690T,G28881T,G29402T,G29427A,C29535T,G29742T	22029-22034,28248-28253,28271	1-54,21717-21990,29837-29903	M:I82T,N:D63G,N:L139F,N:R203M,N:D377Y,N:R385K,ORF1a:P309L,ORF1a:E1633D,ORF1a:P1640L,ORF1a:H2092Y,ORF1a:A3209V,ORF1a:V3718A,ORF1b:P314L,ORF1b:G662S,ORF1b:T794N,ORF1b:P1000L,ORF1b:A1884S,ORF1b:H2285Y,ORF3a:S26L,ORF7a:V82A,ORF7a:L116F,ORF7a:T120I,ORF9b:T60A,S:T19R,S:R158G,S:L452R,S:T478K,S:D614G,S:P681R,S:D950N	ORF8:D119-,ORF8:F120-,S:E156-,S:F157-
PIDWPLKDAI	HP06475	yes	0	Negative	EPI_ISL_2691910	B.1.617.2	21A (Delta)	PASS	99.5954	400	C66T,G210T,C241T,C1191T,C1267T,C3037T,G5164T,C5184T,C6539T,C9319T,C9891T,T11418C,T12946C,C14408T,G15451A,C15848A,C16466T,G19117T,A20262G,C20320T,C21618G,G21987A,T22917G,C22995A,A23403G,C23604G,G24410A,C24745T,C25469T,T26767C,T27638C,C27739T,C27752T,A28461G,G28690T,G28881T,G29402T,G29427A,C29535T,G29742T	22029-22034,28248-28253,28271	1-54,29837-29903	M:I82T,N:D63G,N:L139F,N:R203M,N:D377Y,N:R385K,ORF1a:P309L,ORF1a:E1633D,ORF1a:P1640L,ORF1a:H2092Y,ORF1a:A3209V,ORF1a:V3718A,ORF1b:P314L,ORF1b:G662S,ORF1b:T794N,ORF1b:P1000L,ORF1b:A1884S,ORF1b:H2285Y,ORF3a:S26L,ORF7a:V82A,ORF7a:L116F,ORF7a:T120I,ORF9b:T60A,S:T19R,S:G142D,S:R158G,S:L452R,S:T478K,S:D614G,S:P681R,S:D950N	ORF8:D119-,ORF8:F120-,S:E156-,S:F157-
PIDWQOOCEU	HP02504	yes	0			B.1	20B	PASS	92.7532	231	C241T,C3037T,C14340T,C14408T,G17551A,C18877T,A19167G,T19839C,G22017T,G23012A,A23403G,G23868T,G25455T,T26604C,C27213T,C28833T,G28881A,G28882A,G28883C,G29290A,G29527T	28274	1-55,13364-13626,19276-19571,19912-20201,21147-21387,21717-21991,22325-22543,27512-27809,29666-29904	M:F28L,N:S187L,N:R203K,N:G204R,N:Q418H,ORF1b:P314L,ORF1b:G1362R,ORF3a:K21N,S:W152L,S:E484K,S:D614G,S:G769V
PIDWQOOCEU	HP02498	yes	0		EPI_ISL_1405573	B.1	20B	PASS	95.1543	306	C241T,C3037T,C14340T,C14408T,G17551A,C18877T,A19167G,T19839C,G22017T,G23012A,A23403G,G23868T,T24379C,G25455T,T26604C,C27213T,C28833T,G28881A,G28882A,G28883C,G29290A,G29527T	2439428274	1-55,5264,6516,8936,19274,19276-19571,21717-21991,22325-22543,24766-25004,25587-25589,27512-27809,29837-29904	M:F28L,N:S187L,N:R203K,N:G204R,N:Q418H,ORF1b:P314L,ORF1b:G1362R,ORF3a:K21N
PIDWQRDFOR	HP09179	yes	0		EPI_ISL_4418486	AY.25	21A (Delta)	PASS	97.6925	400	G210T,C241T,C3037T,A3948G,G4181T,C6402T,C7124T,C8986T,G9053T,C10029T,A11201G,A11332G,G11562T,C14408T,G15451A,C16466T,C19220T,C21618G,T22917G,C22995A,A23403G,C23604G,G24410A,C25469T,G26107C,T26767C,A27507C,T27638C,C27752T,C27874T,A28461G,G28881T,G28916T,G29402T,G29742T	22029-22034,28248-28253,28271	1-54,19276-19570,21717-21990,29837-29903	M:I82T,N:D63G,N:R203M,N:G215C,N:D377Y,ORF1a:D1228G,ORF1a:A1306S,ORF1a:P2046L,ORF1a:P2287S,ORF1a:V2930L,ORF1a:T3255I,ORF1a:T3646A,ORF1a:C3766F,ORF1b:P314L,ORF1b:G662S,ORF1b:P1000L,ORF1b:A1918V,ORF3a:S26L,ORF3a:E239Q,ORF7a:V82A,ORF7a:T120I,ORF7b:T40I,ORF9b:T60A,S:T19R,S:R158G,S:L452R,S:T478K,S:D614G,S:P681R,S:D950N	ORF8:D119-,ORF8:F120-,S:E156-,S:F157-
PIDWUGBIZH	HP05539	yes	0		EPI_ISL_2103312	B.1.637	20C	PASS	97.7059	386.377	C241T,C1059T,C1800T,T2212C,C3037T,C3293T,G4399T,C5581T,A9749G,T9867C,C9891T,G11804A,C14408T,G14710T,C19402T,A21801G,T22032C,A23403G,C24138A,G24410C,C24865T,C25413T,C25517T,G25563T,C25703T,C25803T,C27836A,C27925T,G28044T,C28887T,G28975A	11288-11297,21994-21997,28274	1-55,12030,22878-23145,27512-27809,29837-29904	N:T205I,N:M234I,ORF1a:T265I,ORF1a:T512I,ORF1a:P1010S,ORF1a:M1378I,ORF1a:K3162E,ORF1a:L3201P,ORF1a:A3209V,ORF1a:V3847I,ORF1b:P314L,ORF1b:V415L,ORF1b:H1979Y,ORF3a:P42L,ORF3a:Q57H,ORF3a:P104L,ORF8:T11I,ORF8:A51S,S:D80G,S:F157S,S:D614G,S:T859N,S:D950H	ORF1a:S3675-,ORF1a:G3676-,ORF1a:F3677-,S:Y144-
PIDWVLLRTG	HP03856	yes	0		EPI_ISL_1468640	B.1	20C	PASS	97.1508	400	C241T,C1059T,C3037T,G5008T,T5965C,A9749G,T9867C,C9891T,C10332T,C11020T,G11804A,G12163T,C14408T,A20262G,C21682T,T22032C,T22917G,A23403G,C24138A,G24410C,T25072C,C25517T,G25563T,C27925T,G28044T,C28887T,G28975A	28274	1-55,11049-11332,21717-21994,29666-29904	N:T205I,N:M234I,ORF1a:T265I,ORF1a:K3162E,ORF1a:L3201P,ORF1a:A3209V,ORF1a:T3356I,ORF1a:V3847I,ORF1a:Q3966H,ORF1b:P314L,ORF3a:P42L,ORF3a:Q57H,ORF8:T11I,ORF8:A51S,S:F157S,S:L452R,S:D614G,S:T859N,S:D950H
PIDWZZIJCN	HP02632	yes	0		EPI_ISL_1171775	B.1.234	20A	PASS	99.5954	400	C241T,G1738T,G2258A,C3037T,G3246T,C4596A,C5812T,A6441G,C8140T,A9204G,C14408T,C15540T,T19144G,A20268G,C23202A,A23403G,C28854T,G29384T,C29445T	0	1-55,29837-29904	N:S194L,N:D371Y,N:T391I,ORF1a:V665I,ORF1a:S994I,ORF1a:T1444N,ORF1a:K2059R,ORF1a:D2980G,ORF1b:P314L,ORF1b:S1893A,S:T547K,S:D614G
PIDXJMERRN	HP08820	yes	0		EPI_ISL_3814068	B.1.240	20A	PASS	99.5954	400	C241T,C3037T,T5095C,C14408T,C18486T,A20268G,C21108T,C21721T,T22162C,A23403G,C28789T,C28854T		1-54,29837-29903	N:S194L,ORF1b:P314L,S:D614G		20.38
PIDXLSCDGO	HP13046	yes	0		EPI_ISL_2691719	B.1	20C	PASS	99.5954	400	C241T,C1059T,C3037T,C7267T,C14408T,A23403G,G25563T		1-55,29837-29904	ORF1a:T265I,ORF1b:P314L,ORF3a:Q57H,S:D614G		29.6
PIDXMUCPOG	HP05569	yes	0		EPI_ISL_2103326	B.1.1.7	20I (Alpha, V1)	PASS	99.5954	375.799	C241T,C913T,C3037T,C3267T,C5388A,A5795G,C5986T,T6954C,C14408T,C14676T,T15096C,C15279T,T16176C,A21630G,T21797C,A23063T,C23271A,A23403G,C23604A,C23709T,C24109T,T24506G,G24914C,C27972T,G28048T,A28095T,A28111G,G28280C,A28281T,T28282A,G28881A,G28882A,G28883C,C28977T,C29743T	11288-11297,21766-21772,21994-21997,28274	1-55,29837-29904	N:D3L,N:R203K,N:G204R,N:S235F,ORF1a:T1001I,ORF1a:A1708D,ORF1a:T1844A,ORF1a:I2230T,ORF1b:P314L,ORF8:Q27*,ORF8:R52I,ORF8:K68*,ORF8:Y73C,S:Q23R,S:F79L,S:N501Y,S:A570D,S:D614G,S:P681H,S:T716I,S:S982A,S:D1118H	ORF1a:S3675-,ORF1a:G3676-,ORF1a:F3677-,S:H69-,S:V70-,S:Y144-
PIDXMXOEGJ	HP03766	yes	0		EPI_ISL_1468584	B.1.1.7	20I (Alpha, V1)	PASS	99.5954	326.846	C241T,C913T,C2110T,G3004T,C3037T,C3267T,C5388A,C5986T,T6954C,G7042T,C14120T,C14408T,C14676T,C15279T,T16176C,C17766T,A23063T,C23271A,A23403G,C23604A,C23709T,T24506G,G24914C,T27401C,C27972T,G28048T,A28095T,A28111G,G28280C,A28281T,T28282A,G28881A,G28882A,G28883C,C28977T	11288-11297,21766-21772,21994-21997,28274	1-55,29837-29904	N:D3L,N:R203K,N:G204R,N:S235F,ORF1a:E913D,ORF1a:T1001I,ORF1a:A1708D,ORF1a:I2230T,ORF1a:M2259I,ORF1b:P218L,ORF1b:P314L,ORF7a:I3T,ORF8:Q27*,ORF8:R52I,ORF8:K68*,ORF8:Y73C,S:N501Y,S:A570D,S:D614G,S:P681H,S:T716I,S:S982A,S:D1118H	ORF1a:S3675-,ORF1a:G3676-,ORF1a:F3677-,S:H69-,S:V70-,S:Y144-
PIDXNPQSLG	HP06456	yes	0	Negative	EPI_ISL_2691906	B.1.1.7	20I (Alpha, V1)	PASS	99.5887	400	C241T,C913T,C2469T,C3037T,C3267T,C5388A,C5986T,T6954C,C7299T,C14408T,C14676T,T15096C,C15279T,T16176C,A23063T,C23271A,A23403G,C23604A,C23709T,T24506G,G24914C,C27972T,G28048T,A28095T,A28111G,G28280C,A28281T,T28282A,A28877T,G28878C,G28881A,G28882A,G28883C,C28977T,C29722T	11288-11296,21765-21770,21992-21994,28271	1-54,11074-11075,29837-29903	N:D3L,N:R203K,N:G204R,N:S235F,ORF1a:A735V,ORF1a:T1001I,ORF1a:A1708D,ORF1a:I2230T,ORF1a:A2345V,ORF1b:P314L,ORF8:Q27*,ORF8:R52I,ORF8:K68*,ORF8:Y73C,S:N501Y,S:A570D,S:D614G,S:P681H,S:T716I,S:S982A,S:D1118H	ORF1a:S3675-,ORF1a:G3676-,ORF1a:F3677-,S:H69-,S:V70-,S:Y144-	15.81
PIDXQQORWC	HP09644	yes	0			B.1.1	20B	PASS	98.8864	380.668	C241T,C3037T,T4615C,T9172C,A10948G,C14408T,A23403G,G26730T,G28881A,G28882A,G28883C		1-54,6847-7058,29837-29903	M:V70F,N:R203K,N:G204R,ORF1b:P314L,S:D614G		20.23
PIDXQVALGL	HP13036	yes	0		EPI_ISL_2691712	B.1.110	20A	PASS	99.5853	212.412	C241T,C3037T,C14408T,A23403G,G25563T		1-55,3177,3214-3216,29837-29904	ORF1b:P314L,ORF3a:Q57H,S:D614G		32.86
PIDXSJXBJF	HP08801	yes	0		EPI_ISL_3825329	AY.25	21A (Delta)	PASS	94.9737	282.255	G210T,C241T,C2450T,C3037T,G4181T,C6402T,C7124T,C7162T,C8986T,G9053T,C10029T,A11201G,A11332G,A11595G,C14408T,G15451A,C16466T,C19220T,C21618G,T22917G,C22995A,A23403G,C23604G,G24410A,C25469T,G26107C,T26767C,G27420A,C27874T,A28461G,G28881T,G28916T,G29402T,G29794T	1707,22029-22034,28248-28253,28271	1-54,7672-7968,19276-19570,21717-21990,22325-22542,27507,27512-27808,29837-29903	M:I82T,N:D63G,N:R203M,N:G215C,N:D377Y,ORF1b:P314L,ORF1b:G662S,ORF1b:P1000L,ORF1b:A1918V,ORF3a:S26L,ORF3a:E239Q,ORF7b:T40I,ORF9b:T60A,S:T19R,S:R158G,S:L452R,S:T478K,S:D614G,S:P681R,S:D950N	ORF8:D119-,ORF8:F120-,S:E156-,S:F157-
PIDXTALFIO	HP05347	yes	0		EPI_ISL_2274171	B.1.637	20C	PASS	96.7328	254.832	C241T,C1059T,C2878T,C3037T,G5300T,C5581T,C6031T,C6388T,C6573T,A9749G,T9867C,C9891T,G11804A,T12628C,C14408T,C15280A,C16887T,A22025C,T22032C,T22917G,A23403G,C24138A,G24410C,C25413T,C25517T,G25563T,C25703T,C26192T,G26526T,C27925T,G28044T,C28887T,G28975A	11288-11297,28274	1-55,5260-5288,7672-7969,9246-9503,21717-21991,29837-29904	M:A2S,N:T205I,N:M234I,ORF1a:T265I,ORF1a:A1679S,ORF1a:S2103F,ORF1a:K3162E,ORF1a:L3201P,ORF1a:A3209V,ORF1a:V3847I,ORF1b:P314L,ORF1b:L605I,ORF3a:P42L,ORF3a:Q57H,ORF3a:P104L,ORF3a:P267L,ORF8:T11I,ORF8:A51S,S:S155R,S:F157S,S:L452R,S:D614G,S:T859N,S:D950H	ORF1a:S3675-,ORF1a:G3676-,ORF1a:F3677-
PIDXTOZCAU	HP02510	yes	0		EPI_ISL_1091975	B.1.1.7	20I (Alpha, V1)	PASS	99.5954	400	C241T,G256A,C913T,C2110T,C3037T,C3267T,C5388A,C5986T,T6954C,C14120T,C14408T,C14676T,C14768T,C15279T,T16176C,C19390T,A23063T,C23271A,A23403G,C23604A,C23709T,T24506G,G24914C,C26198T,C27972T,G28048T,A28095T,A28111G,G28280C,A28281T,T28282A,G28881A,G28882A,G28883C,C28977T	11288-11297,21766-21772,21994-21997,28274	1-55,29837-29904	N:D3L,N:R203K,N:G204R,N:S235F,ORF1a:T1001I,ORF1a:A1708D,ORF1a:I2230T,ORF1b:P218L,ORF1b:P314L,ORF1b:A434V,ORF1b:P1975S,ORF3a:T269M,ORF8:Q27*,ORF8:R52I,ORF8:K68*,ORF8:Y73C,S:N501Y,S:A570D,S:D614G,S:P681H,S:T716I,S:S982A,S:D1118H	ORF1a:S3675-,ORF1a:G3676-,ORF1a:F3677-,S:H69-,S:V70-,S:Y144-
PIDXTTUNJN	HP02713	yes	0		EPI_ISL_1171816	B.1.2	20G	PASS	99.5954	400	C241T,C1059T,C3037T,G8083A,G8747A,C10319T,C12747T,G12838T,C14408T,C14805T,A18424G,C18804A,G20056A,C21304T,A23403G,G25563T,C25710T,G25907T,C27964T,C28472T,C28869T,G29402T	0	1-55,29837-29904	N:P67S,N:P199L,N:D377Y,ORF1a:T265I,ORF1a:M2606I,ORF1a:A2828T,ORF1a:L3352F,ORF1a:T4161I,ORF1a:L4191F,ORF1b:P314L,ORF1b:N1653D,ORF1b:S1779R,ORF1b:G2197S,ORF1b:R2613C,ORF3a:Q57H,ORF3a:G172V,ORF8:S24L,S:D614G
PIDXUHCLWX	HP06789	yes	0		EPI_ISL_2885061	B.1.520	20C	PASS	96.8866	111.305	C241T,C1059T,C3037T,C14408T,A23403G,C23937T,G25563T		1-54,7672-7968,19276-19570,22325-22542,29837-29903	ORF1a:T265I,ORF1b:P314L,ORF3a:Q57H,S:D614G,S:P792L		19.28
PIDXVCDGED	HP06006	yes	0		EPI_ISL_2331596	B.1.1.7	20I (Alpha, V1)	PASS	99.5954	400	C241T,C913T,A1881C,C2110T,C3037T,C3267T,C5388A,C5986T,T6954C,T7984C,C14120T,C14408T,C14676T,C15279T,T16176C,T16378C,C19390T,A23063T,C23271A,A23403G,C23604A,C23709T,T24506G,G24914C,C27208T,C27972T,G28048T,A28095T,A28111G,G28280C,A28281T,T28282A,G28881A,G28882A,G28883C,C28977T	11288-11297,21766-21772,21994-21997,28274	1-55,29837-29904	N:D3L,N:R203K,N:G204R,N:S235F,ORF1a:E539A,ORF1a:T1001I,ORF1a:A1708D,ORF1a:I2230T,ORF1b:P218L,ORF1b:P314L,ORF1b:Y971H,ORF1b:P1975S,ORF6:H3Y,ORF8:Q27*,ORF8:R52I,ORF8:K68*,ORF8:Y73C,S:N501Y,S:A570D,S:D614G,S:P681H,S:T716I,S:S982A,S:D1118H	ORF1a:S3675-,ORF1a:G3676-,ORF1a:F3677-,S:H69-,S:V70-,S:Y144-
PIDXVSWJTX	HP05323	yes	0		EPI_ISL_2274162	B.1.1.7	20I (Alpha, V1)	PASS	92.4255	285.919	C913T,C2110T,C3037T,C3267T,C4021T,C5388A,C5986T,T6954C,G7042T,C9979T,A10195G,C14120T,C14408T,C14676T,C15279T,T16176C,C23271A,A23403G,C23604A,C23709T,T24506G,G24914C,C27972T,G28048T,G28075T,A28095T,A28111G,G28280C,A28281T,T28282A,G28881A,G28882A,G28883C,C28977T	11288-11297,21766-21772,21994-21997,28274	1-343,2569-2851,8636-8914,9246-9807,22878-23145,27512-27809,29666-29904	N:D3L,N:R203K,N:G204R,N:S235F,ORF1a:T1001I,ORF1a:A1708D,ORF1a:I2230T,ORF1a:M2259I,ORF1b:P218L,ORF1b:P314L,ORF8:Q27*,ORF8:R52I,ORF8:C61F,ORF8:K68*,ORF8:Y73C,S:A570D,S:D614G,S:P681H,S:T716I,S:S982A,S:D1118H	ORF1a:S3675-,ORF1a:G3676-,ORF1a:F3677-,S:H69-,S:V70-,S:Y144-
PIDXVWWXDU	HP04794	yes	0		EPI_ISL_2691785	B.1.526	21F (Iota)	PASS	98.5988	386.198	C241T,G932T,C1059T,T2981C,C3037T,T9485C,T9867C,C14408T,C14599T,A16500C,A20262G,C21575T,C21846T,A22320G,G23012A,A23403G,C23664T,C25517T,G25563T,C27925T,C28869T,G28975A	11288-11297,28274	1-55,7672-7969,22801,29837-29904	N:P199L,N:M234I,ORF1a:D223Y,ORF1a:T265I,ORF1a:Y906H,ORF1a:Y3074H,ORF1a:L3201P,ORF1b:P314L,ORF1b:Q1011H,ORF3a:P42L,ORF3a:Q57H,ORF8:T11I,S:L5F,S:T95I,S:D253G,S:E484K,S:D614G,S:A701V	ORF1a:S3675-,ORF1a:G3676-,ORF1a:F3677-
PIDXYJAACA	HP05316	yes	0		EPI_ISL_2103273	B.1.1.7	20I (Alpha, V1)	PASS	90.2017	176.741	C241T,C913T,C2110T,G2782T,C3037T,C3267T,C4456T,C5388A,C5986T,C14120T,C14408T,C14676T,C15279T,T16176C,C16393T,A23063T,C23271A,A23403G,C23604A,C23709T,T24506G,G24914C,C27972T,G28048T,A28095T,A28111G,G28280C,A28281T,T28282A	11288-11297,21766-21772,21994-21997,28274	1-55,5260-5288,6847-7059,7672-7969,9835-10100,10438-10689,19276-19571,20232-20497,21428-21683,22325-22543,27506-27510,27512-27809,28757-29008,29666-29904	N:D3L,ORF1a:T1001I,ORF1a:A1708D,ORF1b:P218L,ORF1b:P314L,ORF1b:P976S,ORF8:Q27*,ORF8:R52I,ORF8:K68*,ORF8:Y73C,S:N501Y,S:A570D,S:D614G,S:P681H,S:T716I,S:S982A,S:D1118H	ORF1a:S3675-,ORF1a:G3676-,ORF1a:F3677-,S:H69-,S:V70-,S:Y144-
PIDYAJAQET	HP03744	yes	0		EPI_ISL_1468573	B.1.637	20C	PASS	97.7026	400	C241T,C1059T,C1385T,C2878T,C3037T,C4891T,G5300T,C5581T,C6031T,A9749G,T9867C,C9891T,G11804A,T12628C,C14408T,A22025C,T22032C,T22917G,A23403G,C24138A,G24410C,C25413T,C25517T,G25563T,C25703T,C27925T,G28044T,C28887T,G28975A,C29077T	11288-11297,28274	1-55,4996-5288,21717-21991,29837-29904	N:T205I,N:M234I,ORF1a:T265I,ORF1a:H374Y,ORF1a:A1679S,ORF1a:K3162E,ORF1a:L3201P,ORF1a:A3209V,ORF1a:V3847I,ORF1b:P314L,ORF3a:P42L,ORF3a:Q57H,ORF3a:P104L,ORF8:T11I,ORF8:A51S,S:S155R,S:F157S,S:L452R,S:D614G,S:T859N,S:D950H	ORF1a:S3675-,ORF1a:G3676-,ORF1a:F3677-
PIDYBMGGBQ	HP02497	yes	0		EPI_ISL_1091971	B.1.1.7	20I (Alpha, V1)	PASS	99.5954	400	C241T,C913T,C2110T,G2782T,C3037T,C3267T,C4456T,C5388A,C5986T,T6954C,C14120T,C14408T,C14676T,C15279T,T16176C,C16393T,C19390T,A23063T,C23271A,A23403G,C23604A,C23709T,T24506G,G24914C,C27972T,G28048T,A28095T,A28111G,G28280C,A28281T,T28282A,G28881A,G28882A,G28883C,C28977T	11288-11297,21766-21772,21994-21997,28274	1-55,29837-29904	N:D3L,N:R203K,N:G204R,N:S235F,ORF1a:T1001I,ORF1a:A1708D,ORF1a:I2230T,ORF1b:P218L,ORF1b:P314L,ORF1b:P976S,ORF1b:P1975S,ORF8:Q27*,ORF8:R52I,ORF8:K68*,ORF8:Y73C,S:N501Y,S:A570D,S:D614G,S:P681H,S:T716I,S:S982A,S:D1118H	ORF1a:S3675-,ORF1a:G3676-,ORF1a:F3677-,S:H69-,S:V70-,S:Y144-
PIDYFHHKII	HP05521	yes	0		EPI_ISL_2103300	B.1.1.7	20I (Alpha, V1)	PASS	99.5954	380.498	C241T,C913T,C2110T,C3037T,C3267T,C5388A,C5986T,T6954C,G7042T,C14120T,C14408T,C14676T,C15279T,T16176C,C17762T,A23063T,C23271A,A23403G,C23604A,C23709T,T24506G,G24914C,G26020T,C27972T,G28048T,A28095T,A28111G,G28280C,A28281T,T28282A,G28881A,G28882A,G28883C,C28977T,A29342G	11288-11297,21766-21772,21994-21997,28274	1-55,29837-29904	N:D3L,N:R203K,N:G204R,N:S235F,N:I357V,ORF1a:T1001I,ORF1a:A1708D,ORF1a:I2230T,ORF1a:M2259I,ORF1b:P218L,ORF1b:P314L,ORF1b:A1432V,ORF3a:D210Y,ORF8:Q27*,ORF8:R52I,ORF8:K68*,ORF8:Y73C,S:N501Y,S:A570D,S:D614G,S:P681H,S:T716I,S:S982A,S:D1118H	ORF1a:S3675-,ORF1a:G3676-,ORF1a:F3677-,S:H69-,S:V70-,S:Y144-
PIDYHFABCH	HP05866	yes	0		EPI_ISL_2331541	B.1.1.7	20I (Alpha, V1)	PASS	99.5954	377.099	C241T,C913T,C2110T,C3037T,C3267T,C5388A,C5986T,T6954C,G7042T,C14120T,C14408T,C14676T,C15279T,T16176C,C17762T,A23063T,C23271A,A23403G,C23604A,C23709T,T24506G,G24914C,G26020T,C27972T,G28048T,A28095T,A28111G,G28280C,A28281T,T28282A,G28881A,G28882A,G28883C,C28977T	11288-11297,21766-21772,21994-21997,28274,29738-29752	1-55,29837-29904	N:D3L,N:R203K,N:G204R,N:S235F,ORF1a:T1001I,ORF1a:A1708D,ORF1a:I2230T,ORF1a:M2259I,ORF1b:P218L,ORF1b:P314L,ORF1b:A1432V,ORF3a:D210Y,ORF8:Q27*,ORF8:R52I,ORF8:K68*,ORF8:Y73C,S:N501Y,S:A570D,S:D614G,S:P681H,S:T716I,S:S982A,S:D1118H	ORF1a:S3675-,ORF1a:G3676-,ORF1a:F3677-,S:H69-,S:V70-,S:Y144-
PIDYIXEEQY	HP05863	yes	0		EPI_ISL_2691803	B.1.1.7	20I (Alpha, V1)	PASS	98.7025	376.162	C241T,T820C,C913T,A1103T,C3037T,C3267T,C5388A,C5986T,T6954C,C14408T,C14676T,T15096C,C15279T,T16176C,C18060T,C23271A,A23403G,C23604A,C23709T,T24506G,G24914C,G25785T,C26110T,A26528G,C27741T,C27972T,G28048T,A28095T,A28111G,G28280C,A28281T,T28282A,G28881A,G28882A,G28883C,C28977T,C29272T,G29764A	11288-11297,21766-21772,21994-21997,28274	1-55,22878-23145,29837-29904	N:D3L,N:R203K,N:G204R,N:S235F,ORF1a:I280L,ORF1a:T1001I,ORF1a:A1708D,ORF1a:I2230T,ORF1b:P314L,ORF3a:W131C,ORF3a:P240S,ORF8:Q27*,ORF8:R52I,ORF8:K68*,ORF8:Y73C,S:A570D,S:D614G,S:P681H,S:T716I,S:S982A,S:D1118H	ORF1a:S3675-,ORF1a:G3676-,ORF1a:F3677-,S:H69-,S:V70-,S:Y144-
PIDYKAAINW	HP07674	yes	0		EPI_ISL_3373278	B.1.369	20C	PASS	99.5954	400	C241T,C1059T,A1977G,C3037T,C14408T,C16260T,C20402T,A23403G,G25563T,C28821A		1-54,29837-29903	N:S183Y,ORF1a:T265I,ORF1a:D571G,ORF1b:P314L,ORF1b:S2312L,ORF3a:Q57H,S:D614G		20.95
PIDYNGWPGQ	HP07430	yes	0		EPI_ISL_3098669	B.1.369	20C	PASS	98.6791	400	C241T,C1059T,C3037T,C5884T,C8320T,C10138T,G10618T,C14184T,C14408T,C16260T,G20489T,G22017T,G22427A,A23403G,G25563T,C28821A,G29440T		1-54,21717-21990,29837-29903	N:S183Y,N:Q389H,ORF1a:T265I,ORF1a:R3451S,ORF1b:P314L,ORF1b:C2341F,ORF3a:Q57H,S:W152L,S:V289I,S:D614G		19.34
PIDYOJRMNU	HP07320	yes	0		EPI_ISL_3098587	B.1	20C	PASS	99.5954	200.788	C241T,C1059T,C3037T,G5564A,C7164T,C11916T,T13447A,C14408T,T16572C,C18998T,A23403G,C25521T,G25563T,C26110T,C26195T,G29540A		1-54,29837-29903	ORF1a:T265I,ORF1a:A1767T,ORF1a:T2300I,ORF1a:S3884L,ORF1b:P314L,ORF1b:A1844V,ORF3a:Q57H,ORF3a:P240S,ORF3a:T268M,S:D614G		15.61
PIDYPLYNWE	HP08362	yes	0			AY.25	21A (Delta)	PASS	97.7862	337.208	G210T,C241T,C3037T,G4181T,C6402T,C7124T,C7926T,C8986T,G9053T,C10029T,A11201G,A11332G,C11663T,C14408T,G15451A,C16466T,C19220T,C21618G,A23403G,C23604G,G24173T,G24410A,C25469T,G26107C,T26767C,G27420A,A27507C,T27638C,C27752T,C27874T,A28461G,G28881T,G28916T,G29402T,G29742T	3272-3289,22029-22034,28248-28253,28271	1-54,21717-21990,22878-23144,29837-29903	M:I82T,N:D63G,N:R203M,N:G215C,N:D377Y,ORF1a:A1306S,ORF1a:P2046L,ORF1a:P2287S,ORF1a:A2554V,ORF1a:V2930L,ORF1a:T3255I,ORF1a:T3646A,ORF1a:L3800F,ORF1b:P314L,ORF1b:G662S,ORF1b:P1000L,ORF1b:A1918V,ORF3a:S26L,ORF3a:E239Q,ORF7a:V82A,ORF7a:T120I,ORF7b:T40I,ORF9b:T60A,S:T19R,S:R158G,S:D614G,S:P681R,S:A871S,S:D950N	ORF1a:Q1003-,ORF1a:T1004-,ORF1a:I1005-,ORF1a:V1006-,ORF1a:E1007-,ORF1a:V1008-,ORF8:D119-,ORF8:F120-,S:E156-,S:F157-
PIDYREGQKE	HP05581	yes	0		EPI_ISL_2103333	B.1.526	21F (Iota)	PASS	98.6021	288.492	A143G,C241T,C1059T,C3037T,T9867C,C14408T,C15720T,A16500C,A20262G,T21033C,C21575T,C21846T,A22320G,G23012A,A23403G,C23664T,C25416T,C25517T,G25563T,C27925T,C28869T,G28975A	11288-11297,28274	1-55,7672-7969,29837-29904	N:P199L,N:M234I,ORF1a:T265I,ORF1a:L3201P,ORF1b:P314L,ORF1b:Q1011H,ORF3a:P42L,ORF3a:Q57H,ORF8:T11I,S:L5F,S:T95I,S:D253G,S:E484K,S:D614G,S:A701V	ORF1a:S3675-,ORF1a:G3676-,ORF1a:F3677-
PIDYTUJYFV	HP05324	yes	0		EPI_ISL_2274163	B.1.1.7	20I (Alpha, V1)	PASS	91.2818	178.916	C913T,C2110T,C3037T,C3267T,C4021T,C5388A,C5986T,T6954C,G7042T,C9979T,A10195G,C14120T,C14408T,C14676T,C15279T,T16176C,A23063T,C23271A,A23403G,C23604A,C23709T,T24506G,G24914C,C27972T,G28048T,G28075T,A28095T,A28111G,G28280C,A28281T,T28282A,G28881A,G28882A,G28883C,C28977T	11288-11297,21766-21772,21994-21997,28274	1-343,2569-2851,7672-7969,9246-9807,19276-19571,20868-21105,22325-22543,23086-23145,25053-25302,29837-29904	N:D3L,N:R203K,N:G204R,N:S235F,ORF1a:T1001I,ORF1a:A1708D,ORF1a:I2230T,ORF1a:M2259I,ORF1b:P218L,ORF1b:P314L,ORF8:Q27*,ORF8:R52I,ORF8:C61F,ORF8:K68*,ORF8:Y73C,S:N501Y,S:A570D,S:D614G,S:P681H,S:T716I,S:S982A,S:D1118H	ORF1a:S3675-,ORF1a:G3676-,ORF1a:F3677-,S:H69-,S:V70-,S:Y144-
PIDYYBGMKV	HP07759	yes	0			AY.4	21A (Delta)	PASS	95.8432	398.663	G210T,C241T,A1839C,C3037T,G4181T,C6040T,C6402T,C7124T,C7926T,C8986T,G9053T,C10029T,A11201G,A11332G,T14014G,C14408T,G15451A,C16466T,G18940A,C19220T,C21618G,T22917G,C22995A,A23403G,C23604G,G24410A,C25469T,T26767C,T27638C,C27752T,C27874T,A28461G,G28881T,G28916T,G29402T,G29742T	28248-28253,28271	1-54,19276-19570,21717-22542,28209,29837-29903	M:I82T,N:D63G,N:R203M,N:G215C,N:D377Y,ORF1a:E525A,ORF1a:A1306S,ORF1a:P2046L,ORF1a:P2287S,ORF1a:A2554V,ORF1a:V2930L,ORF1a:T3255I,ORF1a:T3646A,ORF1b:F183V,ORF1b:P314L,ORF1b:G662S,ORF1b:P1000L,ORF1b:D1825N,ORF1b:A1918V,ORF3a:S26L,ORF7a:V82A,ORF7a:T120I,ORF7b:T40I,ORF9b:T60A,S:T19R,S:L452R,S:T478K,S:D614G,S:P681R,S:D950N	ORF8:D119-,ORF8:F120-
PIDYYBGMKV	HP08293	yes	0			B.1.617.2	21A (Delta)	PASS	98.6791	400	G210T,C241T,A1839C,C3037T,G4181T,C6040T,C6402T,C7124T,C7926T,C8986T,G9053T,C10029T,A11201G,A11332G,T14014G,C14408T,G15451A,C16466T,G18940A,C19220T,C21618G,T22917G,C22995A,A23403G,C23604G,G24410A,C25469T,T26767C,T27638C,C27752T,C27874T,G28209T,A28461G,G28881T,G28916T,G29402T,A29700G,G29742T	22029-22034,28248-28253,28271	1-54,21717-21990,29837-29903	M:I82T,N:D63G,N:R203M,N:G215C,N:D377Y,ORF1a:E525A,ORF1a:A1306S,ORF1a:P2046L,ORF1a:P2287S,ORF1a:A2554V,ORF1a:V2930L,ORF1a:T3255I,ORF1a:T3646A,ORF1b:F183V,ORF1b:P314L,ORF1b:G662S,ORF1b:P1000L,ORF1b:D1825N,ORF1b:A1918V,ORF3a:S26L,ORF7a:V82A,ORF7a:T120I,ORF7b:T40I,ORF8:E106*,ORF9b:T60A,S:T19R,S:R158G,S:L452R,S:T478K,S:D614G,S:P681R,S:D950N	ORF8:D119-,ORF8:F120-,S:E156-,S:F157-
PIDYZXRSIK	HP01291	yes	0		EPI_ISL_887566	B.1.2	20G	PASS	99.5954	192.007	C241T,C1059T,G1738T,G2086T,C3037T,A8081G,G8083A,C10319T,C14408T,C14805T,C17012T,A17207T,A18424G,C21304T,A23403G,C24370T,G25563T,G25907T,C26527T,C27964T,C28472T,C28869T	0	1-55,29837-29904	M:A2V,N:P67S,N:P199L,ORF1a:T265I,ORF1a:Q607H,ORF1a:M2606V,ORF1a:L3352F,ORF1b:P314L,ORF1b:S1182L,ORF1b:Y1247F,ORF1b:N1653D,ORF1b:R2613C,ORF3a:Q57H,ORF3a:G172V,ORF8:S24L,S:D614G		15.49
PIDZBKOTPR	HP12044	yes	0		EPI_ISL_791377	B.1.409	20A	PASS	99.5954	400	C241T,C3037T,G3323T,G3527A,G5015A,A5877G,G8017T,C11008T,C14408T,A20268G,C20283T,A23403G,C25714T,G25855T,C27434T,C27998T,C28854T	0	1-55,29837-29904	N:S194L,ORF1a:V1020F,ORF1a:D1088N,ORF1a:V1584M,ORF1a:N1871S,ORF1b:P314L,ORF3a:L108F,ORF3a:D155Y,ORF7a:T14I,S:D614G		14.67
PIDZDAOFIW	HP04699	yes	0		EPI_ISL_1805799	B.1.1.7	20I (Alpha, V1)	PASS	99.5954	396.548	C241T,G284A,C913T,C2110T,G3004T,C3037T,C3267T,C5388A,C5986T,T6954C,G7042T,C12525T,C14120T,C14408T,C14676T,C14724T,C15279T,T16176C,A23063T,C23271A,A23403G,C23604A,C23709T,T24506G,G24914C,C27972T,G28048T,A28095T,A28111G,G28280C,A28281T,T28282A,G28881A,G28882A,G28883C,C28977T	11288-11297,21766-21772,21994-21997,28274	1-55,29837-29904	N:D3L,N:R203K,N:G204R,N:S235F,ORF1a:G7S,ORF1a:E913D,ORF1a:T1001I,ORF1a:A1708D,ORF1a:I2230T,ORF1a:M2259I,ORF1a:T4087I,ORF1b:P218L,ORF1b:P314L,ORF8:Q27*,ORF8:R52I,ORF8:K68*,ORF8:Y73C,S:N501Y,S:A570D,S:D614G,S:P681H,S:T716I,S:S982A,S:D1118H	ORF1a:S3675-,ORF1a:G3676-,ORF1a:F3677-,S:H69-,S:V70-,S:Y144-
PIDZDKWOFG	HP04533	yes	0		EPI_ISL_1662981	B.1.1.7	20I (Alpha, V1)	PASS	91.8771	274.933	T820C,C913T,C3037T,C3267T,C5388A,C5986T,T6954C,G12794A,C14408T,C14676T,T15096C,C15279T,T16176C,A23063T,C23271A,A23403G,C23604A,C23709T,T24506G,G24914C,G25785T,A26528G,G27877C,C27972T,G28003C,G28048T,A28095T,A28111G,G28280C,A28281T,T28282A,G28881A,G28882A,G28883C,C28977T,C29272T	11288-11297,21766-21772,21994-21997,28274	1-343,2569-2851,8636-8914,9246-9503,13364-13626,17739-17994,22325-22543,27512-27809,29666-29904	N:D3L,N:R203K,N:G204R,N:S235F,ORF1a:T1001I,ORF1a:A1708D,ORF1a:I2230T,ORF1a:G4177R,ORF1b:P314L,ORF3a:W131C,ORF7b:C41S,ORF8:Q27*,ORF8:C37S,ORF8:R52I,ORF8:K68*,ORF8:Y73C,S:N501Y,S:A570D,S:D614G,S:P681H,S:T716I,S:S982A,S:D1118H	ORF1a:S3675-,ORF1a:G3676-,ORF1a:F3677-,S:H69-,S:V70-,S:Y144-
PIDZFMBWNH	HP08102	yes	0		EPI_ISL_3373211	B.1.617.2	21A (Delta)	PASS	98.6791	400	G210T,C241T,C912A,C3037T,G4181T,C6402T,C7124T,C8986T,G9053T,C10029T,A11201G,A11332G,C14408T,G15451A,C16466T,C19220T,C21618G,T22917G,C22995A,A23403G,C23604G,G24410A,C25469T,T26767C,G26951C,T27638C,C27752T,C27874T,A28461G,G28881T,G28916T,G29402T,G29742T	686-694,22029-22034,28248-28253,28271	1-54,21717-21990,29837-29903	M:I82T,N:D63G,N:R203M,N:G215C,N:D377Y,ORF1a:S216Y,ORF1a:A1306S,ORF1a:P2046L,ORF1a:P2287S,ORF1a:V2930L,ORF1a:T3255I,ORF1a:T3646A,ORF1b:P314L,ORF1b:G662S,ORF1b:P1000L,ORF1b:A1918V,ORF3a:S26L,ORF7a:V82A,ORF7a:T120I,ORF7b:T40I,ORF9b:T60A,S:T19R,S:R158G,S:L452R,S:T478K,S:D614G,S:P681R,S:D950N	ORF1a:K141-,ORF1a:S142-,ORF1a:F143-,ORF8:D119-,ORF8:F120-,S:E156-,S:F157-
PIDZGFESBD	HP06799	yes	0		EPI_ISL_2885070	B.1	20C	PASS	99.5954	374.674	C241T,C1059T,C3037T,T7237C,C14408T,A23403G,G25563T		1-54,29837-29903	ORF1a:T265I,ORF1b:P314L,ORF3a:Q57H,S:D614G		14.73
PIDZGZJQFU	HP04527	yes	0		EPI_ISL_1662978	B.1.1.7	20I (Alpha, V1)	PASS	94.9069	323.408	C913T,C2110T,C3037T,C3267T,C4456T,C5388A,C5986T,T6954C,C14120T,C14408T,C14676T,C15279T,T16176C,C16393T,C19390T,A23063T,C23271A,A23403G,C23604A,C23709T,T24506G,G24914C,C27972T,G28048T,A28095T,A28111G,G28280C,A28281T,T28282A,G28881A,G28882A,G28883C,C28977T	11288-11297,21766-21772,21994-21997,28274	1-343,2569-2851,8636-8914,9246-9503,27512-27809,29837-29904	N:D3L,N:R203K,N:G204R,N:S235F,ORF1a:T1001I,ORF1a:A1708D,ORF1a:I2230T,ORF1b:P218L,ORF1b:P314L,ORF1b:P976S,ORF1b:P1975S,ORF8:Q27*,ORF8:R52I,ORF8:K68*,ORF8:Y73C,S:N501Y,S:A570D,S:D614G,S:P681H,S:T716I,S:S982A,S:D1118H	ORF1a:S3675-,ORF1a:G3676-,ORF1a:F3677-,S:H69-,S:V70-,S:Y144-
PIDZHPCIXH	HP05156	yes	0		EPI_ISL_1973515	B.1.1.7	20I (Alpha, V1)	PASS	98.6021	400	C241T,C913T,C2110T,G2782T,C3037T,C3267T,C4113T,C4456T,C5388A,C5986T,T6954C,C10277A,G11312A,C14120T,C14408T,C14676T,C15279T,T16176C,C16733T,C19390T,G22094T,A23063T,C23271A,A23403G,C23604A,C23709T,T24506G,C24904T,G24914C,C27600T,C27972T,G28048T,A28095T,A28111G,G28280C,A28281T,T28282A,G28881A,G28882A,G28883C,C28977T	11288-11297,21766-21772,21994-21997,28274	1-55,7672-7969,29837-29904	N:D3L,N:R203K,N:G204R,N:S235F,ORF1a:T1001I,ORF1a:A1283V,ORF1a:A1708D,ORF1a:I2230T,ORF1a:L3338I,ORF1a:V3683I,ORF1b:P218L,ORF1b:P314L,ORF1b:S1089L,ORF1b:P1975S,ORF8:Q27*,ORF8:R52I,ORF8:K68*,ORF8:Y73C,S:D178Y,S:N501Y,S:A570D,S:D614G,S:P681H,S:T716I,S:S982A,S:D1118H	ORF1a:S3675-,ORF1a:G3676-,ORF1a:F3677-,S:H69-,S:V70-,S:Y144-
PIDZIHXOSZ	HP09442	yes	0		EPI_ISL_4418731	AY.4	21A (Delta)	PASS	96.6893	400	G210T,C241T,C3037T,G4181T,C6402T,C7124T,C8986T,G9053T,C9165T,C10029T,A10323G,A11201G,A11332G,A12772G,C14408T,C15240T,G15451A,C16466T,C17012T,C19220T,C21618G,T22917G,C22995A,A23403G,C23604G,G24410A,C24896T,C25469T,T26767C,T27638C,C27752T,C27874T,A28461G,G28881T,G28916T,G29402T,G29742T	28248-28253,28271	1-54,19276-19570,21717-22290,29837-29903	M:I82T,N:D63G,N:R203M,N:G215C,N:D377Y,ORF1a:A1306S,ORF1a:P2046L,ORF1a:P2287S,ORF1a:V2930L,ORF1a:T2967I,ORF1a:T3255I,ORF1a:K3353R,ORF1a:T3646A,ORF1b:P314L,ORF1b:G662S,ORF1b:P1000L,ORF1b:S1182L,ORF1b:A1918V,ORF3a:S26L,ORF7a:V82A,ORF7a:T120I,ORF7b:T40I,ORF9b:T60A,S:T19R,S:L452R,S:T478K,S:D614G,S:P681R,S:D950N,S:P1112S	ORF8:D119-,ORF8:F120-
PIDZJIVJQI	HP03434	yes	0			B.1.1.7	20I (Alpha, V1)	PASS	98.6021	361.831	C241T,C913T,C3037T,C3267T,C4423T,C5388A,C5730T,C5986T,T6954C,C7029T,C14408T,C14676T,C15279T,T16176C,G17347T,C18486T,A23063T,C23271A,A23403G,C23604A,C23709T,T24506G,G24914C,C27972T,G28027T,G28048T,A28111G,G28280C,A28281T,T28282A,G28881A,G28882A,G28883C,C28977T	11288-11297,21766-21772,21994-21997,28254,28274	1-55,27512-27809,29837-29904	N:D3L,N:R203K,N:G204R,N:S235F,ORF1a:T1001I,ORF1a:A1708D,ORF1a:T1822I,ORF1a:I2230T,ORF1a:S2255F,ORF1b:P314L,ORF1b:V1294F,S:N501Y,S:A570D,S:D614G,S:P681H,S:T716I,S:S982A,S:D1118H	ORF1a:S3675-,ORF1a:G3676-,ORF1a:F3677-,S:H69-,S:V70-,S:Y144-	30.52
PIDZKWZNUR	HP07332	yes	0		EPI_ISL_3098597	B.1.369	20C	PASS	94.2882	107.766	C241T,C1059T,C3037T,C14408T,C16260T,C21597T,A23403G,C23638T,G25563T,G26690T,G28077T,C28320T		1-54,4996-5287,19276-19372,19477-19570,20232-20496,21610-21682,22325-22542,27512-27808,28757-29007,29837-29903	N:T16M,ORF1a:T265I,ORF1b:P314L,ORF3a:Q57H,ORF8:V62L,ORF9b:R13C,S:S12F,S:D614G		21.15
PIDZLROZWR	HP08099	yes	0	Positive	EPI_ISL_3373244	B.1.617.2	21A (Delta)	PASS	98.6791	397.677	G210T,C241T,T2734C,C3037T,G4181T,C6402T,C7124T,C8986T,G9053T,C10029T,A11201G,A11332G,C14408T,G15451A,C16466T,A17236G,C19220T,G20679T,C21618G,T22917G,C22995A,A23403G,C23604G,C24208T,G24410A,C25469T,T26767C,T27291C,T27638C,C27752T,C27874T,A28461G,G28881T,C28909T,G28916T,G29402T,G29742T	22029-22034,28248-28253,28271	1-54,21717-21990,29837-29903	M:I82T,N:D63G,N:R203M,N:G215C,N:D377Y,ORF1a:A1306S,ORF1a:P2046L,ORF1a:P2287S,ORF1a:V2930L,ORF1a:T3255I,ORF1a:T3646A,ORF1b:P314L,ORF1b:G662S,ORF1b:P1000L,ORF1b:I1257V,ORF1b:A1918V,ORF3a:S26L,ORF7a:V82A,ORF7a:T120I,ORF7b:T40I,ORF9b:T60A,S:T19R,S:R158G,S:L452R,S:T478K,S:D614G,S:P681R,S:D950N	ORF8:D119-,ORF8:F120-,S:E156-,S:F157-	16.85
PIDZQQILIH	HP05090	yes	0		EPI_ISL_2691793	B.1.637	20C	PASS	95.88	373.008	G388A,C1059T,C2878T,C3037T,G5300T,C5581T,C6031T,A9749G,T9867C,C9891T,G11804A,T12628C,C12880T,C14408T,A22025C,T22032C,T22917G,A23403G,C24138A,C24382T,G24410C,C25413T,C25517T,G25563T,C25703T,C27925T,G28044T,C28887T,G28975A	11288-11297,28274	1-343,4996-5288,9246-9503,21717-21991,29837-29904	N:T205I,N:M234I,ORF1a:T265I,ORF1a:A1679S,ORF1a:K3162E,ORF1a:L3201P,ORF1a:A3209V,ORF1a:V3847I,ORF1b:P314L,ORF3a:P42L,ORF3a:Q57H,ORF3a:P104L,ORF8:T11I,ORF8:A51S,S:S155R,S:F157S,S:L452R,S:D614G,S:T859N,S:D950H	ORF1a:S3675-,ORF1a:G3676-,ORF1a:F3677-
PIDZUBYWJP	HP04403	yes	0		EPI_ISL_1662903	B.1.1.7	20I (Alpha, V1)	PASS	99.5954	400	C241T,C913T,A1305G,C2110T,C3037T,C3267T,C4021T,C5388A,C5986T,T6954C,G7042T,C9979T,A10195G,C14120T,C14408T,C14676T,C15279T,T16176C,A23063T,C23271A,A23403G,C23604A,C23709T,T24506G,G24914C,C27972T,G28048T,G28075T,A28095T,A28111G,G28280C,A28281T,T28282A,G28881A,G28882A,G28883C,C28977T	11288-11297,21766-21772,21994-21997,28274	1-55,29837-29904	N:D3L,N:R203K,N:G204R,N:S235F,ORF1a:E347G,ORF1a:T1001I,ORF1a:A1708D,ORF1a:I2230T,ORF1a:M2259I,ORF1b:P218L,ORF1b:P314L,ORF8:Q27*,ORF8:R52I,ORF8:C61F,ORF8:K68*,ORF8:Y73C,S:N501Y,S:A570D,S:D614G,S:P681H,S:T716I,S:S982A,S:D1118H	ORF1a:S3675-,ORF1a:G3676-,ORF1a:F3677-,S:H69-,S:V70-,S:Y144-
PIDZUNYXDP	HP05334	yes	0		EPI_ISL_2274167	B.1.1.7	20I (Alpha, V1)	PASS	97.6357	278.592	C913T,C2110T,C3037T,C3267T,C4540T,C5388A,C5986T,T6954C,T7984C,C10138T,C14120T,C14408T,C14676T,C15279T,T16176C,C19390T,A23063T,C23271A,A23403G,C23604A,C23709T,T24506G,G24914C,C27972T,G28048T,A28095T,A28111G,G28280C,A28281T,T28282A,G28881A,G28882A,G28883C,C28977T	11288-11297,21766-21772,21994-21997,28274	1-343,7672-7969,9246,29837-29904	N:D3L,N:R203K,N:G204R,N:S235F,ORF1a:T1001I,ORF1a:A1708D,ORF1a:I2230T,ORF1b:P218L,ORF1b:P314L,ORF1b:P1975S,ORF8:Q27*,ORF8:R52I,ORF8:K68*,ORF8:Y73C,S:N501Y,S:A570D,S:D614G,S:P681H,S:T716I,S:S982A,S:D1118H	ORF1a:S3675-,ORF1a:G3676-,ORF1a:F3677-,S:H69-,S:V70-,S:Y144-
PIDZWRHLLP	HP04070	yes	0		EPI_ISL_1547952	Q.3	20I (Alpha, V1)	PASS	99.5954	400	C241T,C913T,C3037T,C3267T,G5023A,C5388A,C5986T,C6568T,T6954C,A9529G,G10396T,C14408T,C14676T,C15279T,T16176C,A17615G,G20962A,G22094C,C22388T,A23063T,C23271A,A23403G,C23604A,C23709T,T24506G,G24914C,G26730C,C27972T,G28048T,A28111G,G28280C,A28281T,T28282A,G28881A,G28882A,G28883C,C28977T	11288-11297,21766-21772,21994-21997,28274	1-55,29837-29904	M:V70L,N:D3L,N:R203K,N:G204R,N:S235F,ORF1a:T1001I,ORF1a:M1586I,ORF1a:A1708D,ORF1a:I2230T,ORF1b:P314L,ORF1b:K1383R,ORF1b:D2499N,ORF8:Q27*,ORF8:R52I,ORF8:Y73C,S:D178H,S:N501Y,S:A570D,S:D614G,S:P681H,S:T716I,S:S982A,S:D1118H	ORF1a:S3675-,ORF1a:G3676-,ORF1a:F3677-,S:H69-,S:V70-,S:Y144-	18.78
PIDZZAKPHH	HP04730	yes	0		EPI_ISL_1805817	B.1.1.7	20I (Alpha, V1)	PASS	99.5954	400	C241T,C913T,C2110T,C3037T,C3267T,C4021T,C4927T,C5388A,C5986T,T6954C,G7042T,C9979T,A10195G,C14120T,C14408T,C14676T,C15279T,T16176C,A23063T,C23271A,A23403G,C23604A,C23709T,T24506G,G24914C,C27972T,G28048T,G28075T,A28095T,A28111G,G28280C,A28281T,T28282A,G28881A,G28882A,G28883C,C28977T	11288-11297,21766-21772,21994-21997,28274	1-55,29837-29904	N:D3L,N:R203K,N:G204R,N:S235F,ORF1a:T1001I,ORF1a:A1708D,ORF1a:I2230T,ORF1a:M2259I,ORF1b:P218L,ORF1b:P314L,ORF8:Q27*,ORF8:R52I,ORF8:C61F,ORF8:K68*,ORF8:Y73C,S:N501Y,S:A570D,S:D614G,S:P681H,S:T716I,S:S982A,S:D1118H	ORF1a:S3675-,ORF1a:G3676-,ORF1a:F3677-,S:H69-,S:V70-,S:Y144-
PIDZZJQWTL	HP03151	yes	0		EPI_ISL_1238978	B.1.2	20G	PASS	99.5954	400	C241T,A259C,T400C,C1059T,C3037T,G4444T,C10319T,G11417T,C14408T,G17478A,A18424G,G19021A,C19560T,C21304T,C21614T,A23403G,G23900C,G25563T,G25907T,A26253G,C27942T,C27964T,C28472T,C28869T	0	1-55,29837-29904	N:P67S,N:P199L,ORF1a:T265I,ORF1a:L3352F,ORF1a:V3718F,ORF1b:P314L,ORF1b:N1653D,ORF1b:V1852I,ORF1b:R2613C,ORF3a:Q57H,ORF3a:G172V,ORF8:H17Y,ORF8:S24L,S:L18F,S:D614G,S:E780Q
PIDZZKITTU	HP03682	yes	0		EPI_ISL_1402925	B.1.1.7	20I (Alpha, V1)	PASS	97.619	400	C241T,C913T,C2110T,G2782T,C3037T,C3267T,C4456T,C5388A,C5986T,T6954C,C12970T,C14120T,C14408T,C14676T,C15279T,T16176C,C16393T,C19390T,A23063T,C23271A,A23403G,C23604A,C23709T,T24506G,G24914C,G28881A,G28882A,G28883C,C28977T	11288-11297,21766-21772,21994-21997	1-55,27826-28417,29837-29904	N:R203K,N:G204R,N:S235F,ORF1a:T1001I,ORF1a:A1708D,ORF1a:I2230T,ORF1b:P218L,ORF1b:P314L,ORF1b:P976S,ORF1b:P1975S,S:N501Y,S:A570D,S:D614G,S:P681H,S:T716I,S:S982A,S:D1118H	ORF1a:S3675-,ORF1a:G3676-,ORF1a:F3677-,S:H69-,S:V70-,S:Y144-
PIDZZTGKNG	HP01319	yes	0		EPI_ISL_887542	B.1.2	20G	PASS	99.5954	400	C241T,C1059T,C2113T,C3037T,T6025C,T9065C,C10319T,C11812T,A12410G,C14408T,A18424G,G19872T,C21304T,A23403G,C23758T,G25563T,G25907T,C27964T,G28300T,C28472T,C28606T,C28869T,C29253T,A29700G	0	1-55,29837-29904	N:Q9H,N:P67S,N:P199L,N:S327L,ORF1a:T265I,ORF1a:Y2934H,ORF1a:L3352F,ORF1a:I4049V,ORF1b:P314L,ORF1b:N1653D,ORF1b:R2613C,ORF3a:Q57H,ORF3a:G172V,ORF8:S24L,ORF9b:S6I,S:D614G		25.7
PIDOLQVETP	HP13999	yes	0			B.1.313	20C	PASS (il)	99.7		C241T,C1059T,C1758T,C3037T,C5183T,C12534T,C14408T,C21627T,A22320G,A23403G,G25563T		1-22,29839-29903	ORF1a:T265I,ORF1a:A498V,ORF1a:P1640S,ORF1a:T4090I,ORF1b:P314L,ORF3a:Q57H,S:T22I,S:D253G,S:D614G		17.75
PIDBSXPOJO	HP04534	yes	1		EPI_ISL_1662982	B.1.1.7	20I (Alpha, V1)	PASS	99.5954	400	C241T,C913T,C2110T,G2782T,C3037T,C3267T,C4456T,C5388A,C5986T,T6954C,C9565T,C10279A,C14120T,C14408T,C14676T,C15279T,T16176C,C16393T,C19390T,A23063T,C23271A,A23403G,C23604A,C23709T,T24506G,G24914C,C27972T,G28048T,A28095T,A28111G,G28280C,A28281T,T28282A,G28881A,G28882A,G28883C,C28977T	11288-11297,21766-21772,21994-21997,28274	1-55,29837-29904	N:D3L,N:R203K,N:G204R,N:S235F,ORF1a:T1001I,ORF1a:A1708D,ORF1a:I2230T,ORF1b:P218L,ORF1b:P314L,ORF1b:P976S,ORF1b:P1975S,ORF8:Q27*,ORF8:R52I,ORF8:K68*,ORF8:Y73C,S:N501Y,S:A570D,S:D614G,S:P681H,S:T716I,S:S982A,S:D1118H	ORF1a:S3675-,ORF1a:G3676-,ORF1a:F3677-,S:H69-,S:V70-,S:Y144-
PIDBUZLZCZ	HP09368	yes	1		EPI_ISL_4418446	AY.20	21A (Delta)	PASS	95.7563	400	G210T,C241T,C2902T,C3037T,C3622T,G4181T,C6402T,C7124T,C8986T,G9053T,C10029T,A11201G,A11332G,C14408T,G15451A,T15628C,C16466T,G18079T,C19220T,C20402T,A20532G,C21077T,T21439G,C21618G,T22917G,C22995A,A23403G,C23604G,G24410A,G24872T,G25266T,C25469T,T26767C,T27638C,C27752T,C28147T,A28461G,G28881T,G28916T,G29402T,C29738T,G29742T	28248-28253,28271	1-54,19276-19570,21717-22290,27826-28104,29837-29903	M:I82T,N:D63G,N:R203M,N:G215C,N:D377Y,ORF1a:A1306S,ORF1a:P2046L,ORF1a:P2287S,ORF1a:V2930L,ORF1a:T3255I,ORF1a:T3646A,ORF1b:P314L,ORF1b:G662S,ORF1b:C721R,ORF1b:P1000L,ORF1b:V1538L,ORF1b:A1918V,ORF1b:S2312L,ORF1b:T2537I,ORF1b:S2658A,ORF3a:S26L,ORF7a:V82A,ORF7a:T120I,ORF8:P85L,ORF9b:T60A,S:T19R,S:L452R,S:T478K,S:D614G,S:P681R,S:D950N,S:V1104L,S:C1235F	ORF8:D119-,ORF8:F120-
PIDCTOQSLJ	HP04732	yes	1		EPI_ISL_1805818	B.1.1.7	20I (Alpha, V1)	PASS	99.5954	400	C241T,C913T,A929G,C2110T,C3037T,C3267T,C5388A,C5986T,T6954C,T7984C,C14120T,C14408T,C14676T,C15279T,T16176C,C19390T,A23063T,C23271A,A23403G,C23604A,C23709T,T24506G,G24914C,C27972T,G28048T,A28095T,A28111G,G28280C,A28281T,T28282A,G28881A,G28882A,G28883C,C28977T	11288-11297,21766-21772,21994-21997,28274	1-55,29837-29904	N:D3L,N:R203K,N:G204R,N:S235F,ORF1a:I222V,ORF1a:T1001I,ORF1a:A1708D,ORF1a:I2230T,ORF1b:P218L,ORF1b:P314L,ORF1b:P1975S,ORF8:Q27*,ORF8:R52I,ORF8:K68*,ORF8:Y73C,S:N501Y,S:A570D,S:D614G,S:P681H,S:T716I,S:S982A,S:D1118H	ORF1a:S3675-,ORF1a:G3676-,ORF1a:F3677-,S:H69-,S:V70-,S:Y144-
PIDDNPHART	HP03071	yes	1		EPI_ISL_1238930	B.1.243	20A	PASS	96.0472	305.677	C241T,T1578C,C3037T,G6618A,C9994T,C10741T,C14408T,C15194T,A20268G,C21327T,C21691T,A23403G,C23604A,T24076C,C25844T,C27923T,C28854T,G29266A,A29282G,T29710C	0	1-55,7672-7969,10438-10689,19276-19571,22325-22543,29837-29904	N:S194L,N:I337V,ORF1a:V438A,ORF1a:G2118D,ORF1b:P314L,ORF1b:A576V,ORF3a:T151I,S:D614G,S:P681H		22.92
PIDEBOUMDZ	HP04532	yes	1		EPI_ISL_1662980	B.1.1.7	20I (Alpha, V1)	PASS	99.5954	400	C241T,C335T,C913T,C2110T,C3037T,C3267T,G3849T,A4209C,C5388A,C5986T,T6954C,C8991T,C9246T,C14120T,C14408T,C14676T,C15279T,T16176C,C19390T,A23063T,C23271A,A23403G,C23604A,C23709T,T24506G,G24914C,C26191T,C27972T,G28048T,A28095T,A28111G,G28280C,A28281T,T28282A,G28881A,G28882A,G28883C,C28977T,C29284T,T29476C	11288-11297,21766-21772,21994-21997,28274	1-55,29837-29904	N:D3L,N:R203K,N:G204R,N:S235F,ORF1a:R24C,ORF1a:T1001I,ORF1a:S1195I,ORF1a:K1315T,ORF1a:A1708D,ORF1a:I2230T,ORF1a:A2909V,ORF1a:A2994V,ORF1b:P218L,ORF1b:P314L,ORF1b:P1975S,ORF3a:P267S,ORF8:Q27*,ORF8:R52I,ORF8:K68*,ORF8:Y73C,S:N501Y,S:A570D,S:D614G,S:P681H,S:T716I,S:S982A,S:D1118H	ORF1a:S3675-,ORF1a:G3676-,ORF1a:F3677-,S:H69-,S:V70-,S:Y144-
PIDFWUHUVM	HP12098	yes	1		EPI_ISL_791416	B.1.2	20G	PASS	99.5954		C241T,C1059T,C2113T,C3037T,T6025C,C10319T,C14408T,A15002G,A18424G,G19872T,C21304T,A23403G,C23758T,G25563T,G25907T,C27964T,C28472T,C28606T,C28869T,A29700G	0	1-55,29837-29904	N:P67S,N:P199L,ORF1a:T265I,ORF1a:L3352F,ORF1b:P314L,ORF1b:Y512C,ORF1b:N1653D,ORF1b:R2613C,ORF3a:Q57H,ORF3a:G172V,ORF8:S24L,S:D614G		15.78
PIDHTOXEHR	HP08869	yes	1		EPI_ISL_4418742	AY.25	21A (Delta)	PASS	98.6791	400	G210T,C241T,C3037T,A3948G,G4181T,C6402T,C7124T,C8986T,G9053T,C10029T,A11201G,A11332G,G11562T,C14408T,G15451A,C16466T,C19220T,C21618G,T22334G,T22917G,C22995A,A23403G,C23604G,G24410A,C25469T,G26107C,T26767C,C27092T,A27507C,T27638C,C27752T,C27874T,A28461G,G28881T,G28916T,G29402T,G29742T	22029-22034,28248-28253,28271	1-54,21717-21990,29837-29903	M:I82T,N:D63G,N:R203M,N:G215C,N:D377Y,ORF1a:D1228G,ORF1a:A1306S,ORF1a:P2046L,ORF1a:P2287S,ORF1a:V2930L,ORF1a:T3255I,ORF1a:T3646A,ORF1a:C3766F,ORF1b:P314L,ORF1b:G662S,ORF1b:P1000L,ORF1b:A1918V,ORF3a:S26L,ORF3a:E239Q,ORF7a:V82A,ORF7a:T120I,ORF7b:T40I,ORF9b:T60A,S:T19R,S:R158G,S:W258G,S:L452R,S:T478K,S:D614G,S:P681R,S:D950N	ORF8:D119-,ORF8:F120-,S:E156-,S:F157-
PIDIKURGLD	HP03518	yes	1			B.1.1.519	20B	PASS	92.8669	271.161	C936T,G1738T,A1819G,T2489C,C3037T,C3140T,C5812T,T9898C,C10029T,C10954T,A11117G,C12789T,C13665T,C14408T,T19839C,A19974G,C21306T,A23403G,C23604A,A23756G,A27426G,T28130C,G28881A,G28882A,G28883C,C29197T,G29227T,G29321T	27902	1-343,7672-7969,8636-8643,9246-9807,19276-19571,22878-23145,27512-27809,29837-29904	N:R203K,N:G204R,N:V350F,ORF1a:T224I,ORF1a:P959S,ORF1a:T3255I,ORF1a:I3618V,ORF1a:T4175I,ORF1b:P314L,S:D614G,S:P681H,S:T732A
PIDNYFBKOQ	HP03788	yes	1		EPI_ISL_2691764	B.1.526	21F (Iota)	PASS	99.5954	400	C241T,C1059T,T2981C,C3037T,T9867C,C14408T,C14599T,A16500C,A20262G,C21575T,C21846T,A22320G,G23012A,A23403G,C23664T,C25517T,G25563T,C27925T,C28869T,G28975A	11288-11297,28274	1-55,29837-29904	N:P199L,N:M234I,ORF1a:T265I,ORF1a:Y906H,ORF1a:L3201P,ORF1b:P314L,ORF1b:Q1011H,ORF3a:P42L,ORF3a:Q57H,ORF8:T11I,S:L5F,S:T95I,S:D253G,S:E484K,S:D614G,S:A701V	ORF1a:S3675-,ORF1a:G3676-,ORF1a:F3677-	14.16
PIDNYFBKOQ	HP03787	yes	1		EPI_ISL_1468597	B.1.526	21F (Iota)	PASS	99.5954	400	C241T,C1059T,T2981C,C3037T,T9867C,C14408T,C14599T,A16500C,A20262G,C21575T,C21846T,A22320G,G23012A,A23403G,C23664T,C25517T,G25563T,C27925T,C28869T,G28975A	11288-11297,28274	1-55,29837-29904	N:P199L,N:M234I,ORF1a:T265I,ORF1a:Y906H,ORF1a:L3201P,ORF1b:P314L,ORF1b:Q1011H,ORF3a:P42L,ORF3a:Q57H,ORF8:T11I,S:L5F,S:T95I,S:D253G,S:E484K,S:D614G,S:A701V	ORF1a:S3675-,ORF1a:G3676-,ORF1a:F3677-	14.81
PIDQBTTEDD	HP09564	yes	1			AY.24	21A (Delta)	PASS	94.9737	301.132	G210T,C241T,C3037T,C3330T,G4181T,C6402T,C7124T,C8986T,G9053T,C10029T,A11201G,A11332G,C14408T,G15451A,C16466T,A17236G,A18360G,C19220T,C21618G,T22917G,C22995A,A23403G,C23604G,C24208T,G24410A,C25469T,C25702T,T26767C,T27638C,C27752T,C27874T,A28461G,G28881T,G28895T,G28916T,G29402T,G29742T	28248-28253,28271	1-54,6847-7058,7672-7968,19276-19570,21717-22290,27578-27581,29837-29903	M:I82T,N:D63G,N:R203M,N:A208S,N:G215C,N:D377Y,ORF1a:T1022I,ORF1a:A1306S,ORF1a:P2046L,ORF1a:P2287S,ORF1a:V2930L,ORF1a:T3255I,ORF1a:T3646A,ORF1b:P314L,ORF1b:G662S,ORF1b:P1000L,ORF1b:I1257V,ORF1b:A1918V,ORF3a:S26L,ORF3a:P104S,ORF7a:V82A,ORF7a:T120I,ORF7b:T40I,ORF9b:T60A,S:T19R,S:L452R,S:T478K,S:D614G,S:P681R,S:D950N	ORF8:D119-,ORF8:F120-
PIDTAELVKT	HP01250	yes	1		EPI_ISL_861074	B.1.1.420	20B	PASS	97.6558	357.252	C241T,T847C,T851A,C3037T,G3994T,C4586T,C5178T,C5548T,A11451G,C13694T,C14408T,C16767T,T18132C,C18395T,C21614T,T22882G,A23403G,G23593T,A24373G,G25839T,C28310T,T28862A,G28881A,G28882A,G28883C	0	1-55,7672-7969,16805-17088,29837-29904	N:P13S,N:S197T,N:R203K,N:G204R,ORF1a:Y196N,ORF1a:T1638I,ORF1a:Q3729R,ORF1b:T76I,ORF1b:P314L,ORF1b:A1643V,ORF3a:W149C,S:L18F,S:N440K,S:D614G,S:Q677H		24.96
PIDVGQBAOX	HP04101	yes	1		EPI_ISL_1547972	B.1.637	20C	PASS	99.5954	400	C241T,C1059T,C2878T,C3037T,G5300T,C5581T,C6031T,A9749G,T9867C,C9891T,G11804A,T12628C,A13428G,C14408T,C16887T,A21801G,A22025C,T22032C,T22917G,A23403G,C24138A,G24410C,C25413T,C25517T,G25563T,C25703T,C26192T,G26526T,C27925T,G28044T,C28887T,G28975A	11288-11297,21994-21997,28274	1-55,29837-29904	M:A2S,N:T205I,N:M234I,ORF1a:T265I,ORF1a:A1679S,ORF1a:K3162E,ORF1a:L3201P,ORF1a:A3209V,ORF1a:V3847I,ORF1a:E4388G,ORF1b:P314L,ORF3a:P42L,ORF3a:Q57H,ORF3a:P104L,ORF3a:P267L,ORF8:T11I,ORF8:A51S,S:D80G,S:S155R,S:F157S,S:L452R,S:D614G,S:T859N,S:D950H	ORF1a:S3675-,ORF1a:G3676-,ORF1a:F3677-,S:Y144-	13.68
PIDWDIOPSH	HP04957	yes	1		EPI_ISL_2691781	B.1.1.7	20I (Alpha, V1)	PASS	99.5954	397.382	C241T,C913T,C1213T,C2110T,G2782T,C3037T,C3267T,C4456T,C5388A,C5986T,T6954C,C12084T,C14120T,C14408T,C14676T,C15279T,T16176C,C19390T,A23063T,C23271A,A23403G,C23604A,C23709T,T24506G,G24914C,C27972T,G28048T,A28095T,A28111G,G28280C,A28281T,T28282A,G28881A,G28882A,G28883C,C28977T	11288-11297,21766-21772,21994-21997,28274	1-55,29837-29904	N:D3L,N:R203K,N:G204R,N:S235F,ORF1a:T1001I,ORF1a:A1708D,ORF1a:I2230T,ORF1a:T3940I,ORF1b:P218L,ORF1b:P314L,ORF1b:P1975S,ORF8:Q27*,ORF8:R52I,ORF8:K68*,ORF8:Y73C,S:N501Y,S:A570D,S:D614G,S:P681H,S:T716I,S:S982A,S:D1118H	ORF1a:S3675-,ORF1a:G3676-,ORF1a:F3677-,S:H69-,S:V70-,S:Y144-	24.98
PIDXVWWXDU	HP04817	yes	1		EPI_ISL_2691786	B.1.526	21F (Iota)	PASS	98.6021	400	C241T,G932T,C1059T,T2981C,C3037T,T9485C,T9867C,C14408T,C14599T,A16500C,A20262G,C21575T,C21846T,A22320G,G23012A,A23403G,C23664T,C25517T,G25563T,C27925T,C28869T,G28975A	11288-11297,28274	1-55,7672-7969,29837-29904	N:P199L,N:M234I,ORF1a:D223Y,ORF1a:T265I,ORF1a:Y906H,ORF1a:Y3074H,ORF1a:L3201P,ORF1b:P314L,ORF1b:Q1011H,ORF3a:P42L,ORF3a:Q57H,ORF8:T11I,S:L5F,S:T95I,S:D253G,S:E484K,S:D614G,S:A701V	ORF1a:S3675-,ORF1a:G3676-,ORF1a:F3677-
PIDYREGQKE	HP05553	yes	1		EPI_ISL_2103318	B.1.526	21F (Iota)	PASS	99.5954	400	A143G,C241T,C1059T,C3037T,T9867C,C14408T,C15720T,A16500C,A20262G,T21033C,C21575T,C21846T,A22320G,G23012A,A23403G,C23664T,C25416T,C25517T,G25563T,C27925T,C28869T,G28975A	11288-11297,28274	1-55,29837-29904	N:P199L,N:M234I,ORF1a:T265I,ORF1a:L3201P,ORF1b:P314L,ORF1b:Q1011H,ORF3a:P42L,ORF3a:Q57H,ORF8:T11I,S:L5F,S:T95I,S:D253G,S:E484K,S:D614G,S:A701V	ORF1a:S3675-,ORF1a:G3676-,ORF1a:F3677-
PIDCJGYQKS	HP08044	yes	2	Positive	EPI_ISL_3373235	B.1.617.2	21A (Delta)	PASS	98.6757	400	G210T,C241T,C1218T,C3037T,G4181T,C6402T,T6478C,C7124T,C7948T,C8986T,G9053T,T9505C,C10029T,A11201G,A11332G,C14408T,G15451A,C16466T,G17259C,C19220T,G21372T,C21618G,C22482T,T22917G,C22995A,A23403G,C23604G,G24410A,C25469T,G26660T,T26767C,G27604A,T27638C,C27752T,C27874T,A28461G,G28881T,G28916T,G29254A,G29402T,G29742T	22029-22034,28248-28253,28271	1-54,4234,21717-21990,29837-29903	M:L46F,M:I82T,N:D63G,N:R203M,N:G215C,N:D377Y,ORF1a:S318L,ORF1a:A1306S,ORF1a:P2046L,ORF1a:P2287S,ORF1a:V2930L,ORF1a:T3255I,ORF1a:T3646A,ORF1b:P314L,ORF1b:G662S,ORF1b:P1000L,ORF1b:E1264D,ORF1b:A1918V,ORF1b:Q2635H,ORF3a:S26L,ORF7a:V71I,ORF7a:V82A,ORF7a:T120I,ORF7b:T40I,ORF9b:T60A,S:T19R,S:R158G,S:T307I,S:L452R,S:T478K,S:D614G,S:P681R,S:D950N	ORF8:D119-,ORF8:F120-,S:E156-,S:F157-
PIDCTOQSLJ	HP04971	yes	2		EPI_ISL_2691784	B.1.1.7	20I (Alpha, V1)	PASS	97.0438	363.208	C913T,A929G,C2110T,C3037T,C3267T,C5388A,C5986T,T6954C,T7984C,C14120T,C14408T,C14676T,C15279T,T16176C,C19390T,A23063T,C23271A,A23403G,C23604A,C23709T,T24506G,G24914C,C27972T,G28048T,A28095T,A28111G,G28280C,A28281T,T28282A,G28881A,G28882A,G28883C,C28977T	11288-11297,21766-21772,21994-21997,28274	1-343,9246-9503,22325-22543,29837-29904	N:D3L,N:R203K,N:G204R,N:S235F,ORF1a:I222V,ORF1a:T1001I,ORF1a:A1708D,ORF1a:I2230T,ORF1b:P218L,ORF1b:P314L,ORF1b:P1975S,ORF8:Q27*,ORF8:R52I,ORF8:K68*,ORF8:Y73C,S:N501Y,S:A570D,S:D614G,S:P681H,S:T716I,S:S982A,S:D1118H	ORF1a:S3675-,ORF1a:G3676-,ORF1a:F3677-,S:H69-,S:V70-,S:Y144-	25.64
[truncated: 133 more rows]
