# Supplementary material for: Large Scale SARS-CoV-2 Molecular Testing and Genomic Surveillance Reveal Prolonged Infections, Protracted RNA shedding, and Viral Reinfections
Source: Front Cell Infect Microbiol. 2022 Apr 11;12:809407. doi: 10.3389/fcimb.2022.809407 (PMC9035932; doi:10.3389/fcimb.2022.809407)
Supplement: Supplementary file 3 [file Table_3.xlsx]

## Sheet: Sheet1
PID	PID	Days from the first positive	HPID	Cell culture	Ct	% Coverage	Depth	Lineage	Clade	Nucleotide substitutions
PIDAXWWNIH	1	0
		372	HP08786		18.7	98.6791	400	B.1.617.2	21A (Delta)	G210T,C241T,C1191T,C1267T,C3037T,C5184T,C5822T,C6027A,G9203A,T9678C,A10691G,C11005A,C14408T,C16915T,A17496G,A20396G,C21618G,T22917G,C22995A,A23403G,C23604G,G24410A,C25469T,T26767C,C27128T,T27638C,C27752T,C28253T,A28461G,G28881T,G29402T,G29742T
PIDBOLSCNZ	2	0
		90	HP04623		22.64	96.7863	271.743	B.1.637	20C	C241T,C1059T,C2878T,C3037T,G5300T,C5581T,C6031T,T7171A,A9749G,T9867C,C9891T,G11804A,T12628C,C14408T,A22025C,T22032C,T22917G,A23403G,C24138A,G24410C,C25413T,C25517T,G25563T,C25603T,C25703T,C27925T,G28044T,C28887T,G28975A,C29668T
PIDCBUKXNN	3	0	HP13038	Positive	20.22	99.5954	400	B.1	20A	C241T,C3037T,C14408T,G17561A,A23403G
		50			25.13
		50	HP10152			87.2488	165	B.1	20A	C241T,C3037T,C14408T,G17561A,A23403G
		54	HP13039	Negative	30.61	89.7602	102.336	B.1	20A	C3037T,C5945G,C6092T,T7582C,C14408T,C23154T,A23403G,C26839T,G27204T,C27213T,G28812T
PIDCLFMKUI	4	0	HP13053	Positive	21.41	99.5954	400	B.1.494	20C	C241T,C1059T,C3037T,C11916T,C13252T,C14408T,A23403G,G25563T
		36			29.45
		37
		64	HP13054	Negative		76.2532	40.8549	B.1.446	20C	C1059T,C3037T,C14408T,A23403G,G25563T
		124			31.53
PIDCNORHLY	5	0	HP02002		18.2	99.5954	398	B.1.498	20C	C241T,C1059T,C3037T,C3768T,C11916T,C14408T,A16839G,C18998T,A23403G,G25563T,G29540A
		220	HP02003			3.40768	2	None	Attempted	A24874G
PIDCUHDKLY	6	0	HP13088	Negative	27.24	99.592	400	B.1	20C	C241T,C1059T,C3037T,C8447A,C14408T,A20755C,A23403G,C24382T,G25563T
		63	HP13089	Negative	30.72	26.9973	53.9576	None	20G	C913T,A6836T,C14408T,C19801T,C21767T,A23403G,C24822T,C24876T,C25433T,G25563T,C28472T
PIDDEWGDNP	7	0	HP13055	Negative	28.01	99.5954	400	B.1	20C	C241T,C1059T,C3037T,C13536T,C14408T,A23403G,G25563T,G27621A
		60	HP13056	Negative	31.98	69.8659	52.9469	B.1	20A	C14408T,G14615T,C14688T,G23288T,A23403G,G25563T
PIDDKWPWUP	8	0	HP13042	Positive	30.45	99.5954	400	B.1.332	20C	C241T,C1059T,C1917T,C3037T,C14408T,G20005A,A23403G,G25563T
		52	HP13133		31.14	27.3217	55.4978	None	20A	G701T,C17550T,G25563T,T28755C,C28758T,C29057T
PIDFEOASBK	9	0	HP06786		16.4	98.6088	158.139	B.1	20A	C241T,T1592C,C2416T,C3037T,C14408T,A23403G,G25563T
		58	HP13132			0	8.44499	None	Attempted
PIDFTUQFAV	10	0			24.19
		27			23.65
		33	HP13078	Positive	23.83	0	3	None	Attempted
		38	HP13068	Negative	23.93	97.2511	349	A.3	19B	T490A,C3177T,C6040T,C8782T,G12478A,T17531C,T18736C,C24034T,T26729C,G28077C,T28144C,C28896G
		53		Positive	20.69
		81	HP13137	Negative		95.4954	378.488	A.3	19B	T7655A,G9249T,T9504C,G12478A,T18736C,G22132T,C24034T,C24579T,T28144C,C28896G,A29700G
PIDHCPHTBW	11	0	HP13040	Negative	25.43	99.5954	400	B.1.369	20C	C241T,C1059T,C3037T,C5622T,C8090T,C14408T,C16260T,A23403G,G25088T,G25563T,C28821A,C29708T
		38			31.51
		53	HP13041	Negative	31.21	90.195	227.394	B.1.369	20C	C1059T,C3037T,C8090T,C10628T,C13665T,C14408T,A23403G,C24588T,T24650C,G25088T,G25563T,C28821A,C29085T,C29203T
PIDHNGFDXK	12	0
		6	HP13142	Positive	16.99	99.5954	400	B.1	20C	C241T,C1059T,C3037T,C14408T,A23403G,G25563T,C25571T,C26151T,C26571T
		42	HP13143	Positive	13.93	2.69204	9.14765	None	Attempted
		46
		60	HP13074	Positive	17.71	98.7326	400	B.1	20C	C241T,C1059T,C3037T,C14408T,A23403G,G25563T,C25571T,C26151T,C26571T
		73	HP13075	Negative	19.28	98.7526	400	B.1	20C	C241T,C1059T,C3037T,C5178T,C12534T,C14408T,A23403G,C24797T,G25563T,C25571T,C26151T,C26571T,C29250T
		84			22.47
PIDLGWBJAR	13	0	HP05124			99.5954	400	B.1.2	20G	C241T,G242T,C475T,C1059T,G2407T,G2782T,C3037T,G3259T,C5730T,C5869T,G8083A,C10319T,A10874G,C12846T,C14408T,C14805T,C16887T,C17436T,A18424G,C21304T,A23403G,G25494A,G25563T,G25907T,C27964T,C28253T,G28376T,C28472T,C28849T,C28869T
		11	HP04658		17.73	98.6021	385.091	B.1.2	20G	C241T,G242T,C475T,C1059T,G2407T,G2782T,C3037T,G3259T,C5730T,C5869T,G8083A,C10319T,A10874G,C12846T,C14408T,C14805T,C16887T,C17436T,A18424G,C21304T,A23403G,G25494A,G25563T,G25907T,C27964T,C28253T,G28376T,C28472T,C28849T,C28869T
		144	HP08875			86.095	172.397	AY.7.1	21A (Delta)	G210T,C241T,C3037T,G3308A,A3456G,C3777A,G4181T,C6402T,C7124T,C8986T,G9053T,C10029T,A11201G,A11332G,C14408T,C15216T,C15240T,G15451A,C16466T,G17122T,C19220T,C21618G,A23403G,C23604G,G24410A,C25469T,T26767C,C27874T,A27985T,T28007C,C28432T,A28461G,G28881T,G28916T,G29402T
PIDLPJZZLH	14	0	HP03760			99.5954	400	B.1.1.7	20I (Alpha, V1)	C241T,C913T,C2110T,G2782T,C3037T,C3267T,C4456T,C5388A,C5986T,C6525T,T6954C,C14120T,C14408T,C14676T,C15279T,T16176C,C16393T,C19390T,A23063T,C23271A,A23403G,C23604A,C23709T,T24506G,G24914C,C27972T,G28048T,A28095T,A28111G,G28280C,A28281T,T28282A,G28881A,G28882A,G28883C,C28977T
		132	HP08124				0.138448	None	Attempted
PIDLVBEHYS	15	0	HP12091	Positive	18.62	0	400	B.1.1.434	20B	C241T,C936T,C1174T,A2342G,C3037T,G3259T,C7086T,C11591T,C13862T,C14408T,C16887T,G17122T,C18348T,A23403G,A26069G,C26936T,G28881A,G28882A,G28883C
		20
		26	HP12092	Positive	24.1	0	378.28	B.1.1.434	20B	C241T,C936T,C1174T,A2342G,C3037T,G3259T,C7086T,C11591T,C13862T,C14408T,C16887T,G17122T,C18348T,A23403G,A26069G,C26936T,G28881A,G28882A,G28883C
		33	HP12093	Negative			235.882	B.1.1.434	20B	C241T,C936T,C1174T,A2342G,C3037T,G3259T,C7086T,C11591T,C13862T,C14408T,C16887T,G17122T,C18348T,A23403G,A26069G,C26936T,G28881A,G28882A,G28883C
		38	HP12094	Negative			400	B.1.1.434	20B	C241T,C936T,C1174T,A2342G,C3037T,G3259T,C7086T,C11591T,C13862T,C14408T,C16887T,G17122T,C18348T,A23403G,A26069G,C26936T,G28881A,G28882A,G28883C
		103	HP02090		19.27	99.5653	400	B.1.1.434	20B	C241T,C936T,C1174T,A2342G,A2406G,C3037T,G3259T,C7086T,C11591T,C13862T,C14408T,C16887T,G17122T,C18348T,A23403G,A26069G,C26936T,G28881A,G28882A,G28883C
		117	HP02480			98.5854	142	B.1.1.434	20B	C241T,C936T,C1174T,A2342G,C3037T,G3259T,C7086T,A8086G,C11591T,C13862T,C14408T,A16403G,C16887T,G17122T,C18348T,C22564A,A23403G,C24378T,A26069G,C26936T,G28881A,G28882A,G28883C
		126	HP02621			64.5955	63.5009	None	20B	C241T,C936T,C1174T,A2342G,A2406G,G3259T,C7086T,C11591T,C13862T,C16887T,G17122T,T22586C,A23403G
		132	HP03033			32.6522	23.2797	None	20B	A2342G,A2406G,G17122T,C24795T,A26069G,C26936T
		139	HP03236			9.04257	5.85182	None	Attempted	C241T,C13862T,A23403G
PIDLYROPCD	16	0	HP13076	Positive	16.5	99.0135	400	B.1.520	20C	C241T,C1059T,C3037T,C14408T,A23403G,G25563T
		39	HP13144	Positive		99.5853	400	B.1.520	20C	C241T,C1059T,C3037T,G11230T,C14408T,A23403G,G25563T
		65
		70	HP13077	Positive	16.95	99.5719	400	B.1	20C	C241T,T661C,C1059T,C3037T,C5413T,A11004G,C11620T,A11782G,C14408T,A23403G,G25563T,C28887T
PIDMUYDGWO	17	0			21.03
		3	HP09782		22	96.9334	350.153	B.1	20C	C241T,C1059T,G2585T,C3037T,T6353C,C11866T,C14408T,A23403G,G25563T
		4			24.03
		5			21.51
		6			19.32
		11			24.72
		13			32.33
		17
		36			31.16
		254	HP01660		32.82	0	0		Attempted
PIDNTBDCDH	18	0	HP06345		23.07	99.5954	380.878	B.1.564	20C	C241T,C1059T,C1457T,T1936C,C3037T,A5570G,C13487T,C14408T,C16192T,C16260T,C21707T,A23403G,C23557T,C25267T,G25563T,G26690T,C28821A
		223	HP03669		34.54	0	0.14795	None	Attempted
PIDNXQFFZG	19	0	HP02155		13.69	99.5954	400	B.1.409	20A	C241T,C3037T,G3323T,G3527A,G5015A,A5877G,G8017T,C11008T,C14408T,A20268G,C20283T,A23403G,C25714T,G25855T,C27434T,C27998T,C28854T
		19
		57	HP01654			99.5887	400	B.1.409	20A	C241T,C3037T,G3323T,G3527A,G5015A,A5877G,G8017T,C11008T,A12557C,C14408T,A20268G,C20283T,A23403G,C25714T,G25855T,C27434T,C27998T,C28854T
		61	HP01599			99.592	400	B.1.409	20A	C241T,C3037T,G3323T,G3527A,G5015A,A5877G,G8017T,C11008T,A12557C,C14408T,A20268G,C20283T,A23403G,C25714T,G25855T,G27238A,C27434T,C27998T,C28854T
		77	HP02479			13.6174	9	None	Attempted	C241T,G8017T,A21993C
PIDNYFBKOQ	20	0			19.15
		1	HP03788		14.16	99.5954	400	B.1.526	21F (Iota)	C241T,C1059T,T2981C,C3037T,T9867C,C14408T,C14599T,A16500C,A20262G,C21575T,C21846T,A22320G,G23012A,A23403G,C23664T,C25517T,G25563T,C27925T,C28869T,G28975A
		7			15.31
		14	HP04418		14.52	98.6021	400	B.1.526	21F (Iota)	C241T,C1059T,T2981C,C3037T,T9867C,C14408T,C14599T,A16500C,A20262G,C21575T,C21846T,A22320G,G23012A,A23403G,C23664T,C25517T,G25563T,C27925T,C28869T,G28975A
		19	HP04748		17.78	99.5954	400	B.1.526	21F (Iota)	C241T,C1059T,T2981C,C3037T,T9867C,C14408T,C14599T,A16500C,A20262G,C21575T,C21846T,A22320G,G23012A,A23403G,C23664T,C25517T,G25563T,C27925T,C28869T,G28975A
		21	HP04804			98.6021	400	B.1.526	21F (Iota)	C241T,C1059T,T2981C,C3037T,T9867C,C14408T,C14599T,A16500C,A20262G,C21575T,C21846T,A22320G,G23012A,A23403G,C23664T,C25517T,G25563T,C27925T,C28869T,G28975A
		25	HP04922		15.41	99.5954	400	B.1.526	21F (Iota)	C241T,C1059T,T2981C,C3037T,T9867C,C14408T,C14599T,A16500C,A20262G,C21575T,C21846T,A22320G,G23012A,A23403G,C23664T,C25517T,G25563T,C27925T,C28869T,G28975A
		28	HP05155		18.78	97.7494	400	B.1.526	21F (Iota)	C241T,C1059T,T2981C,C3037T,T9867C,C14408T,C14599T,A16500C,A20262G,C21846T,A22320G,G23012A,A23403G,C23664T,C25517T,G25563T,C27925T,C28869T,G28975A
		31	HP05251		26.11	97.8932	354.792	B.1.526	21F (Iota)	C241T,C1059T,T2981C,C3037T,T9867C,C14408T,C14599T,A16500C,A20262G,C21575T,C21846T,A22320G,G23012A,A23403G,C23664T,C25517T,G25563T,C27925T,C28869T,G28975A
		35
		39
		64	HP06212		32.91	56.7201	172.78	None	21F (Iota)	C241T,T2981C,C3037T,A4143G,T10117C,G15894C,G16078T,C21846T,A22320G,G23012A,C23664T,C27925T
PIDPLBMYUW	21	0	HP04263			98.6021	366.252	B.1.1.7	20I (Alpha, V1)	C241T,C913T,A1881C,C2110T,C3037T,C3267T,C5388A,C5986T,T6954C,T7984C,C14120T,C14408T,C14676T,C15279T,T16176C,C19390T,A23063T,C23271A,A23403G,C23604A,C23709T,T24506G,G24914C,C27208T,C27972T,G28048T,A28095T,A28111G,G28280C,A28281T,T28282A,G28881A,G28882A,G28883C,C28977T
		8	HP04962		20.6	99.5954	400	B.1.1.7	20I (Alpha, V1)	C241T,C913T,A1881C,C2110T,C3037T,C3267T,C5388A,C5986T,T6954C,T7984C,C14120T,C14408T,C14676T,C15279T,T16176C,C19390T,A23063T,C23271A,A23403G,C23604A,C23709T,T24506G,G24914C,C27208T,C27972T,G28048T,A28095T,A28111G,G28280C,A28281T,T28282A,G28881A,G28882A,G28883C,C28977T
		12	HP04792			93.9471	333.37	B.1.1.7	20I (Alpha, V1)	C913T,A1881C,C2110T,C3037T,C3267T,C5388A,C5986T,T6954C,T7984C,C14120T,C14408T,C14676T,C15279T,T16176C,A23063T,C23271A,A23403G,C23604A,C23709T,T24506G,G24914C,C27208T,C27972T,G28048T,A28095T,A28111G,G28280C,A28281T,T28282A,G28881A,G28882A,G28883C,C28977T
		20	HP05260		26.09	89.2318	212.407	B.1.1.7	20I (Alpha, V1)	C241T,C913T,A1881C,C2110T,C3037T,C3267T,C5388A,C5986T,T7984C,C14120T,C14408T,C14676T,C15279T,T16176C,C19390T,C23271A,A23403G,C23604A,C23709T,T24506G,G24914C,C27208T,C27972T,G28048T,A28095T,A28111G,G28280C,A28281T,T28282A
		27	HP05611		30.11	0	0.824995	None	Attempted
		141	HP09009				0		Attempted
PIDPNVTWPH	22	0	HP04456		26.56	92.5927	296.566	B.1.2	20G	C241T,C1059T,C3037T,C4551T,G6369A,G8083A,C10319T,C14184T,C14408T,C14805T,G15181A,C15251T,T16680C,C17745G,C17746A,G17974T,A18424G,T20175A,C21304T,A23403G,G25563T,C25609A,C27964T,C28472T,C28869T
		83
PIDPQOCFNB	23	0	HP13051	Negative	30.14	98.7928	394.644	B.1	20C	C241T,C1059T,C3037T,T7237C,C14408T,A23403G,G25563T
		64	HP13052	Negative	31.96	59.9739	163.357	None	20A	C241T,C3037T,C14408T,C19801T,A23403G
PIDPRCQEKD	24	0	HP13085			91.0143	295.38	B.1.446	20C	C241T,C335T,C1059T,C3037T,C14408T,C23248T,T23386G,A23403G,G25563T
		71	HP13084			3.39765	13.8493	None	Attempted	C3037T,C11776T
PIDPSLQNZF	25	0	HP13048	Positive	19.69	99.5954	400	B.1	20A	C241T,C3037T,C14408T,C18877T,A21137G,A23403G,T24224C,G25563T
		6			25.23
		9			26.6
		12			30.76
		15			25.68
		18			26.45
		28			20.9
		35			30.98
		46			29.68
		50			32.56
		60			31.8
		63			30.32
		67			31.6
		73			30.41
		77			32.05
		83	HP13049		31.34	62.268	234.354	None	20A	C241T,A23403G
PIDQDWXEAU	26	0	HP13087	Negative	19.44	99.5954	400	B.1.413	20C	C241T,C1059T,C3037T,C3141A,A4919G,C9615T,C14408T,A23403G,G25563T,C26625T
		97	HP13086	Negative	31.47	12.2897	11.8955	None	Attempted	A4919G,C6092T,T6175C,T22643A,G22644C,T22645A,T24496G,G25563T
PIDRDYJIQW	27	0	HP13044	Positive	14.47	99.5954	400	B.1.369	20C	C241T,C1059T,C3037T,C14408T,C16260T,A23403G,G25563T,G26690T,C28821A
		25			33.14
		51	HP13045	Negative	30.73	67.5919	227.37	None	20C	C1059T,C5301T,A14297T,C14408T,C16260T,C19554T,C22432T,A23403G,G25062A,G25563T,G26690T,C28821A
PIDROGXFGD	28	0	HP05001			98.8663	333.776	B.1.1.7	20I (Alpha, V1)	C241T,C913T,C2110T,C2706T,G3004T,C3037T,C3267T,C5388A,C5986T,T6954C,G7042T,C14120T,C14408T,C14676T,C15279T,T16176C,C17766T,A23063T,C23271A,A23403G,C23604A,C23709T,T24506G,G24914C,T27401C,G27632C,C27972T,G28048T,A28095T,A28111G,G28280C,A28281T,T28282A,G28881A,G28882A,G28883C,C28977T
		133	HP09101			95.5356	381.778	B.1.617.2	21A (Delta)	G210T,C241T,C1684T,C3037T,G5164T,C5184T,A5584G,C9891T,T11418C,C11514T,C12049T,C13019T,C14408T,G15451A,C16466T,C21618G,G22427A,T22917G,C22995A,A23403G,C23604G,G24410A,C25469T,T26767C,T27638C,C27741T,C27752T,G28326T,A28461G,G28881T,G29742T
PIDRSHNQNS	29	0	HP02004			99.5954	400	B.1.2	20G	C241T,C1059T,C3037T,C8318A,C10319T,G13094T,T13216C,G14187A,C14408T,A18424G,C21304T,A21390G,A23403G,C24642T,G25563T,G25907T,C27964T,C28472T,C28869T,C29363T
		3	HP02005		15.53	99.5954	400	B.1.2	20G	C241T,C1059T,C3037T,C8318A,C10319T,G13094T,T13216C,G14187A,C14408T,A18424G,C21304T,A21390G,A23403G,C24642T,G25563T,G25907T,C27964T,C28472T,C28869T,C29363T
		12	HP02006			99.5954	387	B.1.2	20G	C241T,C1059T,C3037T,C8318A,C10319T,G13094T,T13216C,G14187A,C14408T,A18424G,C21304T,A21390G,A23403G,C24642T,G25563T,G25907T,C27964T,C28472T,C28869T,C29363T
		17	HP02007			98.6021	400	B.1.2	20G	C241T,C1059T,C3037T,C8318A,C10319T,G13094T,T13216C,G14187A,C14408T,A18424G,C21304T,A21390G,A23403G,C24642T,G25563T,G25907T,G26452T,C27964T,C28472T,C28869T,C29363T
		23
		24			20.48
		30			21.19
		37	HP02008		29.34	37.7287	26	None	20C	C241T,C1059T,G13094T,T13216C,A23403G,C24642T,G25563T,C29363T
		44	HP02009			81.9182	117	B.1.2	20G	C241T,C1059T,C3037T,C10319T,G13094T,T13216C,G14187A,C14408T,A18424G,A23403G,C24642T,G25563T,C27964T,C28472T,C28869T,C29363T
		51	HP02010		30.48	4.47112	4	None	Attempted
PIDUCWJSNV	30	0	HP07546		21.53	95.151	392.629	B.1.369	20C	C241T,C1059T,C3037T,C5144T,C6128T,C6541T,T10330C,C10582T,G13505T,A13712G,C14408T,C16260T,G18170T,A23403G,G25563T,G26690T,A28513G,C28821A
		125
PIDWZZIJCN	31	0	HP02632			99.5954	400	B.1.234	20A	C241T,G1738T,G2258A,C3037T,G3246T,C4596A,C5812T,A6441G,C8140T,A9204G,C14408T,C15540T,T19144G,A20268G,C23202A,A23403G,C28854T,G29384T,C29445T
		51	HP04741				0		Attempted
PIDXCXZONO	32	0
		102	HP05533			98.572	400	B.1.637	20C	C241T,C1059T,C2838T,C2878T,C3037T,C4321T,G5300T,C5581T,C6031T,C6286T,C8157T,C9344T,A9749G,T9867C,C9891T,C10207T,G11804A,T12628C,C14408T,C18582T,A22025C,T22032C,T22917G,A23403G,C24138A,G24410C,C25413T,C25517T,G25563T,C25703T,C27925T,G28044T,C28887T,G28975A,G29000T,C29741T
PIDXJMERRN	33	0	HP08820		20.38	99.5954	400	B.1.240	20A	C241T,C3037T,T5095C,C14408T,C18486T,A20268G,C21108T,C21721T,T22162C,A23403G,C28789T,C28854T
		61			31.74
PIDXLSCDGO	34	0	HP13046	Negative	29.6	99.5954	400	B.1	20C	C241T,C1059T,C3037T,C7267T,C14408T,A23403G,G25563T
		92	HP13047	Negative		46.9819	52.0071	None	20C	C1059T,G25471T,G25563T,G25634C,C28185T
PIDXQVALGL	35	0	HP13036	Negative	32.86	99.5853	212.412	B.1.110	20A	C241T,C3037T,C14408T,A23403G,G25563T
		16			29.14
		57	HP13037	Negative		87.834	64.0955	B.1	20A	C3037T,C14408T,A23403G
PIDXTALFIO	36	0	HP05347			96.7328	254.832	B.1.637	20C	C241T,C1059T,C2878T,C3037T,G5300T,C5581T,C6031T,C6388T,C6573T,A9749G,T9867C,C9891T,G11804A,T12628C,C14408T,C15280A,C16887T,A22025C,T22032C,T22917G,A23403G,C24138A,G24410C,C25413T,C25517T,G25563T,C25703T,C26192T,G26526T,C27925T,G28044T,C28887T,G28975A
		91	HP07646	Negative			0		Attempted
		137	HP09519				0.0860783	None	Attempted
PIDXTTUNJN	37	0	HP02713	Positive		99.5954	400	B.1.2	20G	C241T,C1059T,C3037T,G8083A,G8747A,C10319T,C12747T,G12838T,C14408T,C14805T,A18424G,C18804A,G20056A,C21304T,A23403G,G25563T,C25710T,G25907T,C27964T,C28472T,C28869T,G29402T
		23	HP03492			99.5954	368.984	B.1.2	20G	C241T,C1059T,C3037T,G8083A,G8747A,C10319T,C12747T,G12838T,C14408T,C14805T,A18424G,C18804A,G20056A,C21304T,G23012A,A23403G,G25563T,C25710T,G25907T,C27964T,C28472T,C28869T,G29402T
		38
		39
		45	HP04440		21.11	98.6021	387.165	B.1.2	20G	C241T,C1059T,C3037T,G8083A,G8747A,C10319T,C12747T,G12838T,C14408T,C14805T,A18424G,C18804A,G20056A,C21304T,G23012A,A23403G,G25563T,C25710T,G25907T,C27964T,C28472T,C28869T,G29402T
		50	HP04626		28.69	31.4316	18.0829	None	20G	G8083A,C18804A,A23403G,C28869T,G29402T
		57	HP04882		29.1	94.1544	314.682	B.1.2	20G	C1059T,C3037T,G8083A,C10319T,G11083T,C12747T,G12838T,C14408T,C14805T,A18424G,C18804A,G20056A,C21304T,A23403G,G25563T,C25587T,C25710T,G25907T,C27964T,C28472T,C28869T,G29402T
PIDYAJAQET	38	0	HP03744			97.7026	400	B.1.637	20C	C241T,C1059T,C1385T,C2878T,C3037T,C4891T,G5300T,C5581T,C6031T,A9749G,T9867C,C9891T,G11804A,T12628C,C14408T,A22025C,T22032C,T22917G,A23403G,C24138A,G24410C,C25413T,C25517T,G25563T,C25703T,C27925T,G28044T,C28887T,G28975A,C29077T
		143	HP08804			7.89887	6.20249	None	Attempted	G210T,T14014G,C16466T,A23403G
PIDZDAOFIW	39	0	HP04699			99.5954	396.548	B.1.1.7	20I (Alpha, V1)	C241T,G284A,C913T,C2110T,G3004T,C3037T,C3267T,C5388A,C5986T,T6954C,G7042T,C12525T,C14120T,C14408T,C14676T,C14724T,C15279T,T16176C,A23063T,C23271A,A23403G,C23604A,C23709T,T24506G,G24914C,C27972T,G28048T,A28095T,A28111G,G28280C,A28281T,T28282A,G28881A,G28882A,G28883C,C28977T
		34	HP05984			1.15373	0.627216	None	Attempted
		150	HP09718			4.09658	4.062	None	Attempted
PIDZUBYWJP	40	0	HP04403			99.5954	400	B.1.1.7	20I (Alpha, V1)	C241T,C913T,A1305G,C2110T,C3037T,C3267T,C4021T,C5388A,C5986T,T6954C,G7042T,C9979T,A10195G,C14120T,C14408T,C14676T,C15279T,T16176C,A23063T,C23271A,A23403G,C23604A,C23709T,T24506G,G24914C,C27972T,G28048T,G28075T,A28095T,A28111G,G28280C,A28281T,T28282A,G28881A,G28882A,G28883C,C28977T
		104	HP07643	Negative			0		Attempted
