# Supplementary material for: Large Scale SARS-CoV-2 Molecular Testing and Genomic Surveillance Reveal Prolonged Infections, Protracted RNA shedding, and Viral Reinfections
Source: Front Cell Infect Microbiol. 2022 Apr 11;12:809407. doi: 10.3389/fcimb.2022.809407 (PMC9035932; doi:10.3389/fcimb.2022.809407)
Supplement: Supplementary file 4 [file Table_4.xlsx]

## Sheet: Sheet1
PID	Positives	Sequenced	HQ Genomes	Days between first and last positives	Days between first and last HQ Genomes	First HQ genome lineage	last HQ genome lineage	Number Acquired subs/dels	Acquired subs/dels	Initial subs/dels	Final subs/dels	Vaccinated	Immunosuppressed
PIDSOENRGY	4	3	3	11	11	B.1.617.2	AY.4	0		N:G215C,N:D63G,N:R203M,NSP12:G671S,NS3:S26L,S:P681R,S:R158del,NSP3:P1228L,NS7a:V82A,NSP3:A488S,S:F157del,NSP4:T492I,NSP14:A394V,S:T19R,NS7a:T120I,NSP12:F192V,N:D377Y,M:I82T,S:D950N,NS7b:T40I,NSP3:A1736V,NSP13:P77L,S:E156G,NSP3:P1469S,NSP6:T77A,NSP12:P323L,S:D614G,NSP4:V167L	N:G215C,N:D63G,N:R203M,NSP12:G671S,NS3:S26L,S:P681R,S:R158del,NSP3:P1228L,NS7a:V82A,NSP3:A488S,S:F157del,NSP4:T492I,NSP14:A394V,S:T19R,NS7a:T120I,NSP12:F192V,N:D377Y,M:I82T,S:D950N,NS7b:T40I,NSP3:A1736V,NSP13:P77L,S:E156G,NSP3:P1469S,NSP6:T77A,NSP12:P323L,S:D614G,NSP4:V167L,S:T478K,S:L452R	No	Yes
PIDYREGQKE	4	4	2	5	1	B.1.526	B.1.526	0		S:T95I,N:M234I,NS3:P42L,NSP6:G107del,NSP6:S106del,S:E484K,NSP6:F108del,NSP13:Q88H,NS3:Q57H,S:A701V,S:L5F,NS8:T11I,NSP2:T85I,NSP12:P323L,S:D614G,N:P199L,NSP4:L438P,S:D253G	S:T95I,N:M234I,NS3:P42L,NSP6:G107del,NSP6:S106del,S:E484K,NSP6:F108del,NSP13:Q88H,NS3:Q57H,S:A701V,S:L5F,NS8:T11I,NSP2:T85I,NSP12:P323L,S:D614G,N:P199L,NSP4:L438P,S:D253G	Yes	Yes
PIDLJSTLDZ	2	2	2	0	0	B.1.637	B.1.637	0		NSP2:T85I,NSP3:A861S,NSP4:K399E,NSP4:L438P,NSP4:A446V,NSP6:F108del,NSP6:V278I,NSP6:G107del,NSP6:S106del,NSP10:P37S,NSP12:P323L,S:T859N,S:D614G,S:L452R,S:F157S,S:D950H,S:S155R,NS3:P267L,NS3:P42L,NS3:Q57H,NS3:P104L,M:A2S,NS8:T11I,NS8:A51S,N:T205I,N:M234I	NSP2:T85I,NSP3:A861S,NSP4:K399E,NSP4:L438P,NSP4:A446V,NSP6:F108del,NSP6:V278I,NSP6:G107del,NSP6:S106del,NSP10:P37S,NSP12:P323L,S:T859N,S:D614G,S:L452R,S:F157S,S:D950H,S:S155R,NS3:P267L,NS3:P42L,NS3:Q57H,NS3:P104L,M:A2S,NS8:T11I,NS8:A51S,N:T205I,N:M234I,S:D80G,S:Y144del	No	Yes
PIDOTNSECN	2	2	2	7	7	AY.20	AY.20	0		N:G215C,NSP4:H36Y,N:D63G,N:R203M,NSP12:G671S,NSP4:H313Y,NS3:S26L,S:P681R,S:R158del,NSP3:P1228L,NSP12:C730R,NSP14:V14L,NS7a:V82A,NSP3:A488S,S:F157del,NSP4:T492I,NSP14:A394V,S:T19R,NS7a:T120I,N:D377Y,M:I82T,S:D950N,NS7b:T40I,NSP13:P77L,S:E156G,NSP3:P1469S,S:T478K,NSP6:T77A,NSP12:P323L,S:D614G,S:V1104L,NSP4:V167L,S:L452R,NS7a:G42D	N:G215C,NSP4:H36Y,N:D63G,N:R203M,NSP12:G671S,NSP4:H313Y,NS3:S26L,S:P681R,S:R158del,NSP3:P1228L,NSP12:C730R,NSP14:V14L,NS7a:V82A,NSP3:A488S,S:F157del,NSP4:T492I,NSP14:A394V,S:T19R,NS7a:T120I,N:D377Y,M:I82T,S:D950N,NS7b:T40I,NSP13:P77L,S:E156G,NSP3:P1469S,S:T478K,NSP6:T77A,NSP12:P323L,S:D614G,S:V1104L,NSP4:V167L,S:L452R,NS7a:G42D	Yes	Yes
PIDYYBGMKV	2	2	2	0	0	AY.4	B.1.617.2	0		NSP3:A1736V,NSP3:A488S,NSP3:P1469S,NSP3:P1228L,NSP4:V167L,NSP4:T492I,NSP6:T77A,NSP12:F192V,NSP12:P323L,NSP12:G671S,NSP13:P77L,NSP14:A394V,S:T19R,S:P681R,S:D614G,S:D950N,S:T478K,S:L452R,NS3:S26L,M:I82T,NS7a:V82A,NS7a:T120I,NS7b:T40I,N:G215C,N:D377Y,N:D63G,N:R203M	NSP3:A1736V,NSP3:A488S,NSP3:P1469S,NSP3:P1228L,NSP4:V167L,NSP4:T492I,NSP6:T77A,NSP12:F192V,NSP12:P323L,NSP12:G671S,NSP13:P77L,NSP14:A394V,S:T19R,S:P681R,S:D614G,S:D950N,S:T478K,S:L452R,NS3:S26L,M:I82T,NS7a:V82A,NS7a:T120I,NS7b:T40I,N:G215C,N:D377Y,N:D63G,N:R203M,S:F157del,S:R158del,S:E156G,NS8:E106stop	No
PIDTAELVKT	2	2	2	1	1	B.1.1.420	B.1.1.420	0		NSP2:Y16N,NSP3:T820I,NSP6:Q160R,NSP12:P323L,NSP12:T85I,NSP14:A119V,S:D614G,S:N440K,S:L18F,S:Q677H,NS3:W149C,N:S197T,N:G204R,N:P13S,N:R203K	NSP2:Y16N,NSP3:T820I,NSP6:Q160R,NSP12:P323L,NSP12:T85I,NSP14:A119V,S:D614G,S:N440K,S:L18F,S:Q677H,NS3:W149C,N:S197T,N:G204R,N:P13S,N:R203K	No
PIDVMIJQQC	2	2	2	4	4	AY.12	AY.12	0		N:G215C,N:D63G,N:R203M,NSP12:G671S,NS3:S26L,S:P681R,S:R158del,NSP3:P1228L,NS7a:V82A,NSP3:A488S,S:F157del,NSP4:T492I,NSP14:A394V,S:T19R,NS7a:T120I,NSP2:K81N,N:D377Y,M:I82T,S:D950N,NS7b:T40I,NSP13:P77L,S:E156G,NSP3:P1469S,NS7a:A13T,S:T478K,NSP6:T77A,S:A879S,NSP12:P323L,NSP16:D269E,S:D614G,NSP4:V167L,S:L452R	N:G215C,N:D63G,N:R203M,NSP12:G671S,NS3:S26L,S:P681R,S:R158del,NSP3:P1228L,NS7a:V82A,NSP3:A488S,S:F157del,NSP4:T492I,NSP14:A394V,S:T19R,NS7a:T120I,NSP2:K81N,N:D377Y,M:I82T,S:D950N,NS7b:T40I,NSP13:P77L,S:E156G,NSP3:P1469S,NS7a:A13T,S:T478K,NSP6:T77A,S:A879S,NSP12:P323L,NSP16:D269E,S:D614G,NSP4:V167L,S:L452R	Yes	Yes
PIDHTOXEHR	2	2	2	1	1	AY.25	AY.25	0		N:G215C,N:D63G,N:R203M,NSP12:G671S,NS3:S26L,S:P681R,NSP3:P1228L,S:W258G,NS7a:V82A,NSP3:A488S,NSP4:T492I,NSP14:A394V,S:T19R,NS7a:T120I,N:D377Y,M:I82T,NSP6:C197F,S:D950N,NS7b:T40I,NSP13:P77L,NSP3:P1469S,S:T478K,NSP6:T77A,NS3:E239Q,NSP12:P323L,S:D614G,S:L452R,NSP4:V167L,NSP3:D410G	N:G215C,N:D63G,N:R203M,NSP12:G671S,NS3:S26L,S:P681R,NSP3:P1228L,S:W258G,NS7a:V82A,NSP3:A488S,NSP4:T492I,NSP14:A394V,S:T19R,NS7a:T120I,N:D377Y,M:I82T,NSP6:C197F,S:D950N,NS7b:T40I,NSP13:P77L,NSP3:P1469S,S:T478K,NSP6:T77A,NS3:E239Q,NSP12:P323L,S:D614G,S:L452R,NSP4:V167L,NSP3:D410G,S:R158del,S:F157del,S:E156G	No
PIDBUZLZCZ	2	2	2	1	1	AY.20	AY.20	0		N:G215C,N:D63G,N:R203M,NSP12:G671S,NSP15:S261L,NSP16:S261A,NS3:S26L,S:P681R,S:R158del,NSP3:P1228L,NSP12:C730R,NSP14:V14L,NS7a:V82A,NSP3:A488S,S:F157del,NSP4:T492I,NSP14:A394V,S:T19R,NS7a:T120I,N:D377Y,M:I82T,S:D950N,NSP13:P77L,S:E156G,NSP3:P1469S,S:T478K,NSP6:T77A,NSP12:P323L,S:D614G,S:V1104L,NSP4:V167L,S:L452R,NS8:P85L,NSP16:T140I,S:C1235F	N:G215C,N:D63G,N:R203M,NSP12:G671S,NSP15:S261L,NSP16:S261A,NS3:S26L,S:P681R,S:R158del,NSP3:P1228L,NSP12:C730R,NSP14:V14L,NS7a:V82A,NSP3:A488S,S:F157del,NSP4:T492I,NSP14:A394V,S:T19R,NS7a:T120I,N:D377Y,M:I82T,S:D950N,NSP13:P77L,S:E156G,NSP3:P1469S,S:T478K,NSP6:T77A,NSP12:P323L,S:D614G,S:V1104L,NSP4:V167L,S:L452R,NS8:P85L,NSP16:T140I,S:C1235F	No
PIDLVBEHYS	11	9	6	139	117	B.1.1.434	B.1.1.434	4	NSP2:K534R,S:N334K,NSP13:D56G,S:S939F	NSP6:L207F,NSP3:T1456I,N:R203K,NSP2:T44I,NSP3:Q180H,NSP2:I513V,N:G204R,NSP13:A296S,NSP12:P323L,NSP12:T141I,S:D614G,NS3:E226G	NSP6:L207F,NSP3:T1456I,N:R203K,NSP2:T44I,NSP3:Q180H,NSP2:I513V,N:G204R,NSP13:A296S,NSP12:P323L,NSP12:T141I,S:D614G,NS3:E226G,NS7b:S5A,NSP2:K534R,S:N334K,NSP13:D56G,S:S939F	No	Yes
PIDEPZWDYL	6	5	2	21	3	B.1.617.2	B.1.617.2	0		N:G215C,N:D63G,NSP3:V1070I,N:R203M,NSP12:G671S,NSP16:Q238H,NS3:S26L,S:P681R,S:R158del,NSP3:P1228L,NS3:T217I,NS7a:V82A,NSP3:A488S,S:F157del,NSP4:T492I,NSP14:A394V,S:T19R,NS7a:T120I,N:D377Y,M:I82T,S:D950N,NSP2:N414D,NS7b:T40I,NSP13:P77L,S:E156G,NSP3:H1307Y,NSP3:P1469S,S:T478K,NS7a:V71I,NSP6:T77A,NSP12:P323L,S:D614G,NSP4:V167L,S:L452R	N:G215C,N:D63G,NSP3:V1070I,N:R203M,NSP12:G671S,NSP16:Q238H,NS3:S26L,S:P681R,S:R158del,NSP3:P1228L,NS3:T217I,NS7a:V82A,NSP3:A488S,S:F157del,NSP4:T492I,NSP14:A394V,S:T19R,NS7a:T120I,N:D377Y,M:I82T,S:D950N,NSP2:N414D,NS7b:T40I,NSP13:P77L,S:E156G,NSP3:H1307Y,NSP3:P1469S,S:T478K,NS7a:V71I,NSP6:T77A,NSP12:P323L,S:D614G,NSP4:V167L,S:L452R	Yes	Yes
PIDDDOZRGV	2	2	2	0	0	AY.25	AY.25	0		NSP3:A488S,NSP3:P1469S,NSP3:P1228L,NSP4:V167L,NSP4:T492I,NSP6:T77A,NSP9:R39K,NSP12:P323L,NSP12:G671S,NSP13:P77L,NSP14:A394V,S:T19R,S:P681R,S:D614G,S:D950N,S:T478K,S:L452R,NS3:E239Q,NS3:S26L,M:I82T,NS7b:T40I,N:D63G	NSP3:A488S,NSP3:P1469S,NSP3:P1228L,NSP4:V167L,NSP4:T492I,NSP6:T77A,NSP9:R39K,NSP12:P323L,NSP12:G671S,NSP13:P77L,NSP14:A394V,S:T19R,S:P681R,S:D614G,S:D950N,S:T478K,S:L452R,NS3:E239Q,NS3:S26L,M:I82T,NS7b:T40I,N:D63G,S:F157del,S:R158del,S:E156G,S:S221L,NS7a:V82A,NS7a:T120I,N:G215C,N:D377Y,N:R203M	No
PIDLYROPCD	4	3	3	70	70	B.1.520	B.1	2	NSP6:M86I,N:T205I	NS3:Q57H,NSP2:T85I,NSP12:P323L,S:D614G	NS3:Q57H,NSP2:T85I,NSP12:P323L,S:D614G,NSP6:M86I,N:T205I	No	Yes
PIDVGZRPFL	5	3	2	23	8	B.1.617.2	B.1.617.2	0		S:V1264L,N:D63G,N:R203M,NSP12:G671S,S:N1074S,NS6:K48N,NSP6:T181I,NS3:S26L,S:P681R,S:R158del,NS3:L219F,NS7a:V82A,S:F157del,S:T19R,NS7a:T120I,S:A222V,N:D377Y,M:I82T,NSP6:V149A,S:D950N,NSP3:P822L,NSP13:P77L,S:E156G,NSP4:A446V,S:T478K,NSP12:P323L,S:D614G,S:L452R	S:V1264L,N:D63G,N:R203M,NSP12:G671S,S:N1074S,NS6:K48N,NSP6:T181I,NS3:S26L,S:P681R,S:R158del,NS3:L219F,NS7a:V82A,S:F157del,S:T19R,NS7a:T120I,S:A222V,N:D377Y,M:I82T,NSP6:V149A,S:D950N,NSP3:P822L,NSP13:P77L,S:E156G,NSP4:A446V,S:T478K,NSP12:P323L,S:D614G,S:L452R	Yes	Yes
PIDZQQILIH	2	2	2	3	3	B.1.637	B.1.637	0		NS3:P104L,N:M234I,NS3:P42L,NSP6:G107del,NSP6:S106del,S:S155R,NS8:A51S,N:T205I,NSP6:F108del,NS3:Q57H,S:T859N,NS8:T11I,NSP2:T85I,S:F157S,NSP6:V278I,NSP12:P323L,S:D614G,S:L452R,NSP3:A861S,S:D950H	NS3:P104L,N:M234I,NS3:P42L,NSP6:G107del,NSP6:S106del,S:S155R,NS8:A51S,N:T205I,NSP6:F108del,NS3:Q57H,S:T859N,NS8:T11I,NSP2:T85I,S:F157S,NSP6:V278I,NSP12:P323L,S:D614G,S:L452R,NSP3:A861S,S:D950H,NSP4:K399E,NSP4:A446V,NSP4:L438P
PIDWPLKDAI	4	3	2	11	0	B.1.617.2	B.1.617.2	0		NS7a:L116F,N:D63G,N:R203M,NSP12:G671S,NSP2:P129L,NS3:S26L,NSP14:A360S,S:P681R,S:R158del,NSP3:E815D,NSP3:H1274Y,NS7a:V82A,NSP12:T803N,S:F157del,S:T19R,NS7a:T120I,N:R385K,N:D377Y,M:I82T,N:L139F,NSP6:V149A,S:D950N,NSP3:P822L,NSP13:P77L,S:E156G,NSP4:A446V,NSP15:H234Y,S:T478K,NSP12:P323L,S:D614G,S:L452R	NS7a:L116F,N:D63G,N:R203M,NSP12:G671S,NSP2:P129L,NS3:S26L,NSP14:A360S,S:P681R,S:R158del,NSP3:E815D,NSP3:H1274Y,NS7a:V82A,NSP12:T803N,S:F157del,S:T19R,NS7a:T120I,N:R385K,N:D377Y,M:I82T,N:L139F,NSP6:V149A,S:D950N,NSP3:P822L,NSP13:P77L,S:E156G,NSP4:A446V,NSP15:H234Y,S:T478K,NSP12:P323L,S:D614G,S:L452R,S:G142D	Yes
PIDEMMNIUD	3	2	2	6	6	B.1.1	B.1.1	0		NS3:L15F,NSP1:R24C,NSP3:A231V,N:R203K,NSP4:A380V,NSP3:T237I,N:G204R,NSP2:T528I,NSP2:R4C,NSP12:P323L,S:D614G,M:A2V	NS3:L15F,NSP1:R24C,NSP3:A231V,N:R203K,NSP4:A380V,NSP3:T237I,N:G204R,NSP2:T528I,NSP2:R4C,NSP12:P323L,S:D614G,M:A2V	No
PIDWQOOCEU	3	2	2	0	0	B.1	B.1	0		NSP12:P323L,NSP13:G439R,S:G769V,S:D614G,S:E484K,S:W152L,NS3:K21N,M:F28L,N:Q418H,N:G204R,N:R203K,N:S187L	NSP12:P323L,NSP13:G439R,S:G769V,S:D614G,S:E484K,S:W152L,NS3:K21N,M:F28L,N:Q418H,N:G204R,N:R203K,N:S187L	No
PIDZZJQWTL	2	2	2	2	2	B.1.2	B.1.2	0		S:E780Q,S:L18F,N:P67S,NSP16:R216C,NS3:Q57H,NSP2:T85I,NSP5:L89F,NS8:S24L,NSP14:N129D,NS3:G172V,NSP12:P323L,S:D614G,N:P199L,NSP14:V328I,NS8:H17Y,NSP6:V149F	S:E780Q,S:L18F,N:P67S,NSP16:R216C,NS3:Q57H,NSP2:T85I,NSP5:L89F,NS8:S24L,NSP14:N129D,NS3:G172V,NSP12:P323L,S:D614G,N:P199L,NSP14:V328I,NS8:H17Y,NSP6:V149F	No	Yes
PIDLUEEQYV	5	4	2	13	13	B.1.1.7	B.1.1.7	1	NSP14:D126Y	S:H69del,NS8:Q27stop,NSP3:T183I,S:T716I,NS8:K68stop,NSP6:S106del,N:R203K,S:A570D,S:N501Y,NSP3:I1412T,NS8:R52I,S:P681H,S:Y144del,NSP12:P227L,NSP6:G107del,NSP3:A890D,NSP12:T739I,S:D1118H,NSP6:F108del,NS8:Y73C,N:G204R,NSP13:P53S,S:V70del,NSP12:P323L,NSP14:P451S,S:D614G,N:D3L,S:S982A,N:S235F	S:H69del,NS8:Q27stop,NSP3:T183I,S:T716I,NS8:K68stop,NSP6:S106del,N:R203K,S:A570D,S:N501Y,NSP3:I1412T,NS8:R52I,S:P681H,S:Y144del,NSP12:P227L,NSP6:G107del,NSP3:A890D,NSP12:T739I,S:D1118H,NSP6:F108del,NS8:Y73C,N:G204R,NSP13:P53S,S:V70del,NSP12:P323L,NSP14:P451S,S:D614G,N:D3L,S:S982A,N:S235F,NSP14:D126Y	No	Yes
PIDSDHALQC	5	4	4	49	49	B.1.637	B.1.637	8	S:T95I,S:G142del,NSP13:T115K,S:V143del,S:L141del,S:E484Q,NSP8:T123I,S:W152R	NSP4:K399E,NS3:P104L,NSP6:S106del,S:D80G,S:T859N,S:F157S,S:Y144del,NSP12:V424L,NSP4:L438P,S:D950H,NSP3:P192S,N:M234I,NS3:P42L,NSP6:G107del,NS8:A51S,N:T205I,NSP6:F108del,NS3:Q57H,NSP4:A446V,NS8:T11I,NSP2:T85I,NSP14:H455Y,NSP6:V278I,NSP12:P323L,S:D614G,S:L452R,NSP7:Q63R	NSP4:K399E,NS3:P104L,NSP6:S106del,S:D80G,S:T859N,S:F157S,S:Y144del,NSP12:V424L,NSP4:L438P,S:D950H,NSP3:P192S,N:M234I,NS3:P42L,NSP6:G107del,NS8:A51S,N:T205I,NSP6:F108del,NS3:Q57H,NSP4:A446V,NS8:T11I,NSP2:T85I,NSP14:H455Y,NSP6:V278I,NSP12:P323L,S:D614G,S:L452R,NSP7:Q63R,S:T95I,S:G142del,NSP13:T115K,S:V143del,S:L141del,S:E484Q,NSP8:T123I,S:W152R	No	Yes
PIDAXASMXM	3	2	2	14	14	B.1.509	B.1.509	0		NSP7:S25L,N:D377Y,NSP2:A318V,NS8:A65V,NSP2:H194Y,NS3:Q57H,NSP2:T85I,NSP12:P323L,S:D614G,NSP3:G175S	NSP7:S25L,N:D377Y,NSP2:A318V,NS8:A65V,NSP2:H194Y,NS3:Q57H,NSP2:T85I,NSP12:P323L,S:D614G,NSP3:G175S	No
PIDNQGZIMC	2	2	2	0	0	AY.3	AY.3	0		N:D63G,NSP12:G671S,NSP6:I162V,NS3:S26L,S:P681R,S:R158del,NSP3:P1228L,NS7a:V82A,NSP3:A488S,S:F157del,NSP4:T492I,NSP14:A394V,S:T19R,NS7a:T120I,N:D377Y,M:I82T,NSP1:E148D,S:D950N,N:T263I,NS7b:T40I,NSP13:P77L,S:E156G,NSP3:C1347W,NSP13:A237V,NSP3:P1469S,S:T478K,NSP12:T141A,NSP6:T77A,NSP12:P323L,S:D614G,NSP4:V167L,S:L452R	N:D63G,NSP12:G671S,NSP6:I162V,NS3:S26L,S:P681R,S:R158del,NSP3:P1228L,NS7a:V82A,NSP3:A488S,S:F157del,NSP4:T492I,NSP14:A394V,S:T19R,NS7a:T120I,N:D377Y,M:I82T,NSP1:E148D,S:D950N,N:T263I,NS7b:T40I,NSP13:P77L,S:E156G,NSP3:C1347W,NSP13:A237V,NSP3:P1469S,S:T478K,NSP12:T141A,NSP6:T77A,NSP12:P323L,S:D614G,NSP4:V167L,S:L452R	Yes	Yes
PIDEAUSZWF	2	2	2	15	15	B.1.2	B.1.2	2	NSP2:E490K,S:E484K	NSP3:N1543K,N:P67S,NSP3:R1614K,NSP16:R216C,NS3:Q57H,NSP2:T85I,NSP5:L89F,NSP14:M49I,NS8:S24L,N:P13L,NSP3:M1788I,NSP14:N129D,NSP14:T31I,NS3:G172V,NSP12:P323L,S:D614G,E:S60Y,N:P199L	NSP3:N1543K,N:P67S,NSP3:R1614K,NSP16:R216C,NS3:Q57H,NSP2:T85I,NSP5:L89F,NSP14:M49I,NS8:S24L,N:P13L,NSP3:M1788I,NSP14:N129D,NSP14:T31I,NS3:G172V,NSP12:P323L,S:D614G,E:S60Y,N:P199L,NSP2:E490K,S:E484K	No
PIDWDIOPSH	4	3	3	6	6	B.1.1.7	B.1.1.7	0		S:H69del,NS8:Q27stop,NSP3:T183I,NSP7:T81I,S:T716I,NS8:K68stop,NSP6:S106del,N:R203K,S:A570D,S:N501Y,NSP3:I1412T,NS8:R52I,S:P681H,S:Y144del,NSP12:P227L,NSP6:G107del,NSP3:A890D,S:D1118H,NSP6:F108del,NS8:Y73C,N:G204R,S:V70del,NSP12:P323L,NSP14:P451S,S:D614G,N:D3L,S:S982A,N:S235F	S:H69del,NS8:Q27stop,NSP3:T183I,NSP7:T81I,S:T716I,NS8:K68stop,NSP6:S106del,N:R203K,S:A570D,S:N501Y,NSP3:I1412T,NS8:R52I,S:P681H,S:Y144del,NSP12:P227L,NSP6:G107del,NSP3:A890D,S:D1118H,NSP6:F108del,NS8:Y73C,N:G204R,S:V70del,NSP12:P323L,NSP14:P451S,S:D614G,N:D3L,S:S982A,N:S235F	Yes	Yes
PIDXMUCPOG	3	2	2	5	5	B.1.1.7	B.1.1.7	0		S:H69del,NS8:Q27stop,NSP3:T183I,S:T716I,NS8:K68stop,NSP6:S106del,N:R203K,S:A570D,S:N501Y,S:F79L,NSP3:I1412T,NS8:R52I,S:P681H,S:Y144del,S:Q23R,NSP6:G107del,NSP3:A890D,S:D1118H,NSP3:T1026A,NSP6:F108del,NS8:Y73C,N:G204R,S:V70del,NSP12:P323L,S:D614G,N:D3L,S:S982A,N:S235F	S:H69del,NS8:Q27stop,NSP3:T183I,S:T716I,NS8:K68stop,NSP6:S106del,N:R203K,S:A570D,S:N501Y,S:F79L,NSP3:I1412T,NS8:R52I,S:P681H,S:Y144del,S:Q23R,NSP6:G107del,NSP3:A890D,S:D1118H,NSP3:T1026A,NSP6:F108del,NS8:Y73C,N:G204R,S:V70del,NSP12:P323L,S:D614G,N:D3L,S:S982A,N:S235F	No	Yes
PIDHKNTMID	2	2	2	10	10	AY.25	AY.25	0		NSP3:A480V,N:G215C,N:D63G,N:R203M,NSP12:G671S,NS3:S26L,S:P681R,S:R158del,NSP3:P1228L,NS7a:V82A,NSP3:A488S,S:F157del,NSP4:T492I,NSP14:A394V,S:T19R,NS7a:T120I,N:D377Y,M:I82T,NSP2:E587K,NSP6:C197F,S:D950N,NS7b:T40I,NSP3:T678A,NSP13:P77L,S:E156G,NSP3:P1469S,S:T478K,NSP6:T77A,NS3:E239Q,NSP12:P323L,S:D614G,NSP4:V167L,S:L452R,NSP3:D410G	NSP3:A480V,N:G215C,N:D63G,N:R203M,NSP12:G671S,NS3:S26L,S:P681R,S:R158del,NSP3:P1228L,NS7a:V82A,NSP3:A488S,S:F157del,NSP4:T492I,NSP14:A394V,S:T19R,NS7a:T120I,N:D377Y,M:I82T,NSP2:E587K,NSP6:C197F,S:D950N,NS7b:T40I,NSP3:T678A,NSP13:P77L,S:E156G,NSP3:P1469S,S:T478K,NSP6:T77A,NS3:E239Q,NSP12:P323L,S:D614G,NSP4:V167L,S:L452R,NSP3:D410G	No	Yes
PIDNCFZSWE	2	2	2	5	5	AY.3	AY.3	0		N:G215C,N:D63G,N:R203M,NSP12:G671S,NSP6:I162V,NS3:S26L,S:P681R,S:R158del,NSP3:P1228L,NS7a:V82A,NSP3:A488S,S:F157del,NSP4:T492I,NSP14:A394V,S:T19R,NS7a:T120I,N:D377Y,M:I82T,S:D950N,NS7b:T40I,NSP13:P77L,S:E156G,NSP3:P1469S,S:T478K,NSP6:T77A,NSP12:P323L,S:D614G,S:L452R,NSP4:V167L	N:G215C,N:D63G,N:R203M,NSP12:G671S,NSP6:I162V,NS3:S26L,S:P681R,S:R158del,NSP3:P1228L,NS7a:V82A,NSP3:A488S,S:F157del,NSP4:T492I,NSP14:A394V,S:T19R,NS7a:T120I,N:D377Y,M:I82T,S:D950N,NS7b:T40I,NSP13:P77L,S:E156G,NSP3:P1469S,S:T478K,NSP6:T77A,NSP12:P323L,S:D614G,S:L452R,NSP4:V167L	No
PIDPLBMYUW	7	6	3	141	12	B.1.1.7	B.1.1.7	0		S:H69del,NS8:Q27stop,NSP3:T183I,S:T716I,NS8:K68stop,NSP6:S106del,N:R203K,S:A570D,NS6:H3Y,NSP2:E359A,S:N501Y,NSP3:I1412T,NS8:R52I,S:P681H,S:Y144del,NSP12:P227L,NSP6:G107del,NSP3:A890D,S:D1118H,NSP6:F108del,NS8:Y73C,N:G204R,S:V70del,NSP12:P323L,NSP14:P451S,S:D614G,N:D3L,S:S982A,N:S235F	S:H69del,NS8:Q27stop,NSP3:T183I,S:T716I,NS8:K68stop,NSP6:S106del,N:R203K,S:A570D,NS6:H3Y,NSP2:E359A,S:N501Y,NSP3:I1412T,NS8:R52I,S:P681H,S:Y144del,NSP12:P227L,NSP6:G107del,NSP3:A890D,S:D1118H,NSP6:F108del,NS8:Y73C,N:G204R,S:V70del,NSP12:P323L,NSP14:P451S,S:D614G,N:D3L,S:S982A,N:S235F	No	Yes
PIDJUCNBCV	2	2	2	3	3	B.1.617.2	B.1.617.2	0		N:D63G,N:R203M,S:D228H,NSP12:G671S,S:V289I,N:G18V,NSP6:T181I,NS3:S26L,S:P681R,S:R158del,NSP3:E815D,NS7a:V82A,S:F157del,S:T19R,NS7a:T120I,S:A222V,N:D377Y,M:I82T,NSP6:V149A,S:D950N,NSP3:P822L,NSP13:P77L,S:E156G,NSP4:A446V,S:T478K,NSP12:P323L,S:D614G,S:L452R	N:D63G,N:R203M,S:D228H,NSP12:G671S,S:V289I,N:G18V,NSP6:T181I,NS3:S26L,S:P681R,S:R158del,NSP3:E815D,NS7a:V82A,S:F157del,S:T19R,NS7a:T120I,S:A222V,N:D377Y,M:I82T,NSP6:V149A,S:D950N,NSP3:P822L,NSP13:P77L,S:E156G,NSP4:A446V,S:T478K,NSP12:P323L,S:D614G,S:L452R	Yes	Yes
PIDCJGYQKS	3	3	2	9	2	B.1.617.2	B.1.617.2	0		N:G215C,N:D63G,N:R203M,NSP12:G671S,NSP16:Q238H,NS3:S26L,S:P681R,S:R158del,NSP3:P1228L,NSP2:S138L,NS7a:V82A,NSP3:A488S,S:F157del,NSP4:T492I,NSP14:A394V,S:T19R,NS7a:T120I,N:D377Y,M:I82T,S:D950N,NS7b:T40I,NSP13:P77L,M:L46F,S:E156G,S:T307I,NSP3:P1469S,S:T478K,NS7a:V71I,NSP6:T77A,NSP12:P323L,S:D614G,NSP4:V167L,S:L452R,NSP13:E341D	N:G215C,N:D63G,N:R203M,NSP12:G671S,NSP16:Q238H,NS3:S26L,S:P681R,S:R158del,NSP3:P1228L,NSP2:S138L,NS7a:V82A,NSP3:A488S,S:F157del,NSP4:T492I,NSP14:A394V,S:T19R,NS7a:T120I,N:D377Y,M:I82T,S:D950N,NS7b:T40I,NSP13:P77L,M:L46F,S:E156G,S:T307I,NSP3:P1469S,S:T478K,NS7a:V71I,NSP6:T77A,NSP12:P323L,S:D614G,NSP4:V167L,S:L452R,NSP13:E341D	No	Yes
PIDCNPFDEC	3	2	2	15	15	B.1.1.7	B.1.1.7	0		NSP3:A1527V,S:H69del,NS8:Q27stop,NSP3:T183I,S:T716I,NS8:K68stop,NSP6:S106del,N:R203K,S:A570D,S:N501Y,NSP3:I1412T,NS8:R52I,S:P681H,S:Y144del,NSP6:G107del,NSP3:A890D,S:D1118H,NSP6:F108del,NS8:Y73C,N:G204R,S:V70del,NSP12:P323L,S:D614G,N:D3L,S:S982A,N:S235F	NSP3:A1527V,S:H69del,NS8:Q27stop,NSP3:T183I,S:T716I,NS8:K68stop,NSP6:S106del,N:R203K,S:A570D,S:N501Y,NSP3:I1412T,NS8:R52I,S:P681H,S:Y144del,NSP6:G107del,NSP3:A890D,S:D1118H,NSP6:F108del,NS8:Y73C,N:G204R,S:V70del,NSP12:P323L,S:D614G,N:D3L,S:S982A,N:S235F	No
PIDNXQFFZG	6	4	3	77	61	B.1.409	B.1.409	2	NSP8:I156L,NS6:E13K	N:S194L,NSP3:V766M,NSP3:V202F,NSP3:D270N,NSP3:N1053S,NS3:D155Y,NS3:L108F,NSP12:P323L,S:D614G,NS7a:T14I	N:S194L,NSP3:V766M,NSP3:V202F,NSP3:D270N,NSP3:N1053S,NS3:D155Y,NS3:L108F,NSP12:P323L,S:D614G,NS7a:T14I,NSP8:I156L,NS6:E13K	No	Yes
PIDKLVKSWA	5	4	3	44	4	B.1.2	B.1.2	0		S:E484Q,NSP16:L126F,N:G30R,N:P67S,NSP16:R216C,NSP14:L157F,NS3:Q57H,NSP2:T85I,NSP5:L89F,NS8:S24L,NSP3:M1788I,NSP14:N129D,NS3:G172V,NSP12:P323L,S:D614G,NSP14:V125F,N:P199L	S:E484Q,NSP16:L126F,N:G30R,N:P67S,NSP16:R216C,NSP14:L157F,NS3:Q57H,NSP2:T85I,NSP5:L89F,NS8:S24L,NSP3:M1788I,NSP14:N129D,NS3:G172V,NSP12:P323L,S:D614G,NSP14:V125F,N:P199L	No	Yes
PIDOMMAQAS	2	2	2	5	5	B.1.1.7	B.1.1.7	0		S:H69del,NS8:Q27stop,NSP3:T183I,S:T716I,NS8:K68stop,NSP6:S106del,N:R203K,S:A570D,NS3:W131C,S:N501Y,NSP3:I1412T,NS8:R52I,S:P681H,S:Y144del,NSP6:G107del,NSP3:A890D,S:D1118H,NSP6:F108del,NS8:Y73C,N:G204R,S:V70del,NS3:T151I,NSP12:P323L,S:D614G,N:D3L,S:S982A,N:S235F	S:H69del,NS8:Q27stop,NSP3:T183I,S:T716I,NS8:K68stop,NSP6:S106del,N:R203K,S:A570D,NS3:W131C,S:N501Y,NSP3:I1412T,NS8:R52I,S:P681H,S:Y144del,NSP6:G107del,NSP3:A890D,S:D1118H,NSP6:F108del,NS8:Y73C,N:G204R,S:V70del,NS3:T151I,NSP12:P323L,S:D614G,N:D3L,S:S982A,N:S235F	No	Yes
PIDECKYQKB	2	2	2	8	8	B.1.617.2	B.1.617.2	0		N:D63G,NSP12:G671S,NSP6:I162V,NSP6:A46V,NSP3:S1054N,NS3:S26L,S:P681R,S:R158del,NSP3:P1228L,NS7a:V82A,NSP3:A488S,S:F157del,NSP4:T492I,NSP9:L42F,NSP14:A394V,S:T19R,NS7a:T120I,N:D377Y,NSP3:A1766V,M:I82T,NSP15:A80V,S:D950N,NSP16:K24E,NS7b:T40I,NSP13:P77L,S:E156G,NSP3:P1469S,S:T478K,NSP6:T77A,NSP12:P323L,S:D614G,NSP4:V167L,S:L452R	N:D63G,NSP12:G671S,NSP6:I162V,NSP6:A46V,NSP3:S1054N,NS3:S26L,S:P681R,S:R158del,NSP3:P1228L,NS7a:V82A,NSP3:A488S,S:F157del,NSP4:T492I,NSP9:L42F,NSP14:A394V,S:T19R,NS7a:T120I,N:D377Y,NSP3:A1766V,M:I82T,NSP15:A80V,S:D950N,NSP16:K24E,NS7b:T40I,NSP13:P77L,S:E156G,NSP3:P1469S,S:T478K,NSP6:T77A,NSP12:P323L,S:D614G,NSP4:V167L,S:L452R	Yes
PIDOEBOCXU	2	2	2	10	10	B.1.617.2	AY.5	0		N:G215C,N:D63G,N:R203M,NSP12:G671S,NS3:S26L,S:P681R,S:R158del,NSP3:P1228L,NS7a:V82A,NSP3:A488S,S:F157del,NSP4:T492I,NSP14:A394V,S:T19R,NS7a:T120I,NSP12:F192V,N:D377Y,M:I82T,S:D950N,NS7b:T40I,NSP3:A1736V,NSP13:P77L,S:E156G,NSP3:P1469S,S:T478K,NSP6:T77A,NSP12:P323L,S:D614G,S:L452R,NSP4:V167L	N:G215C,N:D63G,N:R203M,NSP12:G671S,NS3:S26L,S:P681R,S:R158del,NSP3:P1228L,NS7a:V82A,NSP3:A488S,S:F157del,NSP4:T492I,NSP14:A394V,S:T19R,NS7a:T120I,NSP12:F192V,N:D377Y,M:I82T,S:D950N,NS7b:T40I,NSP3:A1736V,NSP13:P77L,S:E156G,NSP3:P1469S,S:T478K,NSP6:T77A,NSP12:P323L,S:D614G,S:L452R,NSP4:V167L	Yes
PIDJNEFEBR	2	2	2	0	0	B.1.1.7	B.1.1.7	0		NSP3:T183I,NSP3:A890D,NSP3:I1412T,NSP6:F108del,NSP6:G107del,NSP6:S106del,NSP12:P227L,NSP12:P323L,S:A570D,S:S982A,S:P681H,S:D614G,S:T716I,S:Y144del,S:N501Y,S:D1118H,S:V70del,S:H69del,NS8:R52I,NS8:K68stop,NS8:Q27stop,NS8:Y73C,N:S235F,N:D3L,N:G204R,N:R203K	NSP3:T183I,NSP3:A890D,NSP3:I1412T,NSP6:F108del,NSP6:G107del,NSP6:S106del,NSP12:P227L,NSP12:P323L,S:A570D,S:S982A,S:P681H,S:D614G,S:T716I,S:Y144del,S:N501Y,S:D1118H,S:V70del,S:H69del,NS8:R52I,NS8:K68stop,NS8:Q27stop,NS8:Y73C,N:S235F,N:D3L,N:G204R,N:R203K	No
PIDHCPHTBW	3	2	2	53	53	B.1.369	B.1.369	2	NSP5:Q192stop,N:T271I	NSP3:P968L,N:S183Y,NS3:Q57H,NSP2:T85I,NSP12:P323L,S:D614G,NSP3:L1791F,S:V1176F	NSP3:P968L,N:S183Y,NS3:Q57H,NSP2:T85I,NSP12:P323L,S:D614G,NSP3:L1791F,S:V1176F,NSP5:Q192stop,N:T271I	No
PIDTINEMLL	2	2	2	2	2	B.1.1.7	B.1.1.7	0		S:H69del,NS8:Q27stop,NSP3:T183I,S:T716I,NS8:K68stop,NSP6:S106del,N:R203K,S:A570D,S:N501Y,NSP3:I1412T,NS8:R52I,S:P681H,S:Y144del,NSP12:P227L,NSP6:G107del,NSP3:A890D,S:D1118H,NSP6:F108del,NS8:Y73C,N:G204R,NSP13:P53S,S:V70del,NSP12:P323L,S:D614G,S:S982A,N:S235F	S:H69del,NS8:Q27stop,NSP3:T183I,S:T716I,NS8:K68stop,NSP6:S106del,N:R203K,S:A570D,S:N501Y,NSP3:I1412T,NS8:R52I,S:P681H,S:Y144del,NSP12:P227L,NSP6:G107del,NSP3:A890D,S:D1118H,NSP6:F108del,NS8:Y73C,N:G204R,NSP13:P53S,S:V70del,NSP12:P323L,S:D614G,S:S982A,N:S235F,NSP14:P451S,N:D3L	No
PIDXVWWXDU	4	3	3	10	10	B.1.526	B.1.526	0		S:T95I,N:M234I,NS3:P42L,NSP6:G107del,NSP6:S106del,S:E484K,NSP6:F108del,NSP13:Q88H,NS3:Q57H,S:A701V,S:L5F,NS8:T11I,NSP2:T85I,NSP2:D43Y,NSP4:Y311H,NSP12:P323L,S:D614G,N:P199L,NSP4:L438P,S:D253G,NSP3:Y88H	S:T95I,N:M234I,NS3:P42L,NSP6:G107del,NSP6:S106del,S:E484K,NSP6:F108del,NSP13:Q88H,NS3:Q57H,S:A701V,S:L5F,NS8:T11I,NSP2:T85I,NSP2:D43Y,NSP4:Y311H,NSP12:P323L,S:D614G,N:P199L,NSP4:L438P,S:D253G,NSP3:Y88H	No	Yes
PIDCLSKJEJ	2	2	2	7	7	A.2.5	A.2.5	0		N:P365S,N:M234I,NSP1:L4F,NSP13:P77L,NS3:G196V,NSP13:A553S,NSP4:F308Y,NSP12:V320A,NSP6:H11Q,N:S197L,NSP3:K839E,NSP3:A149V,S:D614G,NS8:L84S,S:L452R,N:P383L,NSP4:T492I	N:P365S,N:M234I,NSP1:L4F,NSP13:P77L,NS3:G196V,NSP13:A553S,NSP4:F308Y,NSP12:V320A,NSP6:H11Q,N:S197L,NSP3:K839E,NSP3:A149V,S:D614G,NS8:L84S,S:L452R,N:P383L,NSP4:T492I	No
PIDRPGNETJ	2	2	2	5	5	B.1.596	B.1.596	0		N:P67S,NSP16:R216C,NS3:Q57H,NSP2:T85I,NSP5:L89F,NSP12:V605I,NS8:S24L,NSP14:N129D,NSP13:Q470E,NS3:G172V,N:E378Q,NSP12:P323L,S:D614G,E:L21V,N:P199L,NSP2:N342T	N:P67S,NSP16:R216C,NS3:Q57H,NSP2:T85I,NSP5:L89F,NSP12:V605I,NS8:S24L,NSP14:N129D,NSP13:Q470E,NS3:G172V,N:E378Q,NSP12:P323L,S:D614G,E:L21V,N:P199L,NSP2:N342T	No
PIDAENQEVW	2	2	2	0	0	B.1.617.2	B.1.617.2	0		NSP3:K1804N,NSP3:P822L,NSP3:E815D,NSP4:A446V,NSP6:T181I,NSP6:V149A,NSP12:P323L,NSP12:G671S,NSP13:P77L,NSP14:A23S,S:T19R,S:P681R,S:D614G,S:D950N,S:V289I,S:T478K,S:L452R,S:F157del,S:R158del,S:E156G,S:A222V,NS3:S26L,NS3:L106F,M:I82T,NS7a:V82A,NS7a:T120I,N:D377Y,N:G18V,N:D63G,N:R203M	NSP3:K1804N,NSP3:P822L,NSP3:E815D,NSP4:A446V,NSP6:T181I,NSP6:V149A,NSP12:P323L,NSP12:G671S,NSP13:P77L,NSP14:A23S,S:T19R,S:P681R,S:D614G,S:D950N,S:V289I,S:T478K,S:L452R,S:F157del,S:R158del,S:E156G,S:A222V,NS3:S26L,NS3:L106F,M:I82T,NS7a:V82A,NS7a:T120I,N:D377Y,N:G18V,N:D63G,N:R203M	No
PIDFTUQFAV	7	3	2	81	43	A.3	A.3	7	S:R190S,S:L244del,NSP4:F317S,S:T1006I,NSP3:F1646I,NSP4:G232V,S:A243del	NSP14:F233L,NSP13:I432T,N:A208G,NSP3:P153L,NS8:V62L,NSP8:M129I,NSP1:D75E,NS8:L84S	NSP14:F233L,NSP13:I432T,N:A208G,NSP3:P153L,NS8:V62L,NSP8:M129I,NSP1:D75E,NS8:L84S,S:R190S,S:L244del,NSP4:F317S,S:T1006I,NSP3:F1646I,NSP4:G232V,S:A243del	No	Yes
PIDVLOKLUW	2	2	2	0	0	B.1.617.2	B.1.617.2	0		NSP3:K1804N,NSP3:P822L,NSP3:E815D,NSP4:A446V,NSP6:T181I,NSP6:V149A,NSP12:P323L,NSP12:G671S,NSP13:P77L,NSP14:A23S,NSP15:A117V,S:T19R,S:P681R,S:D614G,S:D950N,S:T478K,S:L452R,NS3:S26L,NS3:L106F,M:I82T,NS7a:V82A,NS7a:T120I,N:D377Y,N:G18V,N:D63G,N:R203M	NSP3:K1804N,NSP3:P822L,NSP3:E815D,NSP4:A446V,NSP6:T181I,NSP6:V149A,NSP12:P323L,NSP12:G671S,NSP13:P77L,NSP14:A23S,NSP15:A117V,S:T19R,S:P681R,S:D614G,S:D950N,S:T478K,S:L452R,NS3:S26L,NS3:L106F,M:I82T,NS7a:V82A,NS7a:T120I,N:D377Y,N:G18V,N:D63G,N:R203M,S:V289I,S:F157del,S:R158del,S:E156G,S:A222V	No
PIDTXWMBWQ	4	3	3	17	15	AY.4	AY.5	0		N:G215C,NS8:L60F,N:D63G,N:R203M,NSP6:A88V,NSP12:G671S,NS3:S26L,S:P681R,NSP3:P1228L,NS3:M125I,NS7a:V82A,NSP3:A488S,NSP4:T492I,NSP14:A394V,S:T19R,NS7a:T120I,NSP12:F192V,N:D377Y,NSP13:H164Y,M:I82T,S:D950N,NS7b:T40I,NSP13:P77L,NSP3:H1307Y,NSP3:S370L,NSP3:P1469S,S:T478K,NSP6:T77A,NSP12:P323L,S:D614G,NSP4:V167L,S:L452R,NS7a:F65C	N:G215C,NS8:L60F,N:D63G,N:R203M,NSP6:A88V,NSP12:G671S,NS3:S26L,S:P681R,NSP3:P1228L,NS3:M125I,NS7a:V82A,NSP3:A488S,NSP4:T492I,NSP14:A394V,S:T19R,NS7a:T120I,NSP12:F192V,N:D377Y,NSP13:H164Y,M:I82T,S:D950N,NS7b:T40I,NSP13:P77L,NSP3:H1307Y,NSP3:S370L,NSP3:P1469S,S:T478K,NSP6:T77A,NSP12:P323L,S:D614G,NSP4:V167L,S:L452R,NS7a:F65C,NSP3:A1736V,S:F157del,S:R158del,S:E156G	Yes	Yes
PIDSCOUVAG	4	2	2	0	0	B.1.214.2	B.1.214.2	0		NSP3:I580V,NSP3:T1063I,NSP6:F108del,NSP6:L37F,NSP6:G107del,NSP6:S106del,NSP8:A74V,NSP10:T51I,NSP12:R583G,NSP12:P323L,S:D614G,S:T716I,S:Q414K,S:ins213RTD,NS3:G172C,N:T205I,N:D3L	NSP3:I580V,NSP3:T1063I,NSP6:F108del,NSP6:L37F,NSP6:G107del,NSP6:S106del,NSP8:A74V,NSP10:T51I,NSP12:R583G,NSP12:P323L,S:D614G,S:T716I,S:Q414K,S:ins213RTD,NS3:G172C,N:T205I,N:D3L,S:ins214TDR,NS3:T24del,NS3:P25del,S:N450K,NS3:K21del,NS3:D22del,NS3:E19del,NS3:D27del,NS3:I20del,NS3:A23del,NS3:F28del,NS3:S26del
PIDFNQHEFN	2	2	2	0	0	B.1.1.7	B.1.1.7	0		S:H69del,NS8:Q27stop,NSP3:T183I,S:T716I,NS8:K68stop,NSP6:S106del,N:R203K,S:A570D,S:N501Y,NSP3:I1412T,NS8:R52I,S:P681H,S:Y144del,NS8:C61F,NSP12:P227L,NSP6:G107del,NSP3:A890D,S:D1118H,NSP6:F108del,NS8:Y73C,NSP3:M1441I,N:G204R,S:V70del,NSP12:P323L,S:D614G,N:D3L,S:S982A,N:S235F	S:H69del,NS8:Q27stop,NSP3:T183I,S:T716I,NS8:K68stop,NSP6:S106del,N:R203K,S:A570D,S:N501Y,NSP3:I1412T,NS8:R52I,S:P681H,S:Y144del,NS8:C61F,NSP12:P227L,NSP6:G107del,NSP3:A890D,S:D1118H,NSP6:F108del,NS8:Y73C,NSP3:M1441I,N:G204R,S:V70del,NSP12:P323L,S:D614G,N:D3L,S:S982A,N:S235F	No
PIDIYWZCRN	2	2	2	7	7	AY.4	AY.4	0		NSP2:N98S,NSP3:S1877N,NSP3:A488S,NSP3:P1469S,NSP3:P1228L,NSP4:V167L,NSP4:T492I,NSP6:T77A,NSP12:P323L,NSP12:G671S,NSP13:P77L,NSP13:I334V,NSP14:A394V,S:T19R,S:P681R,S:D614G,S:D950N,S:T478K,S:L452R,S:F157del,S:R158del,S:E156G,NS3:S26L,M:I82T,NS7a:V82A,NS7a:T120I,NS7b:T40I,NS8:P36S,N:G215C,N:D377Y,N:D63G,N:R203M	NSP2:N98S,NSP3:S1877N,NSP3:A488S,NSP3:P1469S,NSP3:P1228L,NSP4:V167L,NSP4:T492I,NSP6:T77A,NSP12:P323L,NSP12:G671S,NSP13:P77L,NSP13:I334V,NSP14:A394V,S:T19R,S:P681R,S:D614G,S:D950N,S:T478K,S:L452R,S:F157del,S:R158del,S:E156G,NS3:S26L,M:I82T,NS7a:V82A,NS7a:T120I,NS7b:T40I,NS8:P36S,N:G215C,N:D377Y,N:D63G,N:R203M	No
PIDLNFGQTA	2	2	2	6	6	B.1.617.2	B.1.617.2	0		NSP2:P129L,NSP3:P822L,NSP4:D217N,NSP4:F375S,NSP6:H11Q,NSP12:P323L,NSP15:K259R,S:T19R,S:P681R,S:D614G,S:D950N,S:T478K,S:L452R,S:F157del,S:R158del,S:E156G,NS3:S26L,M:I82T,NS7a:V82A,NS7a:T120I,N:D377Y,N:D63G,N:R203M	NSP2:P129L,NSP3:P822L,NSP4:D217N,NSP4:F375S,NSP6:H11Q,NSP12:P323L,NSP15:K259R,S:T19R,S:P681R,S:D614G,S:D950N,S:T478K,S:L452R,S:F157del,S:R158del,S:E156G,NS3:S26L,M:I82T,NS7a:V82A,NS7a:T120I,N:D377Y,N:D63G,N:R203M,NSP3:P1103Q	No
PIDMPTBRKR	2	2	2	2	2	B.1.1.7	B.1.1.7	0		NSP1:M85del,NSP1:V86del,NSP3:T183I,NSP3:M1441I,NSP3:A890D,NSP3:I1412T,NSP6:F108del,NSP6:G107del,NSP6:S106del,NSP12:P227L,NSP12:P323L,S:A570D,S:S982A,S:P681H,S:D614G,S:T716I,S:V1228L,S:Y144del,S:N501Y,S:D1118H,S:V70del,S:H69del,NS8:R52I,NS8:K68stop,NS8:Q27stop,NS8:Y73C,NS8:C61F,N:S235F,N:D3L,N:G204R,N:R203K	NSP1:M85del,NSP1:V86del,NSP3:T183I,NSP3:M1441I,NSP3:A890D,NSP3:I1412T,NSP6:F108del,NSP6:G107del,NSP6:S106del,NSP12:P227L,NSP12:P323L,S:A570D,S:S982A,S:P681H,S:D614G,S:T716I,S:V1228L,S:Y144del,S:N501Y,S:D1118H,S:V70del,S:H69del,NS8:R52I,NS8:K68stop,NS8:Q27stop,NS8:Y73C,NS8:C61F,N:S235F,N:D3L,N:G204R,N:R203K	No	Yes
PIDWQRDFOR	2	2	2	2	2	AY.25	AY.25	0		N:G215C,N:D63G,N:R203M,NSP12:G671S,NS3:S26L,S:P681R,S:R158del,NSP3:P1228L,NS7a:V82A,NSP3:A488S,S:F157del,NSP4:T492I,NSP14:A394V,S:T19R,NS7a:T120I,N:D377Y,M:I82T,NSP6:C197F,S:D950N,NS7b:T40I,NSP13:P77L,S:E156G,NSP3:P1469S,S:T478K,NSP6:T77A,NS3:E239Q,NSP12:P323L,S:D614G,NSP4:V167L,S:L452R,NSP3:D410G	N:G215C,N:D63G,N:R203M,NSP12:G671S,NS3:S26L,S:P681R,S:R158del,NSP3:P1228L,NS7a:V82A,NSP3:A488S,S:F157del,NSP4:T492I,NSP14:A394V,S:T19R,NS7a:T120I,N:D377Y,M:I82T,NSP6:C197F,S:D950N,NS7b:T40I,NSP13:P77L,S:E156G,NSP3:P1469S,S:T478K,NSP6:T77A,NS3:E239Q,NSP12:P323L,S:D614G,NSP4:V167L,S:L452R,NSP3:D410G	No	Yes
PIDNYFBKOQ	14	9	8	64	30	B.1.526	B.1.526	0		S:T95I,N:M234I,NS3:P42L,NSP6:G107del,NSP6:S106del,S:E484K,NSP6:F108del,NSP13:Q88H,NS3:Q57H,S:A701V,S:L5F,NS8:T11I,NSP2:T85I,NSP12:P323L,S:D614G,N:P199L,NSP4:L438P,S:D253G,NSP3:Y88H	S:T95I,N:M234I,NS3:P42L,NSP6:G107del,NSP6:S106del,S:E484K,NSP6:F108del,NSP13:Q88H,NS3:Q57H,S:A701V,S:L5F,NS8:T11I,NSP2:T85I,NSP12:P323L,S:D614G,N:P199L,NSP4:L438P,S:D253G,NSP3:Y88H	No	Yes
PIDXNPQSLG	3	2	2	7	7	B.1.1.7	B.1.1.7	0		NSP3:A1527V,S:H69del,NS8:Q27stop,NSP3:T183I,S:T716I,NS8:K68stop,NSP6:S106del,N:R203K,S:A570D,S:N501Y,NSP3:I1412T,NS8:R52I,S:P681H,S:Y144del,NSP2:A555V,NSP6:G107del,NSP3:A890D,S:D1118H,NSP6:F108del,NS8:Y73C,N:G204R,S:V70del,NSP12:P323L,S:D614G,N:D3L,S:S982A,N:S235F	NSP3:A1527V,S:H69del,NS8:Q27stop,NSP3:T183I,S:T716I,NS8:K68stop,NSP6:S106del,N:R203K,S:A570D,S:N501Y,NSP3:I1412T,NS8:R52I,S:P681H,S:Y144del,NSP2:A555V,NSP6:G107del,NSP3:A890D,S:D1118H,NSP6:F108del,NS8:Y73C,N:G204R,S:V70del,NSP12:P323L,S:D614G,N:D3L,S:S982A,N:S235F	Yes	Yes
PIDCXIYIPP	6	5	4	20	9	B.1.243	B.1.243	1	NSP8:F6L	N:S194L,N:T205I,NSP3:G1300D,NSP2:L213F,NSP3:T864I,NSP12:P323L,S:P681H,S:D614G,NSP12:I145L,NSP2:H208Y	N:S194L,N:T205I,NSP3:G1300D,NSP2:L213F,NSP3:T864I,NSP12:P323L,S:P681H,S:D614G,NSP12:I145L,NSP2:H208Y,NSP8:F6L	No	Yes
PIDCRXPSJB	3	3	2	18	7	A.2.5	A.2.5	0		N:P365S,N:M234I,NSP1:L4F,NSP13:P77L,NS3:G196V,NSP13:A553S,NSP4:F308Y,NSP12:V320A,NSP6:H11Q,N:S197L,NSP3:K839E,NSP3:A149V,S:D614G,NS8:L84S,S:L452R,N:P383L,NSP4:T492I	N:P365S,N:M234I,NSP1:L4F,NSP13:P77L,NS3:G196V,NSP13:A553S,NSP4:F308Y,NSP12:V320A,NSP6:H11Q,N:S197L,NSP3:K839E,NSP3:A149V,S:D614G,NS8:L84S,S:L452R,N:P383L,NSP4:T492I,NS3:S74F
PIDIXVIFCG	2	2	2	7	7	B.1	B.1.637	0	Manual review showed each one was in question initially. Suspect contamination of one primer pool	NSP4:K399E,NSP5:P96S,NS3:P42L,NS8:A51S,S:D80G,NS3:Q57H,NS3:P240S,NS8:T11I,NSP2:T85I,NS8:W45R,NSP12:P323L,S:D614G,S:Y144del,S:L452R,S:D950H	NSP4:K399E,NSP5:P96S,NS3:P42L,NS8:A51S,S:D80G,NS3:Q57H,NS3:P240S,NS8:T11I,NSP2:T85I,NS8:W45R,NSP12:P323L,S:D614G,S:Y144del,S:L452R,S:D950H,NSP6:S106del,S:T859N,S:F157S,NSP4:L438P,N:M234I,NSP6:G107del,N:T205I,NSP6:F108del,NSP4:A446V,NSP6:V278I,S:T791I
PIDVWVGDCM	2	2	2	5	5	B.1.2	B.1.2	4	S:G142del,S:V143del,S:Y144del,S:L141del	N:D377Y,NSP2:C240R,N:P67S,NSP16:R216C,NSP3:M560I,NS3:Q57H,NSP2:T85I,NSP5:L89F,M:F28L,NS8:S24L,NSP14:N129D,NS3:G172V,S:L1063F,NSP12:P323L,S:D614G,M:A85S,N:P199L,S:Q677H	N:D377Y,NSP2:C240R,N:P67S,NSP16:R216C,NSP3:M560I,NS3:Q57H,NSP2:T85I,NSP5:L89F,M:F28L,NS8:S24L,NSP14:N129D,NS3:G172V,S:L1063F,NSP12:P323L,S:D614G,M:A85S,N:P199L,S:Q677H,S:G142del,S:V143del,S:Y144del,S:L141del	No	Yes
PIDLCYVIUV	2	2	2	37	37	B.1.564	B.1	2	S:L270F,NSP2:T85I	NSP12:P323L,S:D614G,NS3:Q57H,N:S183Y	NSP12:P323L,S:D614G,NS3:Q57H,N:S183Y,S:L270F,NSP2:T85I	No
PIDGBIBYYQ	7	4	4	24	24	Q.4	Q.4	3	NSP4:H313Y,N:F307L,S:R102G	S:H69del,NS8:Q27stop,S:T716I,NSP6:S106del,N:R203K,S:A570D,NSP8:Q24R,NSP13:K460R,S:P681R,S:N501Y,NSP3:I1412T,NS8:R52I,S:Y144del,NSP1:R24C,NSP3:A1502V,NSP6:G107del,NSP3:A890D,S:D1118H,NSP6:F108del,NS8:Y73C,N:G204R,S:V70del,NSP12:P323L,S:D614G,N:L331F,N:D3L,S:S982A,N:S235F	S:H69del,NS8:Q27stop,S:T716I,NSP6:S106del,N:R203K,S:A570D,NSP8:Q24R,NSP13:K460R,S:P681R,S:N501Y,NSP3:I1412T,NS8:R52I,S:Y144del,NSP1:R24C,NSP3:A1502V,NSP6:G107del,NSP3:A890D,S:D1118H,NSP6:F108del,NS8:Y73C,N:G204R,S:V70del,NSP12:P323L,S:D614G,N:L331F,N:D3L,S:S982A,N:S235F,NSP3:T183I,NSP2:T388I,NSP4:H313Y,N:F307L,NSP3:T749A,S:R102G,NSP3:T820N	No	Yes
PIDWUGBIZH	5	4	3	14	7	B.1.637	B.1.637	1	S:H146Q	NSP4:K399E,NS3:P104L,NSP2:T332I,NSP6:S106del,NSP3:M560I,S:T859N,NSP4:L438P,NSP12:V424L,S:D950H,NSP3:P192S,N:M234I,NS3:P42L,NSP6:G107del,NS8:A51S,N:T205I,NSP6:F108del,NS3:Q57H,NSP4:A446V,NS8:T11I,NSP2:T85I,NSP14:H455Y,NSP6:V278I,NSP12:P323L,S:D614G	NSP4:K399E,NS3:P104L,NSP2:T332I,NSP6:S106del,NSP3:M560I,S:T859N,NSP4:L438P,NSP12:V424L,S:D950H,NSP3:P192S,N:M234I,NS3:P42L,NSP6:G107del,NS8:A51S,N:T205I,NSP6:F108del,NS3:Q57H,NSP4:A446V,NS8:T11I,NSP2:T85I,NSP14:H455Y,NSP6:V278I,NSP12:P323L,S:D614G,S:D80G,S:F157S,S:Y144del,S:L452R,S:H146Q	No	Yes
PIDEFIMHFK	2	2	2	5	5	B.1.605	B.1.605	0		NSP2:A476V,NS6:M19I,NSP3:R603K,S:T1116N,N:T205I,NS3:Q57H,NSP5:P99L,NSP2:T85I,NSP12:P323L,NSP12:T85I,S:D614G,S:M1229I,S:Q677H	NSP2:A476V,NS6:M19I,NSP3:R603K,S:T1116N,N:T205I,NS3:Q57H,NSP5:P99L,NSP2:T85I,NSP12:P323L,NSP12:T85I,S:D614G,S:M1229I,S:Q677H	No
PIDRSHNQNS	12	8	5	51	17	B.1.2	B.1.2	1	E:V70F	N:P364S,NSP10:A24S,N:P67S,NSP16:R216C,S:T1027I,NSP3:P1867T,NS3:Q57H,NSP2:T85I,NSP5:L89F,NS8:S24L,NSP14:N129D,NS3:G172V,NSP12:P323L,S:D614G,N:P199L	N:P364S,NSP10:A24S,N:P67S,NSP16:R216C,S:T1027I,NSP3:P1867T,NS3:Q57H,NSP2:T85I,NSP5:L89F,NS8:S24L,NSP14:N129D,NS3:G172V,NSP12:P323L,S:D614G,N:P199L,E:V70F	No	Yes
PIDVVBEYQB	5	5	5	10	10	AY.12	AY.12	0		NS3:L15F,N:G215C,N:D63G,N:R203M,NSP12:G671S,NSP16:M270I,NS3:S26L,S:P681R,NSP3:P1228L,NS7a:S83L,NS7a:V82A,NSP3:A488S,NSP4:T492I,NSP14:A394V,S:T19R,NS3:D238Y,NS7a:T120I,NSP2:K81N,N:D377Y,M:I82T,S:D950N,NS7b:T40I,NSP13:P77L,NSP3:P1469S,S:T478K,NSP6:T77A,NSP12:P323L,NSP13:M474I,S:D614G,NSP4:V167L,S:L452R	NS3:L15F,N:G215C,N:D63G,N:R203M,NSP12:G671S,NSP16:M270I,NS3:S26L,S:P681R,NSP3:P1228L,NS7a:S83L,NS7a:V82A,NSP3:A488S,NSP4:T492I,NSP14:A394V,S:T19R,NS3:D238Y,NS7a:T120I,NSP2:K81N,N:D377Y,M:I82T,S:D950N,NS7b:T40I,NSP13:P77L,NSP3:P1469S,S:T478K,NSP6:T77A,NSP12:P323L,NSP13:M474I,S:D614G,NSP4:V167L,S:L452R	No	Yes
PIDZIHXOSZ	2	2	2	4	4	AY.4	AY.4	0		N:G215C,N:D63G,N:R203M,NSP12:G671S,NSP13:S259L,NS3:S26L,S:P681R,NSP3:P1228L,NSP4:T204I,NS7a:V82A,NSP3:A488S,NSP4:T492I,NSP14:A394V,S:T19R,NS7a:T120I,N:D377Y,M:I82T,S:D950N,NS7b:T40I,NSP13:P77L,S:P1112S,NSP3:P1469S,S:T478K,NSP6:T77A,NSP12:P323L,NSP5:K90R,S:D614G,S:L452R,NSP4:V167L	N:G215C,N:D63G,N:R203M,NSP12:G671S,NSP13:S259L,NS3:S26L,S:P681R,NSP3:P1228L,NSP4:T204I,NS7a:V82A,NSP3:A488S,NSP4:T492I,NSP14:A394V,S:T19R,NS7a:T120I,N:D377Y,M:I82T,S:D950N,NS7b:T40I,NSP13:P77L,S:P1112S,NSP3:P1469S,S:T478K,NSP6:T77A,NSP12:P323L,NSP5:K90R,S:D614G,S:L452R,NSP4:V167L	Yes	Yes
PIDJVZEJNM	3	2	2	6	6	B.1.526	B.1.526	0		S:T95I,N:M234I,NS3:P42L,NSP6:G107del,NSP6:S106del,S:E484K,NSP6:F108del,NSP13:Q88H,NS3:Q57H,S:A701V,S:L5F,NS8:T11I,NSP2:T85I,NSP12:P323L,S:D614G,N:P199L,NSP4:L438P,NSP3:P985S,S:D253G	S:T95I,N:M234I,NS3:P42L,NSP6:G107del,NSP6:S106del,S:E484K,NSP6:F108del,NSP13:Q88H,NS3:Q57H,S:A701V,S:L5F,NS8:T11I,NSP2:T85I,NSP12:P323L,S:D614G,N:P199L,NSP4:L438P,NSP3:P985S,S:D253G	Yes	Yes
PIDXTTUNJN	9	5	4	57	57	B.1.2	B.1.2	2	S:E484K,NSP6:L37F	NSP14:S255R,N:D377Y,NSP4:A65T,N:P67S,NSP16:R216C,NS3:Q57H,NSP2:T85I,NSP5:L89F,NS8:S24L,NSP3:M1788I,NSP9:T21I,NSP14:N129D,NS3:G172V,NSP15:G146S,NSP12:P323L,S:D614G,N:P199L,NSP9:L51F	NSP14:S255R,N:D377Y,NSP4:A65T,N:P67S,NSP16:R216C,NS3:Q57H,NSP2:T85I,NSP5:L89F,NS8:S24L,NSP3:M1788I,NSP9:T21I,NSP14:N129D,NS3:G172V,NSP15:G146S,NSP12:P323L,S:D614G,N:P199L,NSP9:L51F,S:E484K,NSP6:L37F	No	Yes
PIDHNGFDXK	7	4	3	84	67	B.1	B.1	4	NSP8:T148I,S:P1079S,NSP3:T820I,N:P326L	NS3:S60F,M:L17F,NS3:Q57H,NSP2:T85I,NSP12:P323L,S:D614G	NS3:S60F,M:L17F,NS3:Q57H,NSP2:T85I,NSP12:P323L,S:D614G,NSP8:T148I,S:P1079S,NSP3:T820I,N:P326L	No	Yes
PIDRFGZVUR	3	3	3	9	9	AY.25	AY.25	0		N:G215C,N:R203M,NSP12:G671S,NS3:S26L,S:P681R,S:R158del,NSP3:P1228L,NS7a:V82A,NSP3:A488S,S:F157del,NSP4:T492I,NSP14:A394V,S:T19R,NS7a:T120I,N:D377Y,M:I82T,S:D950N,NS7b:T40I,NSP13:P77L,NSP13:T141N,S:E156G,NSP3:P1469S,S:T478K,NSP14:A353V,N:Q163K,NSP6:T77A,NS3:E239Q,NSP12:P323L,S:D614G,NSP4:V167L,S:L452R	N:G215C,N:R203M,NSP12:G671S,NS3:S26L,S:P681R,S:R158del,NSP3:P1228L,NS7a:V82A,NSP3:A488S,S:F157del,NSP4:T492I,NSP14:A394V,S:T19R,NS7a:T120I,N:D377Y,M:I82T,S:D950N,NS7b:T40I,NSP13:P77L,NSP13:T141N,S:E156G,NSP3:P1469S,S:T478K,NSP14:A353V,N:Q163K,NSP6:T77A,NS3:E239Q,NSP12:P323L,S:D614G,NSP4:V167L,S:L452R	No
PIDCTOQSLJ	5	4	3	10	2	B.1.1.7	B.1.1.7	0		S:H69del,NS8:Q27stop,NSP3:T183I,S:T716I,NS8:K68stop,NSP6:S106del,N:R203K,S:A570D,S:N501Y,NSP3:I1412T,NS8:R52I,S:P681H,S:Y144del,NSP12:P227L,NSP6:G107del,NSP3:A890D,S:D1118H,NSP6:F108del,NS8:Y73C,N:G204R,S:V70del,NSP12:P323L,NSP14:P451S,S:D614G,NSP2:I42V,N:D3L,S:S982A,N:S235F	S:H69del,NS8:Q27stop,NSP3:T183I,S:T716I,NS8:K68stop,NSP6:S106del,N:R203K,S:A570D,S:N501Y,NSP3:I1412T,NS8:R52I,S:P681H,S:Y144del,NSP12:P227L,NSP6:G107del,NSP3:A890D,S:D1118H,NSP6:F108del,NS8:Y73C,N:G204R,S:V70del,NSP12:P323L,NSP14:P451S,S:D614G,NSP2:I42V,N:D3L,S:S982A,N:S235F	No	Yes
PIDGWUSXFK	2	2	2	11	11	AY.4	AY.4	0		N:G215C,N:D63G,N:R203M,NSP12:G671S,NSP16:P134S,NS3:S26L,S:P681R,NSP3:P1228L,NS7a:V82A,NSP3:A488S,NSP4:T492I,NSP12:K160N,NSP14:A394V,S:T19R,NS7a:T120I,NSP12:F192V,N:D377Y,M:I82T,S:D950N,NS7b:T40I,NSP3:A1736V,NSP13:P77L,NSP3:P1469S,S:T478K,NSP4:V341A,NSP6:T77A,NSP12:P323L,S:D614G,S:L452R,NSP4:V167L	N:G215C,N:D63G,N:R203M,NSP12:G671S,NSP16:P134S,NS3:S26L,S:P681R,NSP3:P1228L,NS7a:V82A,NSP3:A488S,NSP4:T492I,NSP12:K160N,NSP14:A394V,S:T19R,NS7a:T120I,NSP12:F192V,N:D377Y,M:I82T,S:D950N,NS7b:T40I,NSP3:A1736V,NSP13:P77L,NSP3:P1469S,S:T478K,NSP4:V341A,NSP6:T77A,NSP12:P323L,S:D614G,S:L452R,NSP4:V167L	No	Yes
PIDBXQZZLV	5	4	4	26	26	B.1.526	B.1.526	2	S:G446V,S:E406Q	S:T95I,N:M234I,NS3:P42L,NSP6:G107del,NSP6:S106del,S:E484K,NSP6:F108del,NSP13:Q88H,NS3:Q57H,S:A701V,S:L5F,NS8:T11I,NSP2:T85I,NSP12:P323L,S:D614G,N:P199L,NSP4:L438P,S:D253G	S:T95I,N:M234I,NS3:P42L,NSP6:G107del,NSP6:S106del,S:E484K,NSP6:F108del,NSP13:Q88H,NS3:Q57H,S:A701V,S:L5F,NS8:T11I,NSP2:T85I,NSP12:P323L,S:D614G,N:P199L,NSP4:L438P,S:D253G,S:G446V,S:E406Q	Yes	Yes
PIDVPYNDPX	4	3	2	7	2	B.1.617.2	B.1.617.2	0		N:D63G,N:R203M,NSP12:G671S,S:V289I,N:G18V,NSP6:T181I,NS3:S26L,S:P681R,NSP3:E815D,NSP13:M233I,NS7a:V82A,S:T19R,NS7a:T120I,N:D377Y,M:I82T,NSP6:V149A,S:D950N,NSP3:P822L,NSP13:P77L,NSP4:A446V,S:T478K,NSP12:P323L,S:D614G,S:L452R	N:D63G,N:R203M,NSP12:G671S,S:V289I,N:G18V,NSP6:T181I,NS3:S26L,S:P681R,NSP3:E815D,NSP13:M233I,NS7a:V82A,S:T19R,NS7a:T120I,N:D377Y,M:I82T,NSP6:V149A,S:D950N,NSP3:P822L,NSP13:P77L,NSP4:A446V,S:T478K,NSP12:P323L,S:D614G,S:L452R	Yes	Yes
PIDPVIFDLV	2	2	2	10	10	B.1.637	B.1.637	0		NS3:P104L,NSP3:I759V,NSP6:S106del,S:D80G,S:T859N,NS7a:P84S,S:F157S,S:Y144del,S:D950H,N:M234I,NS3:P42L,NSP6:G107del,NS8:A51S,N:T205I,NSP6:F108del,NS3:Q57H,NS8:T11I,NSP2:T85I,NSP6:V278I,NSP12:P323L,S:D614G,NSP2:G438C,S:L452R,NSP7:Q63R	NS3:P104L,NSP3:I759V,NSP6:S106del,S:D80G,S:T859N,NS7a:P84S,S:F157S,S:Y144del,S:D950H,N:M234I,NS3:P42L,NSP6:G107del,NS8:A51S,N:T205I,NSP6:F108del,NS3:Q57H,NS8:T11I,NSP2:T85I,NSP6:V278I,NSP12:P323L,S:D614G,NSP2:G438C,S:L452R,NSP7:Q63R,NSP4:K399E,NSP4:L438P,NSP4:A446V	No
								0
