# Supplementary material for: Large Scale SARS-CoV-2 Molecular Testing and Genomic Surveillance Reveal Prolonged Infections, Protracted RNA shedding, and Viral Reinfections
Source: Front Cell Infect Microbiol. 2022 Apr 11;12:809407. doi: 10.3389/fcimb.2022.809407 (PMC9035932; doi:10.3389/fcimb.2022.809407)
Supplement: Supplementary file 5 [file Table_5.xlsx]

## Sheet: Sheet1
AA Change	Instance	Previous Occurance	Lineages associated with the substitution
NSP2:T85I	1	2023	B.1.581,B.1.595,B.1.612,B.1.578,B.1.568,B.1.498,B.1.361,B.1.337,B.1.637,R.1,B.1.302,B.1.1.335,B.1.369,B.1.265,B.1.332,B.1.590,B.1.81,B.1.320,B.1.413,B.1.605,B.1.298,B.1.587,B.1.153,B.1.582,B.1.494,B.1.601,B.1.567,B.1,B.1.596,B.1.311,B.1.432,B.1.591,B.1.2,B.1.446,B.1.340,B.1.517,B.1.427,B.1.599,B.1.521,B.1.437,B.1.433,B.1.577,B.1.595.1,B.1.576,B.1.588,B.1.351,B.1.119,B.1.451,B.1.509,B.1.306,B.1.52…
NSP2:E490K	1	1	B.1.2
NSP2:K534R	1	5	B.1.429,B.1.1.434
NSP3:T820I	1	5	B.1.2,B.1,B.1.1.420
NSP3:F1646I	1	1	A.3
NSP4:G232V	1	1	A.3
NSP4:H313Y	1	9	B.1.1.434,AY.3,AY.20,AY.3.1,Q.4
NSP4:F317S	1	1	A.3
NSP4:A446V	1	448	AY.26,B.1.110.3,AY.12,None,B.1.637,AY.14,AY.9,B.1.1.318,B.1.596,B.1,B.1.575,AY.2,AY.15,AY.19,B.1.617.2,AY.13,AY.24,AY.23
NSP6:L37F	1	108	AY.25,B.1.1,B.1.361,R.1,B.1.1.318,B.1.369,AY.3.1,B.1.243,B.1.298,B.1.110.3,A.3,B.1.596,B.1,B.1.1.419,B.1.617.2,B.1.2,AY.12,B.40,AY.4,AY.5,B.1.1.222,AY.24,B.1.595.1,B.1.1.207,B.1.119,B.1.1.7,B.6,P.1,B.1.214.2,B.1.1.487,AY.20,B.1.565
NSP6:M86I	1	3	A.23.1,B.1.369,B.1.520
NSP6:S106del	1	1786	B.1.1.7,B.1.620,P.1,B.1.214.2,B.1.526,B.1.637,B.1.525,B.1.628,P.1.10,P.1.2,B.1.1.318,B.1,B.1.575,Q.3,B.1.619,B.1.351,Q.4,C.37
NSP6:G107del	1	1786	B.1.1.7,B.1.620,P.1,B.1.214.2,B.1.526,B.1.637,B.1.525,B.1.628,P.1.10,P.1.2,B.1.1.318,B.1,B.1.575,Q.3,B.1.619,B.1.351,Q.4,C.37
NSP6:F108del	1	1786	B.1.1.7,B.1.620,P.1,B.1.214.2,B.1.526,B.1.637,B.1.525,B.1.628,P.1.10,P.1.2,B.1.1.318,B.1,B.1.575,Q.3,B.1.619,B.1.351,Q.4,C.37
NSP6:V278I	1	203	B.1.575,B.1,B.1.637
NSP8:F6L	1	1	B.1.243
NSP8:T123I	1	6	AY.4,B.1.637,B.1.617.2,B.1.2,B.1.1.329
NSP8:T148I	1	15	C.36,B.1.313,B.1,B.1.240,B.1.617.2
NSP8:I156L	1	2	B.1.409
NSP13:D56G	1	1	B.1.1.434
NSP13:T115K	1	1	B.1.637
NSP14:D126Y	1	1	B.1.1.7
S:T95I	1	208	B.1.1.7,B.1.1.434,B.1.631,B.1.298,B.1.110.3,AY.4,B.1.628,B.1.526,B.1.637,B.1.1.318,B.1.369,B.1.621,B.1.621.1,B.1.243
S:R102G	1	2	Q.4
S:L141del	2	27	B.1.526,B.1.637,A.3,P.3,A.2.5,B.1.2
S:G142del	2	26	B.1.637,A.3,P.3,A.2.5,B.1.2
S:V143del	2	27	B.1.1.7,B.1.637,A.3,P.3,A.2.5,B.1.2
S:Y144del	1	1421	B.1.1.7,B.1.620,B.1.525,None,B.1.637,R.1,A.3,P.1.10,B.1.1.318,B.1.596,B.1.369,B.1,B.1.1.207,B.1.2,Q.3,AY.7.1,Q.4
S:H146Q	1	1	B.1.637
S:W152R	1	3	B.1.111,B.1.2,B.1.637
S:F157S	1	204	B.1.575,B.1.1.7,B.1,B.1.637
S:R190S	1	16	P.1,P.1.2,P.1.10,A.3,B.1.243
S:A243del	1	36	B.1.1.7,B.1.620,A.3,B.1.2,B.1.351
S:L244del	1	4	B.1.1.7,B.1.637
S:L270F	1	1	B.1
S:N334K	1	1	B.1.1.434
S:E406Q	1	2	B.1.1.7,B.1.526
S:G446V	1	3	B.1.2,B.1.526
S:E484Q	1	5	B.1.2,B.1.637
S:E484K	2	325	B.1.620,R.1,P.3,B.1.1.318,B.1.525,B.1,B.1.596,B.1.2,B.1.619,P.2,P.1.2,B.1.621.1,B.1.1.207,C.38,B.1.351,B.1.621,P.1,B.1.526,P.1.10
S:T791I	1	6	B.1.637,R.1
S:S939F	1	27	B.1.561,B.1.605,B.1.1.434,B.1.369,B.1.617.2,B.1.2,B.1.619
S:T1006I	1	1	A.3
S:P1079S	1	3	AY.26,B.1
E:V70F	1	1	B.1.2
NS6:E13K	1	1	B.1.409
N:T205I	1	366	B.1.637,B.1.265,B.1.243,B.1.605,B.1.525,B.1,B.1.311,B.1.591,B.1.619,B.1.111,B.1.427,B.1.396,B.1.399,B.1.433,B.1.621.1,B.1.351,B.1.621,B.1.214.2,B.1.526,B.1.429,B.1.346,B.1.575
N:T271I	1	4	B.1,B.1.561,B.1.596,B.1.369
N:F307L	1	2	Q.4
N:P326L	1	5	B.1.2,B.1,B.1.617.2,AY.4
